# Supplementary material for: Differential gene expression and gene ontologies associated with increasing water-stress in leaf and root transcriptomes of perennial ryegrass (Lolium perenne)
Source: PLoS One. 2019 Jul 30;14(7):e0220518. doi: 10.1371/journal.pone.0220518 (PMC6667212; doi:10.1371/journal.pone.0220518)
Supplement: S1 Table — (XLSX) [file pone.0220518.s001.xlsx]

## Sheet: complete
Tags	SeqName	Description	Length	#Hits	e-Value	sim mean	#GO	GO IDs	GO Names	Enzyme Codes	Enzyme Names	InterPro IDs	InterPro GO IDs	InterPro GO Names
[INTERPRO, BLASTED, MAPPED, GO-SLIM]	maker-scaffold_0_ref0040988-exonerate_est2genome-gene-1.0-mRNA-1	L-Ala-D L-amino acid epimerase	266	20	1.14987e-168	86.76	3	F:GO:0003824; P:GO:0008152; C:GO:0009536	F:catalytic activity; P:metabolic process; C:plastid			IPR013342 (SMART); IPR029065 (G3DSA:3.20.20.GENE3D); IPR029065 (PFAM)	no GO terms	no GO terms
[BLASTED, MAPPED, GO-SLIM]	maker-scaffold_0_ref0040988-exonerate_est2genome-gene-1.0-mRNA-2	L-Ala-D L-amino acid epimerase	296	20	5.99299e-173	85.21	3	F:GO:0003824; P:GO:0008152; C:GO:0009536	F:catalytic activity; P:metabolic process; C:plastid
[BLASTED, MAPPED, GO-SLIM]	maker-scaffold_0_ref0040988-exonerate_est2genome-gene-1.1-mRNA-1	Disease resistance RPP13	1084	20	0	68.36	2	F:GO:0000166; P:GO:0009987	F:nucleotide binding; P:cellular process
[BLASTED, MAPPED, GO-SLIM]	maker-scaffold_0_ref0040988-exonerate_est2genome-gene-1.2-mRNA-1	disease resistance RPP13 3 isoform X1	1331	20	0	68.24	3	F:GO:0000166; P:GO:0006464; F:GO:0016301	F:nucleotide binding; P:cellular protein modification process; F:kinase activity
[INTERPRO, BLASTED, MAPPED, GO-SLIM]	maker-scaffold_0_ref0040988-exonerate_est2genome-gene-1.2-mRNA-2	disease resistance RPP13 2	1273	20	0	68.69	3	F:GO:0000166; P:GO:0006464; F:GO:0016301	F:nucleotide binding; P:cellular protein modification process; F:kinase activity			G3DSA:1.10.510.10 (GENE3D); IPR032675 (G3DSA:3.80.10.GENE3D); G3DSA:1.10.510.10 (GENE3D); G3DSA:3.30.200.20 (GENE3D); IPR002182 (PFAM); IPR001245 (PFAM); IPR027417 (G3DSA:3.40.50.GENE3D)	F:GO:0004672; P:GO:0006468; F:GO:0043531	F:protein kinase activity; P:protein phosphorylation; F:ADP binding
[INTERPRO, BLASTED, MAPPED, GO-SLIM]	maker-scaffold_0_ref0040988-exonerate_est2genome-gene-1.2-mRNA-3	disease resistance RPP13 3 isoform X1	1086	20	0	68.65	3	F:GO:0000166; P:GO:0006464; F:GO:0016301	F:nucleotide binding; P:cellular protein modification process; F:kinase activity			IPR002182 (PFAM); IPR027417 (G3DSA:3.40.50.GENE3D); IPR032675 (G3DSA:3.80.10.GENE3D)	F:GO:0043531	F:ADP binding
[BLASTED, MAPPED, GO-SLIM]	maker-scaffold_0_ref0040988-exonerate_est2genome-gene-1.2-mRNA-4	serine threonine- kinase At5g01020	213	20	2.98885e-47	60.35	1	F:GO:0016301	F:kinase activity
[BLASTED]	maker-scaffold_0_ref0040988-exonerate_est2genome-gene-2.0-mRNA-1	jasmonate-induced homolog	134	13	1.10838e-33	52.5
[BLASTED]	maker-scaffold_0_ref0040988-exonerate_est2genome-gene-2.0-mRNA-2	jasmonate-induced homolog	134	13	1.10838e-33	52.5
[BLASTED, MAPPED, GO-SLIM]	maker-scaffold_0_ref0040988-exonerate_est2genome-gene-3.0-mRNA-1	receptor kinase	348	20	0	94.16	5	F:GO:0000166; P:GO:0006464; C:GO:0016020; F:GO:0016301; F:GO:0030246	F:nucleotide binding; P:cellular protein modification process; C:membrane; F:kinase activity; F:carbohydrate binding	EC:2.7.11	Transferring phosphorus-containing groups
[BLASTED, MAPPED, GO-SLIM]	maker-scaffold_0_ref0040988-exonerate_est2genome-gene-3.1-mRNA-1	Trans-cinnamate 4-monooxygenase	501	20	0	94.55	6	F:GO:0003824; F:GO:0005488; P:GO:0009058; P:GO:0009987; C:GO:0016020; P:GO:0019748	F:catalytic activity; F:binding; P:biosynthetic process; P:cellular process; C:membrane; P:secondary metabolic process	EC:1.14.13; EC:1.14.13.11	Acting on paired donors, with incorporation or reduction of molecular oxygen. The oxygen incorporated need not be derived from O(2); Trans-cinnamate 4-monooxygenase
[INTERPRO, BLASTED, MAPPED, GO-SLIM]	maker-scaffold_0_ref0040988-exonerate_est2genome-gene-3.2-mRNA-1	probable receptor kinase At1g67000	373	20	0	81.63	5	F:GO:0000166; P:GO:0006464; C:GO:0016020; F:GO:0016301; F:GO:0030246	F:nucleotide binding; P:cellular protein modification process; C:membrane; F:kinase activity; F:carbohydrate binding	EC:2.7.11	Transferring phosphorus-containing groups	IPR000719 (SMART); IPR000719 (PFAM); G3DSA:3.30.200.20 (GENE3D); G3DSA:1.10.510.10 (GENE3D); IPR013320 (G3DSA:2.60.120.GENE3D)	F:GO:0004672; F:GO:0005524; P:GO:0006468	F:protein kinase activity; F:ATP binding; P:protein phosphorylation
[INTERPRO, BLASTED, MAPPED, GO-SLIM]	maker-scaffold_0_ref0040988-exonerate_est2genome-gene-3.2-mRNA-2	probable receptor kinase At1g67000	670	20	0	76.37	5	F:GO:0000166; P:GO:0006464; C:GO:0016020; F:GO:0016301; F:GO:0030246	F:nucleotide binding; P:cellular protein modification process; C:membrane; F:kinase activity; F:carbohydrate binding	EC:2.7.11	Transferring phosphorus-containing groups	IPR000719 (SMART); IPR025287 (PFAM); G3DSA:1.10.510.10 (GENE3D); IPR013320 (G3DSA:2.60.120.GENE3D); G3DSA:3.30.200.20 (GENE3D); IPR000719 (PFAM); IPR032872 (PFAM)	F:GO:0004672; F:GO:0005524; P:GO:0006468; F:GO:0030247	F:protein kinase activity; F:ATP binding; P:protein phosphorylation; F:polysaccharide binding
[BLASTED, MAPPED, GO-SLIM]	maker-scaffold_0_ref0040988-exonerate_est2genome-gene-3.3-mRNA-1	probable serine threonine- kinase At1g18390	614	20	0	72.9	4	F:GO:0000166; P:GO:0006464; C:GO:0016020; F:GO:0016301	F:nucleotide binding; P:cellular protein modification process; C:membrane; F:kinase activity	EC:2.7.11	Transferring phosphorus-containing groups
[INTERPRO, BLASTED, MAPPED, GO-SLIM]	maker-scaffold_10002_ref0012907-exonerate_est2genome-gene-0.0-mRNA-1	NAC domain-containing 94	434	20	0	70.17	4	F:GO:0003677; C:GO:0005634; P:GO:0006139; P:GO:0009058	F:DNA binding; C:nucleus; P:nucleobase-containing compound metabolic process; P:biosynthetic process			IPR003441 (PFAM)	F:GO:0003677; P:GO:0006355	F:DNA binding; P:regulation of transcription, DNA-templated
[BLASTED, MAPPED]	maker-scaffold_10003_ref0012908-exonerate_est2genome-gene-0.0-mRNA-1	helicase sen1-like isoform X2	1101	20	0	63.83	3	F:GO:0003700; P:GO:0006355; F:GO:0043565	F:DNA-binding transcription factor activity; P:regulation of transcription, DNA-templated; F:sequence-specific DNA binding
[BLASTED, MAPPED]	maker-scaffold_10003_ref0012908-exonerate_est2genome-gene-0.0-mRNA-2	helicase sen1-like isoform X2	1127	20	0	65.85	3	F:GO:0003700; P:GO:0006355; F:GO:0043565	F:DNA-binding transcription factor activity; P:regulation of transcription, DNA-templated; F:sequence-specific DNA binding
[BLASTED, MAPPED]	maker-scaffold_10003_ref0012908-exonerate_est2genome-gene-0.0-mRNA-3	helicase sen1-like isoform X2	990	20	0	65.19	3	F:GO:0003700; P:GO:0006355; F:GO:0043565	F:DNA-binding transcription factor activity; P:regulation of transcription, DNA-templated; F:sequence-specific DNA binding
[INTERPRO, BLASTED, MAPPED, GO-SLIM]	maker-scaffold_10004_ref0012901-exonerate_est2genome-gene-0.0-mRNA-1	probable mixed-linked glucan synthase 3	862	20	0	76.81	8	C:GO:0005737; C:GO:0005794; P:GO:0005975; P:GO:0006139; P:GO:0009058; C:GO:0016020; P:GO:0016043; F:GO:0016740	C:cytoplasm; C:Golgi apparatus; P:carbohydrate metabolic process; P:nucleobase-containing compound metabolic process; P:biosynthetic process; C:membrane; P:cellular component organization; F:transferase activity	EC:2.4.1.12	Cellulose synthase (UDP-forming)	IPR005150 (PFAM)	C:GO:0016020; F:GO:0016760; P:GO:0030244	C:membrane; F:cellulose synthase (UDP-forming) activity; P:cellulose biosynthetic process
[NO-BLAST]	maker-scaffold_10004_ref0012901-exonerate_est2genome-gene-0.1-mRNA-1	---NA---	154
[INTERPRO, BLASTED, MAPPED, GO-SLIM]	maker-scaffold_10004_ref0012901-exonerate_est2genome-gene-0.2-mRNA-1	cell division control 48 homolog C	774	20	0	81.52	2	F:GO:0000166; P:GO:0009987	F:nucleotide binding; P:cellular process			IPR003593 (SMART); IPR027417 (G3DSA:3.40.50.GENE3D); IPR027417 (G3DSA:3.40.50.GENE3D); IPR003959 (PFAM); G3DSA:1.10.8.60 (GENE3D)	F:GO:0005524	F:ATP binding
[INTERPRO, BLASTED, MAPPED, GO-SLIM]	maker-scaffold_10004_ref0012901-exonerate_est2genome-gene-0.2-mRNA-2	cell division control 48 homolog C	623	20	0	80.94	2	F:GO:0000166; P:GO:0009987	F:nucleotide binding; P:cellular process			IPR003593 (SMART); IPR027417 (G3DSA:3.40.50.GENE3D); IPR027417 (G3DSA:3.40.50.GENE3D); IPR003959 (PFAM)	F:GO:0005524	F:ATP binding
[INTERPRO, BLASTED, MAPPED, GO-SLIM]	maker-scaffold_10005_ref0012902-exonerate_est2genome-gene-0.0-mRNA-1	cytochrome P450	514	20	0	76.99	5	F:GO:0003824; F:GO:0005488; P:GO:0009058; C:GO:0016020; P:GO:0019748	F:catalytic activity; F:binding; P:biosynthetic process; C:membrane; P:secondary metabolic process	EC:1.14.13	Acting on paired donors, with incorporation or reduction of molecular oxygen. The oxygen incorporated need not be derived from O(2)	IPR001128 (G3DSA:1.10.630.GENE3D); IPR001128 (PFAM)	F:GO:0005506; F:GO:0016705; F:GO:0020037; P:GO:0055114	F:iron ion binding; F:oxidoreductase activity, acting on paired donors, with incorporation or reduction of molecular oxygen; F:heme binding; P:oxidation-reduction process
[BLASTED, MAPPED, GO-SLIM]	maker-scaffold_10006_ref0012903-exonerate_est2genome-gene-0.0-mRNA-1	ABHD17B-like isoform X1	357	20	0	88.65	2	F:GO:0016787; P:GO:0019538	F:hydrolase activity; P:protein metabolic process
[BLASTED, MAPPED, GO-SLIM]	maker-scaffold_10007_ref0012904-exonerate_est2genome-gene-0.0-mRNA-1	Growth regulator expressed	551	20	0	89.42	2	C:GO:0005739; C:GO:0016020	C:mitochondrion; C:membrane
[INTERPRO, BLASTED, MAPPED, GO-SLIM]	maker-scaffold_10007_ref0012904-exonerate_est2genome-gene-0.0-mRNA-2	Growth regulator expressed	257	20	2.82208e-141	93.85	2	C:GO:0005739; C:GO:0016020	C:mitochondrion; C:membrane			IPR019378 (PFAM)	no GO terms	no GO terms
[BLASTED, MAPPED, GO-SLIM]	maker-scaffold_10007_ref0012904-exonerate_est2genome-gene-0.0-mRNA-3	Growth regulator expressed	197	20	7.59269e-57	79.01	2	C:GO:0005739; C:GO:0016020	C:mitochondrion; C:membrane
[BLASTED, MAPPED, GO-SLIM]	maker-scaffold_10009_ref0012911-exonerate_est2genome-gene-0.0-mRNA-1	ADP-ribosylation factor GTPase-activating AGD2-like	794	20	0	83.15	2	C:GO:0005737; F:GO:0030234	C:cytoplasm; F:enzyme regulator activity
[INTERPRO, BLASTED, MAPPED, GO-SLIM]	maker-scaffold_10009_ref0012911-exonerate_est2genome-gene-0.0-mRNA-2	ADP-ribosylation factor GTPase-activating AGD2-like	381	20	0	82.06	3	F:GO:0005515; C:GO:0005737; F:GO:0030234	F:protein binding; C:cytoplasm; F:enzyme regulator activity			IPR001164 (SMART); IPR002110 (SMART); IPR020683 (G3DSA:1.25.40.GENE3D); IPR011993 (G3DSA:2.30.29.GENE3D); IPR001164 (PFAM); IPR020683 (PFAM)	F:GO:0005096; F:GO:0005515	F:GTPase activator activity; F:protein binding
[INTERPRO, NO-BLAST]	maker-scaffold_1000_ref0001976-exonerate_est2genome-gene-0.0-mRNA-1	---NA---	76									no IPS match	no IPS match	no IPS match
[NO-BLAST]	maker-scaffold_1000_ref0001976-exonerate_est2genome-gene-0.1-mRNA-1	---NA---	111
[BLASTED, MAPPED, GO-SLIM]	maker-scaffold_1000_ref0001976-exonerate_est2genome-gene-0.10-mRNA-1	ATP-dependent Clp protease ATP-binding subunit clpC	669	20	0	79.15	3	F:GO:0000166; F:GO:0016787; P:GO:0019538	F:nucleotide binding; F:hydrolase activity; P:protein metabolic process
[INTERPRO, BLASTED, MAPPED, GO-SLIM]	maker-scaffold_1000_ref0001976-exonerate_est2genome-gene-0.10-mRNA-2	ATP-dependent Clp protease ATP-binding subunit clpC	687	20	0	79.09	3	F:GO:0000166; F:GO:0016787; P:GO:0019538	F:nucleotide binding; F:hydrolase activity; P:protein metabolic process			IPR003593 (SMART); IPR019489 (PFAM); IPR003959 (PFAM); IPR027417 (G3DSA:3.40.50.GENE3D); G3DSA:1.10.8.60 (GENE3D); G3DSA:1.10.8.60 (GENE3D); IPR003959 (PFAM); IPR027417 (G3DSA:3.40.50.GENE3D)	F:GO:0005524	F:ATP binding
[INTERPRO, BLASTED, MAPPED, GO-SLIM]	maker-scaffold_1000_ref0001976-exonerate_est2genome-gene-0.11-mRNA-1	probable NOT transcription complex subunit VIP2 isoform X1	649	20	0	81.11	5	C:GO:0005634; P:GO:0006139; P:GO:0006412; P:GO:0009056; C:GO:0009536	C:nucleus; P:nucleobase-containing compound metabolic process; P:translation; P:catabolic process; C:plastid			IPR007282 (PFAM)	C:GO:0005634; P:GO:0006355	C:nucleus; P:regulation of transcription, DNA-templated
[BLASTED, MAPPED, GO-SLIM]	maker-scaffold_1000_ref0001976-exonerate_est2genome-gene-0.11-mRNA-2	probable NOT transcription complex subunit VIP2 isoform X1	689	20	0	84.27	5	C:GO:0005634; P:GO:0006139; P:GO:0006412; P:GO:0009056; C:GO:0009536	C:nucleus; P:nucleobase-containing compound metabolic process; P:translation; P:catabolic process; C:plastid
[BLASTED, MAPPED, GO-SLIM]	maker-scaffold_1000_ref0001976-exonerate_est2genome-gene-0.11-mRNA-3	probable NOT transcription complex subunit VIP2 isoform X1	373	20	7.77928e-176	84.18	5	C:GO:0005634; P:GO:0006139; P:GO:0006412; P:GO:0009056; C:GO:0009536	C:nucleus; P:nucleobase-containing compound metabolic process; P:translation; P:catabolic process; C:plastid
[BLASTED]	maker-scaffold_1000_ref0001976-exonerate_est2genome-gene-0.12-mRNA-1	unknown	180	2	1.58727e-34	59.82
[INTERPRO, BLASTED, MAPPED]	maker-scaffold_1000_ref0001976-exonerate_est2genome-gene-0.2-mRNA-1	BREAST CANCER SUSCEPTIBILITY 1	647	20	0	59.72	4	P:GO:0006281; P:GO:0006974; F:GO:0008270; C:GO:0009536	P:DNA repair; P:cellular response to DNA damage stimulus; F:zinc ion binding; C:plastid			IPR001357 (SMART); IPR001357 (PFAM); IPR001357 (G3DSA:3.40.50.GENE3D); PF13771 (PFAM); IPR001357 (G3DSA:3.40.50.GENE3D)	no GO terms	no GO terms
[INTERPRO, BLASTED, MAPPED, GO-SLIM]	maker-scaffold_1000_ref0001976-exonerate_est2genome-gene-0.2-mRNA-2	BREAST CANCER SUSCEPTIBILITY 1	385	20	1.96204e-131	60.22	3	F:GO:0003824; F:GO:0005488; P:GO:0008152	F:catalytic activity; F:binding; P:metabolic process			IPR001357 (SMART); IPR001357 (PFAM); IPR001357 (G3DSA:3.40.50.GENE3D); IPR001357 (G3DSA:3.40.50.GENE3D)	no GO terms	no GO terms
[INTERPRO, BLASTED, MAPPED, GO-SLIM]	maker-scaffold_1000_ref0001976-exonerate_est2genome-gene-0.2-mRNA-3	BREAST CANCER SUSCEPTIBILITY 1	338	20	1.841e-115	60.75	3	F:GO:0003824; F:GO:0005488; P:GO:0008152	F:catalytic activity; F:binding; P:metabolic process			IPR001357 (SMART); IPR001357 (G3DSA:3.40.50.GENE3D); IPR001357 (G3DSA:3.40.50.GENE3D); IPR001357 (PFAM)	no GO terms	no GO terms
[BLASTED, MAPPED, GO-SLIM]	maker-scaffold_1000_ref0001976-exonerate_est2genome-gene-0.2-mRNA-4	BREAST CANCER SUSCEPTIBILITY 1	548	20	9.35578e-111	63.44	5	F:GO:0003824; F:GO:0005488; P:GO:0006950; P:GO:0008152; P:GO:0009987	F:catalytic activity; F:binding; P:response to stress; P:metabolic process; P:cellular process
[NO-BLAST]	maker-scaffold_1000_ref0001976-exonerate_est2genome-gene-0.2-mRNA-5	---NA---	113
[BLASTED, MAPPED, GO-SLIM]	maker-scaffold_1000_ref0001976-exonerate_est2genome-gene-0.3-mRNA-1	BREAST CANCER SUSCEPTIBILITY 1	653	20	0	58.81	2	P:GO:0006950; P:GO:0009987	P:response to stress; P:cellular process
[INTERPRO, BLASTED, MAPPED, GO-SLIM]	maker-scaffold_1000_ref0001976-exonerate_est2genome-gene-0.3-mRNA-2	BREAST CANCER SUSCEPTIBILITY 1	382	20	5.29491e-130	59.82	5	F:GO:0003824; F:GO:0005488; P:GO:0006950; P:GO:0008152; P:GO:0009987	F:catalytic activity; F:binding; P:response to stress; P:metabolic process; P:cellular process			IPR001357 (SMART); IPR001357 (G3DSA:3.40.50.GENE3D); IPR001357 (G3DSA:3.40.50.GENE3D); IPR001357 (PFAM)	no GO terms	no GO terms
[BLASTED, MAPPED, GO-SLIM]	maker-scaffold_1000_ref0001976-exonerate_est2genome-gene-0.3-mRNA-3	BREAST CANCER SUSCEPTIBILITY 1	336	20	4.34594e-114	60.64	5	F:GO:0003824; F:GO:0005488; P:GO:0006950; P:GO:0008152; P:GO:0009987	F:catalytic activity; F:binding; P:response to stress; P:metabolic process; P:cellular process
[INTERPRO, BLASTED, MAPPED, GO-SLIM]	maker-scaffold_1000_ref0001976-exonerate_est2genome-gene-0.3-mRNA-4	BREAST CANCER SUSCEPTIBILITY 1	559	20	5.27312e-110	63.23	5	F:GO:0003824; F:GO:0005488; P:GO:0006950; P:GO:0008152; P:GO:0009987	F:catalytic activity; F:binding; P:response to stress; P:metabolic process; P:cellular process			IPR001357 (SMART); IPR001357 (G3DSA:3.40.50.GENE3D); IPR001357 (PFAM); IPR001357 (G3DSA:3.40.50.GENE3D)	no GO terms	no GO terms
[INTERPRO, BLASTED, MAPPED, GO-SLIM]	maker-scaffold_1000_ref0001976-exonerate_est2genome-gene-0.3-mRNA-5	BREAST CANCER SUSCEPTIBILITY 1	129	20	1.78475e-31	65.67	3	F:GO:0003824; F:GO:0005488; P:GO:0008152	F:catalytic activity; F:binding; P:metabolic process			IPR001357 (G3DSA:3.40.50.GENE3D)	no GO terms	no GO terms
[INTERPRO, BLASTED, MAPPED, GO-SLIM]	maker-scaffold_1000_ref0001976-exonerate_est2genome-gene-0.4-mRNA-1	KRTCAP2 homolog	187	20	6.22368e-70	91.02	1	C:GO:0016020	C:membrane			IPR018614 (PFAM)	no GO terms	no GO terms
[INTERPRO, NO-BLAST]	maker-scaffold_1000_ref0001976-exonerate_est2genome-gene-0.5-mRNA-1	---NA---	53									no IPS match	no IPS match	no IPS match
[INTERPRO, NO-BLAST]	maker-scaffold_1000_ref0001976-exonerate_est2genome-gene-0.6-mRNA-1	---NA---	169									no IPS match	no IPS match	no IPS match
[INTERPRO, BLASTED, MAPPED, GO-SLIM]	maker-scaffold_1000_ref0001976-exonerate_est2genome-gene-0.7-mRNA-1	probable leucine-rich repeat receptor kinase At5g49770	970	20	0	79.18	5	F:GO:0000166; C:GO:0005739; P:GO:0006464; C:GO:0016020; F:GO:0016301	F:nucleotide binding; C:mitochondrion; P:cellular protein modification process; C:membrane; F:kinase activity	EC:2.7.11	Transferring phosphorus-containing groups	IPR000719 (SMART); IPR013210 (PFAM); G3DSA:1.10.510.10 (GENE3D); IPR032675 (G3DSA:3.80.10.GENE3D); IPR001245 (PFAM); IPR032675 (G3DSA:3.80.10.GENE3D); G3DSA:3.30.200.20 (GENE3D); IPR013320 (G3DSA:2.60.120.GENE3D)	F:GO:0004672; F:GO:0005524; P:GO:0006468	F:protein kinase activity; F:ATP binding; P:protein phosphorylation
[INTERPRO, BLASTED, MAPPED, GO-SLIM]	maker-scaffold_1000_ref0001976-exonerate_est2genome-gene-0.7-mRNA-2	probable leucine-rich repeat receptor kinase At5g49770	728	20	0	77.45	5	F:GO:0000166; C:GO:0005739; P:GO:0006464; C:GO:0016020; F:GO:0016301	F:nucleotide binding; C:mitochondrion; P:cellular protein modification process; C:membrane; F:kinase activity	EC:2.7.11	Transferring phosphorus-containing groups	IPR013320 (G3DSA:2.60.120.GENE3D); IPR032675 (G3DSA:3.80.10.GENE3D); IPR001245 (PFAM); G3DSA:3.30.200.20 (GENE3D); IPR032675 (G3DSA:3.80.10.GENE3D); IPR013210 (PFAM)	F:GO:0004672; P:GO:0006468	F:protein kinase activity; P:protein phosphorylation
[INTERPRO, BLASTED, MAPPED, GO-SLIM]	maker-scaffold_1000_ref0001976-exonerate_est2genome-gene-0.7-mRNA-3	probable leucine-rich repeat receptor kinase At5g49770	679	20	0	76.01	5	F:GO:0000166; C:GO:0005739; P:GO:0006464; C:GO:0016020; F:GO:0016301	F:nucleotide binding; C:mitochondrion; P:cellular protein modification process; C:membrane; F:kinase activity	EC:2.7.11	Transferring phosphorus-containing groups	IPR013210 (PFAM); IPR032675 (G3DSA:3.80.10.GENE3D); IPR032675 (G3DSA:3.80.10.GENE3D); IPR013320 (G3DSA:2.60.120.GENE3D)	no GO terms	no GO terms
[INTERPRO, BLASTED]	maker-scaffold_1000_ref0001976-exonerate_est2genome-gene-0.8-mRNA-1	PREDICTED: uncharacterized protein LOC102706006	101	20	1.07023e-15	70.14						no IPS match	no IPS match	no IPS match
[INTERPRO, BLASTED, MAPPED, GO-SLIM]	maker-scaffold_1000_ref0001976-exonerate_est2genome-gene-0.9-mRNA-1	ATP-dependent Clp protease ATP-binding subunit clpC	727	20	0	80.26	3	F:GO:0000166; F:GO:0016787; P:GO:0019538	F:nucleotide binding; F:hydrolase activity; P:protein metabolic process			IPR003593 (SMART); IPR019489 (SMART); IPR003959 (PFAM); IPR019489 (PFAM); IPR027417 (G3DSA:3.40.50.GENE3D); IPR027417 (G3DSA:3.40.50.GENE3D); G3DSA:1.10.8.60 (GENE3D); G3DSA:1.10.8.60 (GENE3D); IPR003959 (PFAM)	F:GO:0005524	F:ATP binding
[INTERPRO, BLASTED, MAPPED, GO-SLIM]	maker-scaffold_10011_ref0043397-exonerate_est2genome-gene-0.0-mRNA-1	phosphatidylinositol 4-phosphate 5-kinase 1	725	20	0	86.48	2	P:GO:0006629; F:GO:0016301	P:lipid metabolic process; F:kinase activity			IPR003409 (SMART); IPR002498 (SMART); IPR003409 (PFAM); IPR027484 (G3DSA:3.30.800.GENE3D); IPR027483 (G3DSA:3.30.810.GENE3D); G3DSA:2.20.110.10 (GENE3D); IPR002498 (PFAM)	F:GO:0016307; P:GO:0046488	F:phosphatidylinositol phosphate kinase activity; P:phosphatidylinositol metabolic process
[INTERPRO, BLASTED, MAPPED, GO-SLIM]	maker-scaffold_10012_ref0043396-exonerate_est2genome-gene-0.0-mRNA-1	pentatricopeptide repeat-containing At5g56310-like	446	20	0	81.67	3	F:GO:0005515; P:GO:0008152; F:GO:0016787	F:protein binding; P:metabolic process; F:hydrolase activity			IPR002885 (PFAM); IPR002885 (PFAM); IPR011990 (G3DSA:1.25.40.GENE3D); IPR002885 (TIGRFAM)	F:GO:0005515	F:protein binding
[INTERPRO, BLASTED, MAPPED, GO-SLIM]	maker-scaffold_10012_ref0043396-exonerate_est2genome-gene-0.1-mRNA-1	formamidase-like isoform X1	426	20	0	95.71	2	P:GO:0008152; F:GO:0016787	P:metabolic process; F:hydrolase activity			IPR004304 (PFAM); G3DSA:2.60.120.580 (GENE3D); G3DSA:3.10.28.20 (GENE3D)	F:GO:0016811	F:hydrolase activity, acting on carbon-nitrogen (but not peptide) bonds, in linear amides
[BLASTED, MAPPED, GO-SLIM]	maker-scaffold_10012_ref0043396-exonerate_est2genome-gene-0.1-mRNA-2	formamidase-like isoform X1	453	20	0	94.24	2	P:GO:0008152; F:GO:0016787	P:metabolic process; F:hydrolase activity
[INTERPRO, BLASTED, MAPPED, GO-SLIM]	maker-scaffold_10012_ref0043396-exonerate_est2genome-gene-0.1-mRNA-3	formamidase-like isoform X1	426	20	0	95.71	2	P:GO:0008152; F:GO:0016787	P:metabolic process; F:hydrolase activity			IPR004304 (PFAM); G3DSA:2.60.120.580 (GENE3D); G3DSA:3.10.28.20 (GENE3D)	F:GO:0016811	F:hydrolase activity, acting on carbon-nitrogen (but not peptide) bonds, in linear amides
[INTERPRO, BLASTED, MAPPED, GO-SLIM]	maker-scaffold_10012_ref0043396-exonerate_est2genome-gene-0.1-mRNA-4	formamidase-like isoform X1	482	20	0	88.37	2	P:GO:0008152; F:GO:0016787	P:metabolic process; F:hydrolase activity			IPR004304 (PFAM); G3DSA:2.60.120.580 (GENE3D)	F:GO:0016811	F:hydrolase activity, acting on carbon-nitrogen (but not peptide) bonds, in linear amides
[BLASTED, MAPPED, GO-SLIM]	maker-scaffold_10012_ref0043396-exonerate_est2genome-gene-0.1-mRNA-5	formamidase-like isoform X1	461	20	0	88.66	2	P:GO:0008152; F:GO:0016787	P:metabolic process; F:hydrolase activity
[INTERPRO, BLASTED, MAPPED, GO-SLIM]	maker-scaffold_10012_ref0043396-exonerate_est2genome-gene-0.2-mRNA-1	formamidase-like isoform X2	132	20	4.71021e-81	94.69	5	F:GO:0000166; C:GO:0005773; P:GO:0006139; P:GO:0009058; F:GO:0016787	F:nucleotide binding; C:vacuole; P:nucleobase-containing compound metabolic process; P:biosynthetic process; F:hydrolase activity	EC:6.3.4.4; EC:3.5.1.49	Adenylosuccinate synthase; Formamidase	G3DSA:2.60.120.580 (GENE3D); IPR004304 (PFAM)	F:GO:0016811	F:hydrolase activity, acting on carbon-nitrogen (but not peptide) bonds, in linear amides
[INTERPRO, BLASTED, MAPPED, GO-SLIM]	maker-scaffold_10012_ref0043396-snap-gene-0.10-mRNA-1	polcalcin Jun o 2	113	20	1.20654e-29	68.14	2	F:GO:0005488; C:GO:0005739	F:binding; C:mitochondrion			IPR002048 (SMART); IPR002048 (PFAM); IPR011992 (G3DSA:1.10.238.GENE3D); IPR002048 (PFAM)	F:GO:0005509	F:calcium ion binding
[INTERPRO, BLASTED, MAPPED, GO-SLIM]	maker-scaffold_10012_ref0043396-snap-gene-0.8-mRNA-1	polcalcin Jun o 2	94	20	5.76575e-20	62.88	2	F:GO:0005488; C:GO:0005739	F:binding; C:mitochondrion			IPR002048 (SMART); IPR011992 (G3DSA:1.10.238.GENE3D); IPR002048 (PFAM); IPR011992 (G3DSA:1.10.238.GENE3D)	F:GO:0005509	F:calcium ion binding
[BLASTED, MAPPED, GO-SLIM]	maker-scaffold_10012_ref0043396-snap-gene-0.9-mRNA-1	polcalcin Jun o 2	226	20	1.21589e-43	63.93	2	F:GO:0005488; C:GO:0005739	F:binding; C:mitochondrion
[INTERPRO, NO-BLAST]	maker-scaffold_10014_ref0043402-exonerate_est2genome-gene-0.0-mRNA-1	---NA---	114									no IPS match	no IPS match	no IPS match
[INTERPRO, NO-BLAST]	maker-scaffold_10014_ref0043402-exonerate_est2genome-gene-0.1-mRNA-1	---NA---	80									no IPS match	no IPS match	no IPS match
[NO-BLAST]	maker-scaffold_10018_ref0043405-exonerate_est2genome-gene-0.0-mRNA-1	---NA---	100
[BLASTED, MAPPED, GO-SLIM]	maker-scaffold_10018_ref0043405-exonerate_est2genome-gene-0.1-mRNA-1	lactoylglutathione lyase	238	20	2.02253e-146	89.15	6	F:GO:0003824; F:GO:0005488; C:GO:0005829; P:GO:0005975; C:GO:0009536; P:GO:0009987	F:catalytic activity; F:binding; C:cytosol; P:carbohydrate metabolic process; C:plastid; P:cellular process	EC:4.4.1.5	Lactoylglutathione lyase
[INTERPRO, BLASTED, MAPPED, GO-SLIM]	maker-scaffold_10019_ref0043404-exonerate_est2genome-gene-0.0-mRNA-1	pentatricopeptide repeat-containing At1g71210	903	20	0	80.37	2	F:GO:0005515; C:GO:0005739	F:protein binding; C:mitochondrion			IPR002885 (PFAM); IPR002885 (PFAM); IPR011990 (G3DSA:1.25.40.GENE3D); IPR002885 (TIGRFAM)	F:GO:0005515	F:protein binding
[BLASTED, MAPPED, GO-SLIM]	maker-scaffold_10019_ref0043404-exonerate_est2genome-gene-0.1-mRNA-1	ribose-phosphate pyrophosphokinase 1	258	20	2.51863e-148	97.56	5	F:GO:0000166; P:GO:0006139; P:GO:0009058; C:GO:0009536; F:GO:0016301	F:nucleotide binding; P:nucleobase-containing compound metabolic process; P:biosynthetic process; C:plastid; F:kinase activity	EC:2.7.6.1	Ribose-phosphate diphosphokinase
[BLASTED, MAPPED, GO-SLIM]	maker-scaffold_10019_ref0043404-exonerate_est2genome-gene-0.1-mRNA-2	ribose-phosphate pyrophosphokinase 1	334	20	0	96.85	5	F:GO:0000166; P:GO:0006139; P:GO:0009058; C:GO:0009536; F:GO:0016301	F:nucleotide binding; P:nucleobase-containing compound metabolic process; P:biosynthetic process; C:plastid; F:kinase activity	EC:2.7.6.1	Ribose-phosphate diphosphokinase
[BLASTED, MAPPED, GO-SLIM]	maker-scaffold_1001_ref0001975-exonerate_est2genome-gene-0.0-mRNA-1	peptidyl-tRNA mitochondrial	270	20	4.75267e-136	84.03	4	C:GO:0005739; P:GO:0006412; C:GO:0009536; F:GO:0016787	C:mitochondrion; P:translation; C:plastid; F:hydrolase activity	EC:3.1.1.29; EC:3.1.1.1	Aminoacyl-tRNA hydrolase; Carboxylesterase
[BLASTED, MAPPED, GO-SLIM]	maker-scaffold_1001_ref0001975-exonerate_est2genome-gene-0.0-mRNA-2	peptidyl-tRNA mitochondrial	160	20	1.576e-64	83.5	4	C:GO:0005739; P:GO:0006412; C:GO:0009536; F:GO:0016787	C:mitochondrion; P:translation; C:plastid; F:hydrolase activity	EC:3.1.1.29; EC:3.1.1.1	Aminoacyl-tRNA hydrolase; Carboxylesterase
[BLASTED, MAPPED, GO-SLIM]	maker-scaffold_1001_ref0001975-exonerate_est2genome-gene-0.0-mRNA-3	peptidyl-tRNA mitochondrial-like	105	20	3.37644e-43	81.92	4	C:GO:0005739; P:GO:0006412; C:GO:0009536; F:GO:0016787	C:mitochondrion; P:translation; C:plastid; F:hydrolase activity	EC:3.1.1.29; EC:3.1.1.1	Aminoacyl-tRNA hydrolase; Carboxylesterase
[BLASTED, MAPPED, GO-SLIM]	maker-scaffold_1001_ref0001975-exonerate_est2genome-gene-0.1-mRNA-1	predicted protein	410	20	0	71.43	2	C:GO:0016020; F:GO:0016740	C:membrane; F:transferase activity
[BLASTED, MAPPED, GO-SLIM]	maker-scaffold_1001_ref0001975-exonerate_est2genome-gene-0.1-mRNA-2	predicted protein	410	20	0	71.43	2	C:GO:0016020; F:GO:0016740	C:membrane; F:transferase activity
[BLASTED, MAPPED, GO-SLIM]	maker-scaffold_1001_ref0001975-exonerate_est2genome-gene-0.2-mRNA-1	ubiquitin smt3	55	20	1.01405e-26	91.28	9	C:GO:0005634; C:GO:0005829; P:GO:0006139; P:GO:0006464; P:GO:0006950; P:GO:0009058; P:GO:0009628; C:GO:0016020; F:GO:0016787	C:nucleus; C:cytosol; P:nucleobase-containing compound metabolic process; P:cellular protein modification process; P:response to stress; P:biosynthetic process; P:response to abiotic stimulus; C:membrane; F:hydrolase activity
[BLASTED, MAPPED, GO-SLIM]	maker-scaffold_1001_ref0001975-exonerate_est2genome-gene-0.3-mRNA-1	XRI1 isoform X1	287	20	2.67605e-155	75.3	7	P:GO:0000003; C:GO:0005634; P:GO:0006259; P:GO:0006950; P:GO:0007049; P:GO:0007275; P:GO:0016043	P:reproduction; C:nucleus; P:DNA metabolic process; P:response to stress; P:cell cycle; P:multicellular organism development; P:cellular component organization
[INTERPRO, BLASTED, MAPPED, GO-SLIM]	maker-scaffold_1001_ref0001975-exonerate_est2genome-gene-0.3-mRNA-2	XRI1 isoform X2	238	20	2.63038e-126	76.67	7	P:GO:0000003; C:GO:0005634; P:GO:0006259; P:GO:0006950; P:GO:0007049; P:GO:0007275; P:GO:0016043	P:reproduction; C:nucleus; P:DNA metabolic process; P:response to stress; P:cell cycle; P:multicellular organism development; P:cellular component organization			no IPS match	no IPS match	no IPS match
[INTERPRO, BLASTED, MAPPED, GO-SLIM]	maker-scaffold_1001_ref0001975-exonerate_est2genome-gene-0.3-mRNA-3	XRI1 isoform X1	112	20	2.35924e-53	82.04	7	P:GO:0000003; C:GO:0005634; P:GO:0006259; P:GO:0006950; P:GO:0007049; P:GO:0007275; P:GO:0016043	P:reproduction; C:nucleus; P:DNA metabolic process; P:response to stress; P:cell cycle; P:multicellular organism development; P:cellular component organization			no IPS match	no IPS match	no IPS match
[INTERPRO, NO-BLAST]	maker-scaffold_1001_ref0001975-exonerate_est2genome-gene-0.4-mRNA-1	---NA---	151									no IPS match	no IPS match	no IPS match
[INTERPRO, NO-BLAST]	maker-scaffold_10020_ref0000388-exonerate_est2genome-gene-0.0-mRNA-1	---NA---	45									no IPS match	no IPS match	no IPS match
[INTERPRO, BLASTED, MAPPED, GO-SLIM]	maker-scaffold_10020_ref0000388-exonerate_est2genome-gene-0.1-mRNA-1	predicted protein	178	20	6.57046e-88	75.42	2	C:GO:0009536; C:GO:0016020	C:plastid; C:membrane			PTHR36046 (PANTHER)	no GO terms	no GO terms
[INTERPRO, BLASTED, MAPPED, GO-SLIM]	maker-scaffold_10022_ref0000386-exonerate_est2genome-gene-0.0-mRNA-1	histone-lysine N-methyltransferase SUVR2-like	583	20	0	69.21	6	F:GO:0005515; C:GO:0005634; P:GO:0006464; P:GO:0009056; P:GO:0016043; F:GO:0016740	F:protein binding; C:nucleus; P:cellular protein modification process; P:catabolic process; P:cellular component organization; F:transferase activity	EC:2.1.1.43	Histone-lysine N-methyltransferase	IPR007728 (SMART); IPR001214 (SMART); G3DSA:2.170.270.10 (GENE3D); IPR001214 (PFAM); IPR007728 (PFAM)	F:GO:0005515; C:GO:0005634; F:GO:0008270; F:GO:0018024; P:GO:0034968	F:protein binding; C:nucleus; F:zinc ion binding; F:histone-lysine N-methyltransferase activity; P:histone lysine methylation
[BLASTED, MAPPED, GO-SLIM]	maker-scaffold_10022_ref0000386-exonerate_est2genome-gene-0.1-mRNA-1	ECERIFERUM 1-like	619	20	0	91.11	6	F:GO:0003824; F:GO:0005488; P:GO:0006629; P:GO:0009058; P:GO:0009987; C:GO:0016020	F:catalytic activity; F:binding; P:lipid metabolic process; P:biosynthetic process; P:cellular process; C:membrane
[INTERPRO, BLASTED, MAPPED, GO-SLIM]	maker-scaffold_10023_ref0000387-exonerate_est2genome-gene-0.0-mRNA-1	methyltransferase DDB_G0268948	267	20	6.13957e-162	82.67	7	C:GO:0005739; C:GO:0005768; C:GO:0005773; C:GO:0005794; P:GO:0008152; C:GO:0016020; F:GO:0016740	C:mitochondrion; C:endosome; C:vacuole; C:Golgi apparatus; P:metabolic process; C:membrane; F:transferase activity			IPR013216 (PFAM); IPR029063 (G3DSA:3.40.50.GENE3D)	P:GO:0008152; F:GO:0008168	P:metabolic process; F:methyltransferase activity
[NO-BLAST]	maker-scaffold_1002_ref0001974-exonerate_est2genome-gene-0.0-mRNA-1	---NA---	54
[NO-BLAST]	maker-scaffold_10030_ref0030940-exonerate_est2genome-gene-0.0-mRNA-1	---NA---	122
[BLASTED, MAPPED, GO-SLIM]	maker-scaffold_10031_ref0030939-exonerate_est2genome-gene-0.0-mRNA-1	C2H2 zinc finger	250	20	1.75581e-63	73.12	2	F:GO:0005488; F:GO:0016740	F:binding; F:transferase activity	EC:2.4.2.30	NAD(+) ADP-ribosyltransferase
[BLASTED, MAPPED, GO-SLIM]	maker-scaffold_10031_ref0030939-exonerate_est2genome-gene-0.1-mRNA-1	Blue copper	235	20	9.46508e-104	67.4	6	F:GO:0005488; C:GO:0005886; P:GO:0006091; P:GO:0007275; P:GO:0009653; P:GO:0030154	F:binding; C:plasma membrane; P:generation of precursor metabolites and energy; P:multicellular organism development; P:anatomical structure morphogenesis; P:cell differentiation
[INTERPRO, BLASTED, GO-SLIM]	maker-scaffold_10032_ref0040007-exonerate_est2genome-gene-0.0-mRNA-1	F-box At3g16210	379	20	3.99388e-126	63.56	1	F:GO:0005515	F:protein binding			IPR001810 (PFAM); G3DSA:1.20.1280.50 (GENE3D)	F:GO:0005515	F:protein binding
[BLASTED, MAPPED]	maker-scaffold_10032_ref0040007-exonerate_est2genome-gene-0.0-mRNA-2	F-box At3g16210	129	20	2.90838e-39	67.36	2	C:GO:0016020; C:GO:0016021	C:membrane; C:integral component of membrane
[NO-BLAST]	maker-scaffold_10033_ref0030941-exonerate_est2genome-gene-0.0-mRNA-1	---NA---	93
[BLASTED, MAPPED, GO-SLIM]	maker-scaffold_10034_ref0030944-exonerate_est2genome-gene-0.0-mRNA-1	expansin-A11-like isoform X1	246	20	2.75019e-153	83.91	4	C:GO:0005576; C:GO:0005618; C:GO:0016020; P:GO:0016043	C:extracellular region; C:cell wall; C:membrane; P:cellular component organization
[INTERPRO, BLASTED, MAPPED, GO-SLIM]	maker-scaffold_10035_ref0030943-exonerate_est2genome-gene-0.0-mRNA-1	polyubiquitin 11-like	229	20	7.54924e-160	99.98	3	F:GO:0003824; F:GO:0005515; C:GO:0005737	F:catalytic activity; F:protein binding; C:cytoplasm			IPR000626 (SMART); G3DSA:3.10.20.90 (GENE3D); IPR000626 (PFAM); G3DSA:3.10.20.90 (GENE3D)	F:GO:0005515	F:protein binding
[BLASTED, MAPPED, GO-SLIM]	maker-scaffold_10038_ref0030937-exonerate_est2genome-gene-0.0-mRNA-1	UDP-arabinopyranose mutase 3	361	20	0	95.58	8	F:GO:0003824; F:GO:0005515; C:GO:0005794; C:GO:0005829; P:GO:0005975; P:GO:0006139; P:GO:0009058; P:GO:0016043	F:catalytic activity; F:protein binding; C:Golgi apparatus; C:cytosol; P:carbohydrate metabolic process; P:nucleobase-containing compound metabolic process; P:biosynthetic process; P:cellular component organization	EC:5.4.99.30	UDP-arabinopyranose mutase
[INTERPRO, BLASTED, MAPPED, GO-SLIM]	maker-scaffold_1003_ref0001973-exonerate_est2genome-gene-0.0-mRNA-1	glycerophosphodiester phosphodiesterase GDPD6	373	20	0	87.49	5	P:GO:0005975; P:GO:0006629; P:GO:0009056; P:GO:0009987; F:GO:0016787	P:carbohydrate metabolic process; P:lipid metabolic process; P:catabolic process; P:cellular process; F:hydrolase activity	EC:3.1.4.46	Glycerophosphodiester phosphodiesterase	IPR030395 (PFAM); IPR017946 (G3DSA:3.20.20.GENE3D)	P:GO:0006629; F:GO:0008081	P:lipid metabolic process; F:phosphoric diester hydrolase activity
[NO-BLAST]	maker-scaffold_1003_ref0001973-exonerate_est2genome-gene-0.1-mRNA-1	---NA---	47
[NO-BLAST]	maker-scaffold_10042_ref0036339-exonerate_est2genome-gene-0.0-mRNA-1	---NA---	69
[INTERPRO, BLASTED]	maker-scaffold_10043_ref0036340-exonerate_est2genome-gene-0.0-mRNA-1	auxilin-related 2-like	1059	20	0	75.03						IPR001623 (G3DSA:1.10.287.GENE3D)	no GO terms	no GO terms
[NO-BLAST]	maker-scaffold_10043_ref0036340-exonerate_est2genome-gene-0.1-mRNA-1	---NA---	63
[BLASTED, MAPPED, GO-SLIM]	maker-scaffold_10043_ref0036340-exonerate_est2genome-gene-0.2-mRNA-1	nucleoside diphosphate kinase chloroplastic-like	260	20	2.80195e-128	85.84	13	F:GO:0000166; C:GO:0005634; P:GO:0006139; P:GO:0006629; P:GO:0006950; P:GO:0007165; P:GO:0009058; C:GO:0009536; C:GO:0009579; P:GO:0009605; P:GO:0009628; P:GO:0009719; F:GO:0016301	F:nucleotide binding; C:nucleus; P:nucleobase-containing compound metabolic process; P:lipid metabolic process; P:response to stress; P:signal transduction; P:biosynthetic process; C:plastid; C:thylakoid; P:response to external stimulus; P:response to abiotic stimulus; P:response to endogenous stimulus; F:kinase activity	EC:2.7.4.6	Nucleoside-diphosphate kinase
[BLASTED, MAPPED, GO-SLIM]	maker-scaffold_10049_ref0036346-exonerate_est2genome-gene-0.0-mRNA-1	mitochondrial inner membrane OXA1-like	303	20	0	84.21	3	C:GO:0005739; C:GO:0016020; P:GO:0016043	C:mitochondrion; C:membrane; P:cellular component organization
[INTERPRO, BLASTED, MAPPED, GO-SLIM]	maker-scaffold_10049_ref0036346-exonerate_est2genome-gene-0.1-mRNA-1	alpha beta fold family expressed	352	20	0	88.56	1	F:GO:0016787	F:hydrolase activity			IPR029058 (G3DSA:3.40.50.GENE3D); IPR000073 (PFAM)	no GO terms	no GO terms
[BLASTED, MAPPED, GO-SLIM]	maker-scaffold_1004_ref0001980-exonerate_est2genome-gene-0.0-mRNA-1	pleiotropic regulatory locus 1	527	20	0	91.42	2	C:GO:0005634; P:GO:0006139	C:nucleus; P:nucleobase-containing compound metabolic process
[BLASTED, MAPPED, GO-SLIM]	maker-scaffold_1004_ref0001980-exonerate_est2genome-gene-0.1-mRNA-1	Serine threonine- kinase CTR1	599	20	0	88.86	12	F:GO:0000166; C:GO:0005783; P:GO:0006464; P:GO:0006629; P:GO:0006950; P:GO:0007165; P:GO:0009058; P:GO:0009628; P:GO:0009719; P:GO:0009791; C:GO:0016020; F:GO:0016301	F:nucleotide binding; C:endoplasmic reticulum; P:cellular protein modification process; P:lipid metabolic process; P:response to stress; P:signal transduction; P:biosynthetic process; P:response to abiotic stimulus; P:response to endogenous stimulus; P:post-embryonic development; C:membrane; F:kinase activity	EC:2.7.11; EC:2.7.12.1	Transferring phosphorus-containing groups; Dual-specificity kinase
[BLASTED, MAPPED, GO-SLIM]	maker-scaffold_1004_ref0001980-exonerate_est2genome-gene-0.1-mRNA-2	serine threonine- kinase CTR1	766	20	0	83.99	12	F:GO:0000166; C:GO:0005783; P:GO:0006464; P:GO:0006629; P:GO:0006950; P:GO:0007165; P:GO:0009058; P:GO:0009628; P:GO:0009719; P:GO:0009791; C:GO:0016020; F:GO:0016301	F:nucleotide binding; C:endoplasmic reticulum; P:cellular protein modification process; P:lipid metabolic process; P:response to stress; P:signal transduction; P:biosynthetic process; P:response to abiotic stimulus; P:response to endogenous stimulus; P:post-embryonic development; C:membrane; F:kinase activity	EC:2.7.11; EC:2.7.12.1	Transferring phosphorus-containing groups; Dual-specificity kinase
[INTERPRO, BLASTED, MAPPED, GO-SLIM]	maker-scaffold_1004_ref0001980-exonerate_est2genome-gene-0.2-mRNA-1	pre-mRNA cleavage complex II Pcf11	1020	20	0	70.75	9	F:GO:0003723; F:GO:0003723; F:GO:0005515; C:GO:0005654; C:GO:0005737; P:GO:0006139; P:GO:0006464; P:GO:0009058; F:GO:0016301	F:RNA binding; F:RNA binding; F:protein binding; C:nucleoplasm; C:cytoplasm; P:nucleobase-containing compound metabolic process; P:cellular protein modification process; P:biosynthetic process; F:kinase activity			IPR006569 (SMART); IPR006903 (PFAM); IPR008942 (G3DSA:1.25.40.GENE3D)	no GO terms	no GO terms
[BLASTED, MAPPED, GO-SLIM]	maker-scaffold_1004_ref0001980-exonerate_est2genome-gene-0.2-mRNA-2	pre-mRNA cleavage complex II Pcf11	1020	20	0	70.75	9	F:GO:0003723; F:GO:0003723; F:GO:0005515; C:GO:0005654; C:GO:0005737; P:GO:0006139; P:GO:0006464; P:GO:0009058; F:GO:0016301	F:RNA binding; F:RNA binding; F:protein binding; C:nucleoplasm; C:cytoplasm; P:nucleobase-containing compound metabolic process; P:cellular protein modification process; P:biosynthetic process; F:kinase activity
[BLASTED, MAPPED]	maker-scaffold_1004_ref0001980-exonerate_est2genome-gene-0.3-mRNA-1	disease resistance RPM1-like	386	20	4.47262e-132	70.67	1	F:GO:0043531	F:ADP binding
[BLASTED, MAPPED]	maker-scaffold_1004_ref0001980-exonerate_est2genome-gene-0.4-mRNA-1	disease resistance RPM1-like	459	20	2.52489e-132	64.96	1	F:GO:0043531	F:ADP binding
[BLASTED, MAPPED]	maker-scaffold_1004_ref0001980-exonerate_est2genome-gene-0.4-mRNA-2	disease resistance RPM1-like	530	20	1.6254e-123	62.2	1	F:GO:0043531	F:ADP binding
[BLASTED, MAPPED]	maker-scaffold_1004_ref0001980-exonerate_est2genome-gene-0.4-mRNA-3	disease resistance RPM1-like	672	20	4.31507e-155	60.88	1	F:GO:0043531	F:ADP binding
[NO-BLAST]	maker-scaffold_1004_ref0001980-exonerate_est2genome-gene-0.5-mRNA-1	---NA---	73
[NO-BLAST]	maker-scaffold_1004_ref0001980-exonerate_est2genome-gene-0.6-mRNA-1	---NA---	39
[BLASTED]	maker-scaffold_10051_ref0018386-exonerate_est2genome-gene-0.0-mRNA-1	hypothetical protein F775_14434	235	20	5.17925e-82	65.17
[BLASTED]	maker-scaffold_10051_ref0018386-exonerate_est2genome-gene-0.1-mRNA-1	hypothetical protein TRIUR3_31408	416	20	0	63.96
[BLASTED, MAPPED, GO-SLIM]	maker-scaffold_10055_ref0018382-exonerate_est2genome-gene-0.0-mRNA-1	blue copper binding	190	20	4.78279e-74	71.3	3	F:GO:0003674; C:GO:0005886; C:GO:0009536	F:molecular_function; C:plasma membrane; C:plastid
[INTERPRO, BLASTED, MAPPED, GO-SLIM]	maker-scaffold_10055_ref0018382-exonerate_est2genome-gene-0.1-mRNA-1	GTP-binding SAR1A	193	20	4.09607e-138	99.2	4	F:GO:0000166; C:GO:0005783; C:GO:0005794; P:GO:0006810	F:nucleotide binding; C:endoplasmic reticulum; C:Golgi apparatus; P:transport			SM00178 (SMART); SM00177 (SMART); IPR005225 (TIGRFAM); IPR027417 (G3DSA:3.40.50.GENE3D); IPR006689 (PFAM)	F:GO:0005525	F:GTP binding
[BLASTED, MAPPED, GO-SLIM]	maker-scaffold_10058_ref0018379-exonerate_est2genome-gene-0.0-mRNA-1	probable glutathione S-transferase GSTU6	232	20	3.10116e-100	74.14	5	C:GO:0005737; P:GO:0009056; P:GO:0009987; F:GO:0016740; P:GO:0019748	C:cytoplasm; P:catabolic process; P:cellular process; F:transferase activity; P:secondary metabolic process	EC:2.5.1.18	Glutathione transferase
[INTERPRO, BLASTED, MAPPED, GO-SLIM]	maker-scaffold_10059_ref0018378-exonerate_est2genome-gene-0.0-mRNA-1	MKI67 FHA domain-interacting nucleolar phospho	212	20	4.14407e-139	91.57	4	F:GO:0000166; F:GO:0003676; C:GO:0005730; C:GO:0005739	F:nucleotide binding; F:nucleic acid binding; C:nucleolus; C:mitochondrion			IPR000504 (SMART); IPR012677 (G3DSA:3.30.70.GENE3D); IPR000504 (PFAM)	F:GO:0000166; F:GO:0003676	F:nucleotide binding; F:nucleic acid binding
[BLASTED, MAPPED, GO-SLIM]	maker-scaffold_10059_ref0018378-exonerate_est2genome-gene-0.1-mRNA-1	DIMBOA UDP-glucosyltransferase BX9-like	464	20	0	78.35	5	C:GO:0005622; P:GO:0005975; P:GO:0009058; P:GO:0009987; F:GO:0016740	C:intracellular; P:carbohydrate metabolic process; P:biosynthetic process; P:cellular process; F:transferase activity
[BLASTED, MAPPED, GO-SLIM]	maker-scaffold_10059_ref0018378-exonerate_est2genome-gene-0.2-mRNA-1	DIMBOA UDP-glucosyltransferase BX8-like	437	20	0	77.53	5	C:GO:0005622; P:GO:0005975; P:GO:0009058; P:GO:0009987; F:GO:0016740	C:intracellular; P:carbohydrate metabolic process; P:biosynthetic process; P:cellular process; F:transferase activity
[BLASTED, MAPPED, GO-SLIM]	maker-scaffold_1005_ref0001979-exonerate_est2genome-gene-0.0-mRNA-1	probable S-acyltransferase 22	378	20	0	90.54	6	F:GO:0005488; P:GO:0009058; C:GO:0016020; P:GO:0016043; F:GO:0016740; P:GO:0019538	F:binding; P:biosynthetic process; C:membrane; P:cellular component organization; F:transferase activity; P:protein metabolic process	EC:2.3.1.225	Protein S-acyltransferase
[INTERPRO, BLASTED, MAPPED, GO-SLIM]	maker-scaffold_1005_ref0001979-exonerate_est2genome-gene-0.1-mRNA-1	formin 5	536	20	0	89.78	2	P:GO:0006464; F:GO:0016787	P:cellular protein modification process; F:hydrolase activity	EC:3.1.3.16; EC:3.1.3.41	Protein-serine/threonine phosphatase; 4-nitrophenylphosphatase	IPR015425 (SMART); IPR015425 (PFAM)	no GO terms	no GO terms
[BLASTED, MAPPED, GO-SLIM]	maker-scaffold_1005_ref0001979-exonerate_est2genome-gene-0.2-mRNA-1	formin 5	1058	20	0	76.28	2	P:GO:0006464; F:GO:0016787	P:cellular protein modification process; F:hydrolase activity	EC:3.1.3.16; EC:3.1.3.41	Protein-serine/threonine phosphatase; 4-nitrophenylphosphatase
[NO-BLAST]	maker-scaffold_1005_ref0001979-exonerate_est2genome-gene-0.3-mRNA-1	---NA---	91
[NO-BLAST]	maker-scaffold_10065_ref0023922-exonerate_est2genome-gene-0.0-mRNA-1	---NA---	86
[BLASTED, MAPPED]	maker-scaffold_10066_ref0023919-exonerate_est2genome-gene-0.0-mRNA-1	predicted protein	909	20	0	65.52	1	C:GO:0005739	C:mitochondrion
[BLASTED, MAPPED, GO-SLIM]	maker-scaffold_10069_ref0023928-exonerate_est2genome-gene-0.0-mRNA-1	casein kinase II subunit beta-4	313	20	2.21855e-153	83.15	3	C:GO:0005622; P:GO:0006464; F:GO:0030234	C:intracellular; P:cellular protein modification process; F:enzyme regulator activity
[BLASTED, MAPPED, GO-SLIM]	maker-scaffold_10069_ref0023928-exonerate_est2genome-gene-0.0-mRNA-2	casein kinase II subunit beta-4	182	20	6.84448e-54	77.45	4	C:GO:0005622; P:GO:0006464; F:GO:0016301; F:GO:0030234	C:intracellular; P:cellular protein modification process; F:kinase activity; F:enzyme regulator activity
[NO-BLAST]	maker-scaffold_1006_ref0001978-exonerate_est2genome-gene-0.0-mRNA-1	---NA---	136
[BLASTED]	maker-scaffold_1006_ref0001978-exonerate_est2genome-gene-0.1-mRNA-1	WD repeat-containing 44	708	20	0	76.38
[BLASTED]	maker-scaffold_1006_ref0001978-exonerate_est2genome-gene-0.1-mRNA-2	WD repeat-containing 44-like	204	14	4.24065e-44	71.24
[BLASTED, MAPPED, GO-SLIM]	maker-scaffold_10070_ref0005834-exonerate_est2genome-gene-0.0-mRNA-1	calmodulin-related touch-induced	186	20	6.53171e-84	78.04	1	F:GO:0005488	F:binding
[BLASTED, MAPPED, GO-SLIM]	maker-scaffold_10072_ref0005836-exonerate_est2genome-gene-0.0-mRNA-1	stress response nst1-like	822	20	0	79.72	2	C:GO:0005739; C:GO:0016020	C:mitochondrion; C:membrane
[BLASTED, MAPPED, GO-SLIM]	maker-scaffold_10073_ref0005835-exonerate_est2genome-gene-0.0-mRNA-1	E3 ubiquitin- ligase SINA-like 10	358	20	5.17468e-82	60.36	6	F:GO:0005488; C:GO:0005634; P:GO:0006464; P:GO:0007275; P:GO:0009056; F:GO:0016740	F:binding; C:nucleus; P:cellular protein modification process; P:multicellular organism development; P:catabolic process; F:transferase activity
[INTERPRO, BLASTED, MAPPED, GO-SLIM]	maker-scaffold_10073_ref0005835-exonerate_est2genome-gene-0.1-mRNA-1	probable magnesium transporter NIPA4	349	20	0	88.83	2	F:GO:0005215; C:GO:0016020	F:transporter activity; C:membrane			IPR008521 (PFAM)	F:GO:0015095; P:GO:0015693; C:GO:0016021	F:magnesium ion transmembrane transporter activity; P:magnesium ion transport; C:integral component of membrane
[BLASTED, MAPPED, GO-SLIM]	maker-scaffold_10074_ref0005830-exonerate_est2genome-gene-0.0-mRNA-1	small nuclear ribonucleo Sm D1	148	20	5.80332e-72	97.27	5	F:GO:0003723; C:GO:0005634; C:GO:0005737; P:GO:0006139; P:GO:0016043	F:RNA binding; C:nucleus; C:cytoplasm; P:nucleobase-containing compound metabolic process; P:cellular component organization
[INTERPRO, BLASTED, MAPPED, GO-SLIM]	maker-scaffold_10074_ref0005830-exonerate_est2genome-gene-0.1-mRNA-1	Ras-related RABB1c	210	20	3.53038e-153	96.98	3	F:GO:0000166; C:GO:0005622; P:GO:0007165	F:nucleotide binding; C:intracellular; P:signal transduction			SM00175 (SMART); SM00174 (SMART); SM00176 (SMART); SM00173 (SMART); IPR005225 (TIGRFAM); IPR001806 (PFAM); IPR027417 (G3DSA:3.40.50.GENE3D)	F:GO:0005525; P:GO:0007264	F:GTP binding; P:small GTPase mediated signal transduction
[INTERPRO, NO-BLAST]	maker-scaffold_10076_ref0005832-exonerate_est2genome-gene-0.0-mRNA-1	---NA---	153									no IPS match	no IPS match	no IPS match
[INTERPRO, BLASTED, MAPPED, GO-SLIM]	maker-scaffold_10076_ref0005832-exonerate_est2genome-gene-0.1-mRNA-1	signal peptide peptidase-like 3	151	20	4.04226e-57	69.88	9	C:GO:0005739; C:GO:0005764; C:GO:0005768; C:GO:0005783; C:GO:0005794; P:GO:0009987; C:GO:0016020; F:GO:0016787; P:GO:0019538	C:mitochondrion; C:lysosome; C:endosome; C:endoplasmic reticulum; C:Golgi apparatus; P:cellular process; C:membrane; F:hydrolase activity; P:protein metabolic process	EC:3.4.23	Acting on peptide bonds (peptidases)	G3DSA:3.50.30.30 (GENE3D); IPR003137 (PFAM); PTHR12174:SF44 (PANTHER); IPR007369 (PANTHER)	F:GO:0004190; C:GO:0016021	F:aspartic-type endopeptidase activity; C:integral component of membrane
[BLASTED, MAPPED, GO-SLIM]	maker-scaffold_10076_ref0005832-exonerate_est2genome-gene-0.2-mRNA-1	pentatricopeptide repeat-containing At3g29230-like	443	20	0	85.84	1	C:GO:0005739	C:mitochondrion
[NO-BLAST]	maker-scaffold_10078_ref0005838-exonerate_est2genome-gene-0.0-mRNA-1	---NA---	68
[BLASTED]	maker-scaffold_10078_ref0005838-exonerate_est2genome-gene-0.1-mRNA-1	Chaperone dnaJ 16	337	20	4.41974e-141	90.93
[INTERPRO, BLASTED, MAPPED]	maker-scaffold_10078_ref0005838-exonerate_est2genome-gene-0.2-mRNA-1	EXPORTIN 1A-like	524	20	1.21827e-75	49.71	6	F:GO:0003676; C:GO:0005622; P:GO:0006886; F:GO:0008270; F:GO:0008536; P:GO:0015074	F:nucleic acid binding; C:intracellular; P:intracellular protein transport; F:zinc ion binding; F:Ran GTPase binding; P:DNA integration			IPR027925 (PFAM); IPR014877 (PFAM); G3DSA:3.30.1640.10 (GENE3D); IPR011989 (G3DSA:1.25.10.GENE3D)	no GO terms	no GO terms
[INTERPRO, NO-BLAST]	maker-scaffold_10079_ref0005837-exonerate_est2genome-gene-0.0-mRNA-1	---NA---	71									no IPS match	no IPS match	no IPS match
[INTERPRO, BLASTED, MAPPED, GO-SLIM]	maker-scaffold_1007_ref0001977-exonerate_est2genome-gene-0.0-mRNA-1	beta-amylase chloroplastic	483	20	2.62932e-152	58.4	4	P:GO:0005975; P:GO:0009056; P:GO:0009987; F:GO:0016787	P:carbohydrate metabolic process; P:catabolic process; P:cellular process; F:hydrolase activity			IPR013781 (G3DSA:3.20.20.GENE3D); IPR001554 (PFAM)	P:GO:0000272; P:GO:0005975; F:GO:0016161	P:polysaccharide catabolic process; P:carbohydrate metabolic process; F:beta-amylase activity
[INTERPRO, BLASTED, MAPPED]	maker-scaffold_1007_ref0001977-exonerate_est2genome-gene-0.1-mRNA-1	28 kDa chloroplastic	438	20	8.06081e-122	61.35	4	F:GO:0000166; F:GO:0003676; C:GO:0019013; C:GO:1990904	F:nucleotide binding; F:nucleic acid binding; C:viral nucleocapsid; C:ribonucleoprotein complex			no IPS match	no IPS match	no IPS match
[NO-BLAST]	maker-scaffold_10083_ref0011260-exonerate_est2genome-gene-0.0-mRNA-1	---NA---	78
[INTERPRO, BLASTED, MAPPED, GO-SLIM]	maker-scaffold_10085_ref0011254-exonerate_est2genome-gene-0.0-mRNA-1	SPX domain-containing 5	239	20	1.20207e-120	74.33	4	C:GO:0005783; P:GO:0006950; P:GO:0007154; P:GO:0009991	C:endoplasmic reticulum; P:response to stress; P:cell communication; P:response to extracellular stimulus			IPR004331 (PFAM)	no GO terms	no GO terms
[INTERPRO, NO-BLAST]	maker-scaffold_10086_ref0011255-exonerate_est2genome-gene-0.0-mRNA-1	---NA---	97									no IPS match	no IPS match	no IPS match
[NO-BLAST]	maker-scaffold_10089_ref0011252-exonerate_est2genome-gene-0.0-mRNA-1	---NA---	97
[INTERPRO, BLASTED, MAPPED, GO-SLIM]	maker-scaffold_1008_ref0001983-exonerate_est2genome-gene-0.0-mRNA-1	SCAR 1	2205	20	0	61.96	5	C:GO:0005622; P:GO:0007275; P:GO:0009653; P:GO:0016043; P:GO:0030154	C:intracellular; P:multicellular organism development; P:anatomical structure morphogenesis; P:cellular component organization; P:cell differentiation			no IPS match	no IPS match	no IPS match
[INTERPRO, BLASTED, MAPPED, GO-SLIM]	maker-scaffold_1008_ref0001983-exonerate_est2genome-gene-0.0-mRNA-2	SCAR 1	2162	20	0	61.4	5	C:GO:0005622; P:GO:0007275; P:GO:0009653; P:GO:0016043; P:GO:0030154	C:intracellular; P:multicellular organism development; P:anatomical structure morphogenesis; P:cellular component organization; P:cell differentiation			no IPS match	no IPS match	no IPS match
[INTERPRO, BLASTED, MAPPED, GO-SLIM]	maker-scaffold_1008_ref0001983-exonerate_est2genome-gene-0.0-mRNA-3	SCAR 1	1624	20	0	57.7	5	C:GO:0005623; P:GO:0007275; P:GO:0009653; P:GO:0016043; P:GO:0030154	C:cell; P:multicellular organism development; P:anatomical structure morphogenesis; P:cellular component organization; P:cell differentiation			no IPS match	no IPS match	no IPS match
[BLASTED, MAPPED, GO-SLIM]	maker-scaffold_1008_ref0001983-exonerate_est2genome-gene-0.1-mRNA-1	amino acid transporter ANT1	427	20	0	82.64	2	F:GO:0005215; C:GO:0016020	F:transporter activity; C:membrane
[INTERPRO, BLASTED, MAPPED]	maker-scaffold_1008_ref0001983-exonerate_est2genome-gene-0.2-mRNA-1	glutathione S-transferase T3-like	148	20	6.05784e-27	52.09	4	F:GO:0003677; F:GO:0004364; C:GO:0005737; P:GO:0006749	F:DNA binding; F:glutathione transferase activity; C:cytoplasm; P:glutathione metabolic process			no IPS match	no IPS match	no IPS match
[INTERPRO, BLASTED, MAPPED, GO-SLIM]	maker-scaffold_1008_ref0001983-exonerate_est2genome-gene-0.3-mRNA-1	CASP 4B1	192	20	3.9343e-102	76.29	1	C:GO:0005886	C:plasma membrane			IPR006702 (PFAM)	no GO terms	no GO terms
[INTERPRO, BLASTED, MAPPED, GO-SLIM]	maker-scaffold_1008_ref0001983-exonerate_est2genome-gene-0.4-mRNA-1	SART-1 family DOT2	227	20	1.50842e-106	77.42	6	C:GO:0005730; P:GO:0006139; P:GO:0009653; P:GO:0009790; P:GO:0009908; P:GO:0016043	C:nucleolus; P:nucleobase-containing compound metabolic process; P:anatomical structure morphogenesis; P:embryo development; P:flower development; P:cellular component organization			IPR005011 (PFAM)	P:GO:0000398	P:mRNA splicing, via spliceosome
[INTERPRO, BLASTED, MAPPED, GO-SLIM]	maker-scaffold_1008_ref0001983-exonerate_est2genome-gene-0.4-mRNA-2	SART-1 family DOT2	224	20	1.02389e-106	77.64	6	C:GO:0005730; P:GO:0006139; P:GO:0009653; P:GO:0009790; P:GO:0009908; P:GO:0016043	C:nucleolus; P:nucleobase-containing compound metabolic process; P:anatomical structure morphogenesis; P:embryo development; P:flower development; P:cellular component organization			IPR005011 (PFAM)	P:GO:0000398	P:mRNA splicing, via spliceosome
[BLASTED, MAPPED, GO-SLIM]	maker-scaffold_10090_ref0041683-exonerate_est2genome-gene-0.0-mRNA-1	MADS-box transcription factor 21	219	20	3.80602e-108	94.06	7	F:GO:0003677; F:GO:0003700; F:GO:0005515; C:GO:0005634; P:GO:0006139; P:GO:0009058; P:GO:0009908	F:DNA binding; F:DNA-binding transcription factor activity; F:protein binding; C:nucleus; P:nucleobase-containing compound metabolic process; P:biosynthetic process; P:flower development
[INTERPRO, BLASTED]	maker-scaffold_10091_ref0041682-exonerate_est2genome-gene-0.0-mRNA-1	sanguinarine reductase	369	20	0	86.22						IPR016040 (G3DSA:3.40.50.GENE3D); IPR016040 (PFAM); PTHR10366 (PANTHER); PTHR10366:SF384 (PANTHER)	no GO terms	no GO terms
[INTERPRO, BLASTED, MAPPED, GO-SLIM]	maker-scaffold_10091_ref0041682-exonerate_est2genome-gene-0.1-mRNA-1	probable diphthine methyl ester synthase	273	20	0	93.61	5	P:GO:0006139; P:GO:0006464; P:GO:0006629; P:GO:0009058; F:GO:0016740	P:nucleobase-containing compound metabolic process; P:cellular protein modification process; P:lipid metabolic process; P:biosynthetic process; F:transferase activity	EC:2.1.1.98	Diphthine synthase	IPR004551 (PIRSF); IPR000878 (PFAM); IPR004551 (TIGRFAM); IPR014777 (G3DSA:3.40.1010.GENE3D); IPR014776 (G3DSA:3.30.950.GENE3D)	F:GO:0004164; P:GO:0008152; F:GO:0008168; P:GO:0017183	F:diphthine synthase activity; P:metabolic process; F:methyltransferase activity; P:peptidyl-diphthamide biosynthetic process from peptidyl-histidine
[INTERPRO, BLASTED, GO-SLIM]	maker-scaffold_10091_ref0041682-exonerate_est2genome-gene-0.2-mRNA-1	IQ-DOMAIN 14-like	513	20	0	73.54	1	F:GO:0005515	F:protein binding			IPR000048 (SMART); IPR025064 (PFAM); G3DSA:1.20.5.190 (GENE3D); IPR000048 (PFAM)	F:GO:0005515	F:protein binding
[BLASTED]	maker-scaffold_10091_ref0041682-exonerate_est2genome-gene-0.2-mRNA-2	IQ-DOMAIN 14-like	513	20	0	73.54
[INTERPRO, BLASTED, MAPPED, GO-SLIM]	maker-scaffold_10093_ref0041680-exonerate_est2genome-gene-0.0-mRNA-1	DNA-directed RNA polymerase subunit beta	129	20	4.30428e-51	69.63	1	C:GO:0009536	C:plastid			no IPS match	no IPS match	no IPS match
[INTERPRO, BLASTED, MAPPED, GO-SLIM]	maker-scaffold_10095_ref0041686-exonerate_est2genome-gene-0.0-mRNA-1	auxin efflux carrier PINY	432	20	0	93.82	2	P:GO:0006810; C:GO:0016020	P:transport; C:membrane			IPR004776 (PFAM)	C:GO:0016021; P:GO:0055085	C:integral component of membrane; P:transmembrane transport
[BLASTED, MAPPED, GO-SLIM]	maker-scaffold_10095_ref0041686-exonerate_est2genome-gene-0.0-mRNA-2	auxin efflux carrier PINY	396	20	0	94.07	2	P:GO:0006810; C:GO:0016020	P:transport; C:membrane
[INTERPRO, BLASTED, MAPPED, GO-SLIM]	maker-scaffold_10096_ref0041685-exonerate_est2genome-gene-0.0-mRNA-1	ABC transporter B family member 11	403	20	0	88.48	5	F:GO:0000166; F:GO:0005215; C:GO:0005739; C:GO:0016020; F:GO:0016787	F:nucleotide binding; F:transporter activity; C:mitochondrion; C:membrane; F:hydrolase activity	EC:3.6.1.3; EC:3.6.1.15	Adenosinetriphosphatase; Nucleoside-triphosphate phosphatase	G3DSA:1.20.1560.10 (GENE3D); IPR011527 (PFAM); IPR027417 (G3DSA:3.40.50.GENE3D); IPR003439 (PFAM)	F:GO:0005524; P:GO:0006810; C:GO:0016021; F:GO:0016887; F:GO:0042626; P:GO:0055085	F:ATP binding; P:transport; C:integral component of membrane; F:ATPase activity; F:ATPase activity, coupled to transmembrane movement of substances; P:transmembrane transport
[BLASTED, MAPPED]	maker-scaffold_10097_ref0041684-exonerate_est2genome-gene-0.0-mRNA-1	PREDICTED: uncharacterized protein LOC104582952 isoform X2	390	20	4.17174e-130	66.35	1	C:GO:0005739	C:mitochondrion
[INTERPRO, BLASTED, MAPPED, GO-SLIM]	maker-scaffold_10097_ref0041684-exonerate_est2genome-gene-0.1-mRNA-1	PI-PLC X domain-containing At5g67130-like	334	20	8.65667e-174	84.72	3	P:GO:0006629; C:GO:0016020; F:GO:0016787	P:lipid metabolic process; C:membrane; F:hydrolase activity			IPR017946 (G3DSA:3.20.20.GENE3D); PTHR13593 (PANTHER); PTHR13593:SF48 (PANTHER)	P:GO:0006629; F:GO:0008081	P:lipid metabolic process; F:phosphoric diester hydrolase activity
[BLASTED, MAPPED, GO-SLIM]	maker-scaffold_10097_ref0041684-exonerate_est2genome-gene-0.1-mRNA-2	PI-PLC X domain-containing At5g67130-like	334	20	8.65667e-174	84.72	3	P:GO:0006629; C:GO:0016020; F:GO:0016787	P:lipid metabolic process; C:membrane; F:hydrolase activity
[BLASTED, MAPPED, GO-SLIM]	maker-scaffold_10097_ref0041684-exonerate_est2genome-gene-0.2-mRNA-1	signal peptide peptidase-like 1	372	20	0	92.07	8	C:GO:0005764; C:GO:0005768; C:GO:0005783; C:GO:0005794; P:GO:0009987; C:GO:0016020; F:GO:0016787; P:GO:0019538	C:lysosome; C:endosome; C:endoplasmic reticulum; C:Golgi apparatus; P:cellular process; C:membrane; F:hydrolase activity; P:protein metabolic process	EC:3.4.23	Acting on peptide bonds (peptidases)
[BLASTED, MAPPED, GO-SLIM]	maker-scaffold_10097_ref0041684-exonerate_est2genome-gene-0.2-mRNA-2	signal peptide peptidase-like 1	281	20	0	94.86	8	C:GO:0005764; C:GO:0005768; C:GO:0005783; C:GO:0005794; P:GO:0009987; C:GO:0016020; F:GO:0016787; P:GO:0019538	C:lysosome; C:endosome; C:endoplasmic reticulum; C:Golgi apparatus; P:cellular process; C:membrane; F:hydrolase activity; P:protein metabolic process	EC:3.4.23	Acting on peptide bonds (peptidases)
[BLASTED, MAPPED, GO-SLIM]	maker-scaffold_10097_ref0041684-exonerate_est2genome-gene-0.3-mRNA-1	dihydroxy-acid chloroplastic	553	20	0	96.32	8	F:GO:0003824; F:GO:0005488; P:GO:0006139; P:GO:0006950; P:GO:0007275; P:GO:0009058; C:GO:0009536; P:GO:0009628	F:catalytic activity; F:binding; P:nucleobase-containing compound metabolic process; P:response to stress; P:multicellular organism development; P:biosynthetic process; C:plastid; P:response to abiotic stimulus	EC:4.2.1.9	Dihydroxy-acid dehydratase
[INTERPRO, BLASTED, MAPPED, GO-SLIM]	maker-scaffold_10097_ref0041684-exonerate_est2genome-gene-0.3-mRNA-2	dihydroxy-acid chloroplastic	553	20	0	96.32	8	F:GO:0003824; F:GO:0005488; P:GO:0006139; P:GO:0006950; P:GO:0007275; P:GO:0009058; C:GO:0009536; P:GO:0009628	F:catalytic activity; F:binding; P:nucleobase-containing compound metabolic process; P:response to stress; P:multicellular organism development; P:biosynthetic process; C:plastid; P:response to abiotic stimulus	EC:4.2.1.9	Dihydroxy-acid dehydratase	IPR004404 (TIGRFAM); IPR000581 (PFAM)	F:GO:0003824; F:GO:0004160; P:GO:0008152; P:GO:0009082	F:catalytic activity; F:dihydroxy-acid dehydratase activity; P:metabolic process; P:branched-chain amino acid biosynthetic process
[INTERPRO, NO-BLAST]	maker-scaffold_10098_ref0041679-exonerate_est2genome-gene-0.0-mRNA-1	---NA---	59									no IPS match	no IPS match	no IPS match
[BLASTED, MAPPED, GO-SLIM]	maker-scaffold_10098_ref0041679-exonerate_est2genome-gene-0.1-mRNA-1	probable lipoxygenase chloroplastic	959	20	0	86	9	F:GO:0003824; F:GO:0005488; P:GO:0006091; P:GO:0006629; P:GO:0006950; P:GO:0009058; C:GO:0009536; P:GO:0009605; P:GO:0009607	F:catalytic activity; F:binding; P:generation of precursor metabolites and energy; P:lipid metabolic process; P:response to stress; P:biosynthetic process; C:plastid; P:response to external stimulus; P:response to biotic stimulus	EC:1.13.11; EC:1.13.11.12	Acting on single donors with incorporation of molecular oxygen (oxygenases). The oxygen incorporated need not be derived from O(2); Linoleate 13S-lipoxygenase
[INTERPRO, BLASTED, MAPPED, GO-SLIM]	maker-scaffold_1009_ref0001982-exonerate_est2genome-gene-0.0-mRNA-1	beta-galactosidase 9	715	20	0	92.29	9	C:GO:0005576; C:GO:0005618; C:GO:0005773; P:GO:0005975; P:GO:0006629; P:GO:0009056; C:GO:0009536; P:GO:0009987; F:GO:0016787	C:extracellular region; C:cell wall; C:vacuole; P:carbohydrate metabolic process; P:lipid metabolic process; P:catabolic process; C:plastid; P:cellular process; F:hydrolase activity	EC:3.2.1.23	Beta-galactosidase	IPR013781 (G3DSA:3.20.20.GENE3D); IPR008979 (G3DSA:2.60.120.GENE3D); IPR031330 (PFAM); IPR008979 (G3DSA:2.60.120.GENE3D)	P:GO:0005975	P:carbohydrate metabolic process
[INTERPRO, BLASTED, MAPPED, GO-SLIM]	maker-scaffold_1009_ref0001982-exonerate_est2genome-gene-0.1-mRNA-1	NAC domain-containing 21 22-like	276	20	5.00747e-151	73.35	4	F:GO:0003677; C:GO:0005634; P:GO:0006139; P:GO:0009058	F:DNA binding; C:nucleus; P:nucleobase-containing compound metabolic process; P:biosynthetic process			IPR003441 (PFAM)	F:GO:0003677; P:GO:0006355	F:DNA binding; P:regulation of transcription, DNA-templated
[BLASTED, MAPPED, GO-SLIM]	maker-scaffold_100_ref0001926-exonerate_est2genome-gene-0.0-mRNA-1	DDB1- and CUL4-associated factor homolog 1	1613	20	0	82.67	11	C:GO:0005634; P:GO:0006464; P:GO:0006950; P:GO:0007049; P:GO:0007165; P:GO:0009628; P:GO:0009653; P:GO:0009790; P:GO:0009908; P:GO:0016043; P:GO:0030154	C:nucleus; P:cellular protein modification process; P:response to stress; P:cell cycle; P:signal transduction; P:response to abiotic stimulus; P:anatomical structure morphogenesis; P:embryo development; P:flower development; P:cellular component organization; P:cell differentiation
[BLASTED, MAPPED, GO-SLIM]	maker-scaffold_100_ref0001926-exonerate_est2genome-gene-0.0-mRNA-2	DDB1- and CUL4-associated factor homolog 1	1889	20	0	82.65	11	C:GO:0005634; P:GO:0006464; P:GO:0006950; P:GO:0007049; P:GO:0007165; P:GO:0009628; P:GO:0009653; P:GO:0009790; P:GO:0009908; P:GO:0016043; P:GO:0030154	C:nucleus; P:cellular protein modification process; P:response to stress; P:cell cycle; P:signal transduction; P:response to abiotic stimulus; P:anatomical structure morphogenesis; P:embryo development; P:flower development; P:cellular component organization; P:cell differentiation
[INTERPRO, BLASTED, MAPPED, GO-SLIM]	maker-scaffold_100_ref0001926-exonerate_est2genome-gene-0.0-mRNA-3	DDB1- and CUL4-associated factor homolog 1	1889	20	0	82.65	12	F:GO:0005515; C:GO:0005634; P:GO:0006464; P:GO:0006950; P:GO:0007049; P:GO:0007165; P:GO:0009628; P:GO:0009653; P:GO:0009790; P:GO:0009908; P:GO:0016043; P:GO:0030154	F:protein binding; C:nucleus; P:cellular protein modification process; P:response to stress; P:cell cycle; P:signal transduction; P:response to abiotic stimulus; P:anatomical structure morphogenesis; P:embryo development; P:flower development; P:cellular component organization; P:cell differentiation			IPR001680 (SMART); IPR006594 (SMART); IPR015943 (G3DSA:2.130.10.GENE3D)	F:GO:0005515	F:protein binding
[INTERPRO, BLASTED, MAPPED, GO-SLIM]	maker-scaffold_100_ref0001926-exonerate_est2genome-gene-0.0-mRNA-4	DDB1- and CUL4-associated factor homolog 1	1889	20	0	82.65	12	F:GO:0005515; C:GO:0005634; P:GO:0006464; P:GO:0006950; P:GO:0007049; P:GO:0007165; P:GO:0009628; P:GO:0009653; P:GO:0009790; P:GO:0009908; P:GO:0016043; P:GO:0030154	F:protein binding; C:nucleus; P:cellular protein modification process; P:response to stress; P:cell cycle; P:signal transduction; P:response to abiotic stimulus; P:anatomical structure morphogenesis; P:embryo development; P:flower development; P:cellular component organization; P:cell differentiation			IPR001680 (SMART); IPR006594 (SMART); IPR015943 (G3DSA:2.130.10.GENE3D)	F:GO:0005515	F:protein binding
[NO-BLAST]	maker-scaffold_100_ref0001926-exonerate_est2genome-gene-0.1-mRNA-1	---NA---	63
[BLASTED, MAPPED, GO-SLIM]	maker-scaffold_100_ref0001926-exonerate_est2genome-gene-0.2-mRNA-1	threonine--tRNA mitochondrial 1	720	20	0	91.03	7	F:GO:0000166; F:GO:0003723; F:GO:0004518; C:GO:0005634; C:GO:0005739; P:GO:0006412; C:GO:0016020	F:nucleotide binding; F:RNA binding; F:nuclease activity; C:nucleus; C:mitochondrion; P:translation; C:membrane	EC:3.1.27.9; EC:3.1.31; EC:6.1.1.3; EC:3.1.27	Acting on ester bonds; Acting on ester bonds; Threonine--tRNA ligase; Acting on ester bonds
[INTERPRO, BLASTED, MAPPED, GO-SLIM]	maker-scaffold_100_ref0001926-exonerate_est2genome-gene-0.3-mRNA-1	wall-associated receptor kinase 2-like	722	20	0	68.91	7	F:GO:0000166; F:GO:0005515; C:GO:0005886; P:GO:0006464; P:GO:0007165; F:GO:0016301; F:GO:0030246	F:nucleotide binding; F:protein binding; C:plasma membrane; P:cellular protein modification process; P:signal transduction; F:kinase activity; F:carbohydrate binding	EC:2.7.11	Transferring phosphorus-containing groups	IPR001881 (SMART); IPR000742 (SMART); IPR000719 (SMART); IPR025287 (PFAM); G3DSA:3.30.200.20 (GENE3D); IPR013320 (G3DSA:2.60.120.GENE3D); G3DSA:1.10.510.10 (GENE3D); G3DSA:2.10.25.10 (GENE3D); IPR001245 (PFAM)	F:GO:0004672; F:GO:0005509; F:GO:0005515; F:GO:0005524; P:GO:0006468; F:GO:0030247	F:protein kinase activity; F:calcium ion binding; F:protein binding; F:ATP binding; P:protein phosphorylation; F:polysaccharide binding
[BLASTED, MAPPED, GO-SLIM]	maker-scaffold_100_ref0001926-exonerate_est2genome-gene-1.0-mRNA-1	Adenosylhomocysteinase	485	20	0	97.56	3	P:GO:0008152; P:GO:0009987; F:GO:0016787	P:metabolic process; P:cellular process; F:hydrolase activity	EC:3.3.1.1	Adenosylhomocysteinase
[NO-BLAST]	maker-scaffold_100_ref0001926-exonerate_est2genome-gene-1.1-mRNA-1	---NA---	50
[BLASTED, MAPPED]	maker-scaffold_100_ref0001926-exonerate_est2genome-gene-1.2-mRNA-1	GDSL esterase lipase	432	20	4.35322e-112	62.17	1	F:GO:0016788	F:hydrolase activity, acting on ester bonds
[NO-BLAST]	maker-scaffold_100_ref0001926-exonerate_est2genome-gene-1.3-mRNA-1	---NA---	68
[BLASTED, MAPPED, GO-SLIM]	maker-scaffold_100_ref0001926-exonerate_est2genome-gene-1.4-mRNA-1	probable receptor kinase At1g33260	396	20	7.96786e-158	67.61	2	F:GO:0000166; F:GO:0016301	F:nucleotide binding; F:kinase activity
[BLASTED, MAPPED]	maker-scaffold_10101_ref0010471-exonerate_est2genome-gene-0.0-mRNA-1	glutathione S-transferase T3-like	222	20	5.13847e-35	61.08	4	F:GO:0003677; F:GO:0004364; C:GO:0005737; P:GO:0006749	F:DNA binding; F:glutathione transferase activity; C:cytoplasm; P:glutathione metabolic process
[BLASTED, MAPPED, GO-SLIM]	maker-scaffold_10101_ref0010471-exonerate_est2genome-gene-0.0-mRNA-2	glutathione S-transferase T3-like	216	20	1.01208e-33	61.53	3	P:GO:0008152; P:GO:0009987; F:GO:0016740	P:metabolic process; P:cellular process; F:transferase activity
[INTERPRO, BLASTED, MAPPED, GO-SLIM]	maker-scaffold_10103_ref0021036-exonerate_est2genome-gene-0.0-mRNA-1	cell number regulator 13	422	20	0	87.23	1	C:GO:0016020	C:membrane			IPR006461 (PFAM); IPR006461 (TIGRFAM)	no GO terms	no GO terms
[NO-BLAST]	maker-scaffold_10103_ref0021036-exonerate_est2genome-gene-0.1-mRNA-1	---NA---	73
[INTERPRO, BLASTED, MAPPED, GO-SLIM]	maker-scaffold_10103_ref0021036-exonerate_est2genome-gene-0.2-mRNA-1	myb-related 306-like	308	20	1.81905e-152	70.13	1	F:GO:0003677	F:DNA binding			IPR001005 (SMART); IPR009057 (G3DSA:1.10.10.GENE3D); IPR009057 (G3DSA:1.10.10.GENE3D); IPR001005 (PFAM)	F:GO:0003677	F:DNA binding
[INTERPRO, BLASTED, MAPPED, GO-SLIM]	maker-scaffold_10104_ref0010435-exonerate_est2genome-gene-0.0-mRNA-1	trichome birefringence-like 14	260	20	7.00657e-170	88.55	1	C:GO:0016020	C:membrane			IPR026057 (PFAM)	no GO terms	no GO terms
[BLASTED, MAPPED, GO-SLIM]	maker-scaffold_10104_ref0010435-exonerate_est2genome-gene-0.1-mRNA-1	splicing regulatory glutamine lysine-rich 1	189	20	1.82008e-41	86.92	3	F:GO:0005215; C:GO:0005634; C:GO:0009536	F:transporter activity; C:nucleus; C:plastid
[BLASTED, MAPPED, GO-SLIM]	maker-scaffold_10104_ref0010435-exonerate_est2genome-gene-0.2-mRNA-1	predicted protein	365	20	1.84107e-129	57.08	1	C:GO:0016020	C:membrane
[BLASTED, MAPPED, GO-SLIM]	maker-scaffold_10104_ref0010435-exonerate_est2genome-gene-0.2-mRNA-2	hypothetical protein F775_21743	251	20	1.46881e-82	58.51	1	C:GO:0016020	C:membrane
[BLASTED]	maker-scaffold_10104_ref0010435-exonerate_est2genome-gene-0.3-mRNA-1	F-box LRR-repeat 3	664	20	0	91.12
[INTERPRO, BLASTED, MAPPED, GO-SLIM]	maker-scaffold_10106_ref0028932-exonerate_est2genome-gene-0.0-mRNA-1	Presenilin-like protein	434	20	0	66.97	6	C:GO:0005783; C:GO:0005794; P:GO:0007165; C:GO:0016020; F:GO:0016787; P:GO:0019538	C:endoplasmic reticulum; C:Golgi apparatus; P:signal transduction; C:membrane; F:hydrolase activity; P:protein metabolic process	EC:3.4.23	Acting on peptide bonds (peptidases)	IPR005174 (PFAM); G3DSA:1.20.1280.50 (GENE3D)	no GO terms	no GO terms
[NO-BLAST]	maker-scaffold_10106_ref0028932-exonerate_est2genome-gene-0.1-mRNA-1	---NA---	63
[BLASTED, MAPPED, GO-SLIM]	maker-scaffold_10107_ref0028931-exonerate_est2genome-gene-0.0-mRNA-1	bacterial blight resistance XA26	1083	20	0	78.2	4	F:GO:0000166; P:GO:0006464; C:GO:0016020; F:GO:0016301	F:nucleotide binding; P:cellular protein modification process; C:membrane; F:kinase activity	EC:2.7.11	Transferring phosphorus-containing groups
[INTERPRO, BLASTED, MAPPED]	maker-scaffold_10109_ref0021028-exonerate_est2genome-gene-0.0-mRNA-1	vacuolar import and degradation 30-like	313	20	3.43208e-74	52.12	1	C:GO:0005739	C:mitochondrion			G3DSA:2.40.10.10 (GENE3D); PF13365 (PFAM); G3DSA:2.40.10.10 (GENE3D)	no GO terms	no GO terms
[INTERPRO, NO-BLAST]	maker-scaffold_10109_ref0021028-exonerate_est2genome-gene-0.1-mRNA-1	---NA---	57									no IPS match	no IPS match	no IPS match
[BLASTED, MAPPED, GO-SLIM]	maker-scaffold_1010_ref0032513-exonerate_est2genome-gene-0.0-mRNA-1	NRDE2 homolog	1163	20	0	81.2	1	P:GO:0006139	P:nucleobase-containing compound metabolic process
[NO-BLAST]	maker-scaffold_1010_ref0032513-exonerate_est2genome-gene-0.1-mRNA-1	---NA---	81
[INTERPRO, BLASTED, MAPPED, GO-SLIM]	maker-scaffold_10110_ref0038951-exonerate_est2genome-gene-0.0-mRNA-1	hypothetical protein F775_32038	2043	20	0	66.04	1	P:GO:0009987	P:cellular process			IPR014002 (SMART); IPR008395 (PFAM)	no GO terms	no GO terms
[BLASTED, MAPPED, GO-SLIM]	maker-scaffold_10110_ref0038951-exonerate_est2genome-gene-0.0-mRNA-2	hypothetical protein F775_32038	2043	20	0	66.04	1	P:GO:0009987	P:cellular process
[BLASTED, MAPPED, GO-SLIM]	maker-scaffold_10110_ref0038951-exonerate_est2genome-gene-0.0-mRNA-3	hypothetical protein F775_32038	2048	20	0	65.88	1	P:GO:0009987	P:cellular process
[INTERPRO, NO-BLAST]	maker-scaffold_10110_ref0038951-exonerate_est2genome-gene-0.1-mRNA-1	---NA---	74									no IPS match	no IPS match	no IPS match
[BLASTED, MAPPED, GO-SLIM]	maker-scaffold_10111_ref0038952-exonerate_est2genome-gene-0.0-mRNA-1	Monocopper oxidase SKU5	312	20	0	91.45	4	F:GO:0003824; F:GO:0005488; C:GO:0005618; P:GO:0008152	F:catalytic activity; F:binding; C:cell wall; P:metabolic process
[BLASTED, MAPPED, GO-SLIM]	maker-scaffold_10111_ref0038952-exonerate_est2genome-gene-0.1-mRNA-1	disease resistance RPM1-like	680	20	0	67.13	1	F:GO:0000166	F:nucleotide binding
[BLASTED, MAPPED, GO-SLIM]	maker-scaffold_10111_ref0038952-exonerate_est2genome-gene-0.2-mRNA-1	O-methyltransferase -like	304	20	5.39786e-164	87.76	2	P:GO:0008152; F:GO:0016740	P:metabolic process; F:transferase activity
[BLASTED, MAPPED, GO-SLIM]	maker-scaffold_10111_ref0038952-exonerate_est2genome-gene-0.2-mRNA-2	O-methyltransferase -like	304	20	5.39786e-164	87.76	2	P:GO:0008152; F:GO:0016740	P:metabolic process; F:transferase activity
[BLASTED, MAPPED, GO-SLIM]	maker-scaffold_10111_ref0038952-exonerate_est2genome-gene-0.2-mRNA-3	caffeoyl- O-methyltransferase 1	181	20	6.97856e-118	94.24	2	P:GO:0008152; F:GO:0016740	P:metabolic process; F:transferase activity
[INTERPRO, BLASTED, MAPPED, GO-SLIM]	maker-scaffold_10114_ref0038947-exonerate_est2genome-gene-0.0-mRNA-1	acyl-coenzyme A thioesterase mitochondrial	499	20	0	85.47	3	C:GO:0005739; C:GO:0009536; F:GO:0016787	C:mitochondrion; C:plastid; F:hydrolase activity			IPR029069 (G3DSA:3.10.129.GENE3D); IPR029069 (G3DSA:3.10.129.GENE3D); IPR006683 (PFAM)	no GO terms	no GO terms
[BLASTED, MAPPED, GO-SLIM]	maker-scaffold_10114_ref0038947-exonerate_est2genome-gene-0.1-mRNA-1	formin 15	738	20	0	84.18	2	C:GO:0005739; C:GO:0016020	C:mitochondrion; C:membrane
[BLASTED, MAPPED, GO-SLIM]	maker-scaffold_10117_ref0038946-exonerate_est2genome-gene-0.0-mRNA-1	predicted protein	374	20	0	90.79	5	C:GO:0005739; C:GO:0005829; P:GO:0006810; C:GO:0016020; P:GO:0016043	C:mitochondrion; C:cytosol; P:transport; C:membrane; P:cellular component organization
[INTERPRO, BLASTED, MAPPED, GO-SLIM]	maker-scaffold_10117_ref0038946-exonerate_est2genome-gene-0.0-mRNA-2	PREDICTED: uncharacterized protein LOC101756750	478	20	0	85.79	6	F:GO:0005515; C:GO:0005739; C:GO:0005829; P:GO:0006810; C:GO:0016020; P:GO:0016043	F:protein binding; C:mitochondrion; C:cytosol; P:transport; C:membrane; P:cellular component organization			IPR011990 (G3DSA:1.25.40.GENE3D); IPR010547 (PFAM)	F:GO:0005515; C:GO:0005742; P:GO:0045040	F:protein binding; C:mitochondrial outer membrane translocase complex; P:protein import into mitochondrial outer membrane
[BLASTED, MAPPED, GO-SLIM]	maker-scaffold_10117_ref0038946-exonerate_est2genome-gene-0.0-mRNA-3	hypothetical protein SETIT_035387mg	250	20	2.10624e-121	83.47	5	C:GO:0005739; C:GO:0005829; P:GO:0006810; C:GO:0016020; P:GO:0016043	C:mitochondrion; C:cytosol; P:transport; C:membrane; P:cellular component organization
[INTERPRO, BLASTED, MAPPED, GO-SLIM]	maker-scaffold_10117_ref0038946-exonerate_est2genome-gene-0.1-mRNA-1	cytochrome b5	134	20	7.30529e-86	90.35	2	F:GO:0005488; C:GO:0016020	F:binding; C:membrane			IPR001199 (SMART); IPR001199 (PFAM); IPR001199 (G3DSA:3.10.120.GENE3D)	no GO terms	no GO terms
[INTERPRO, NO-BLAST]	maker-scaffold_10118_ref0038943-exonerate_est2genome-gene-0.0-mRNA-1	---NA---	147									no IPS match	no IPS match	no IPS match
[NO-BLAST]	maker-scaffold_10118_ref0038943-exonerate_est2genome-gene-0.0-mRNA-2	---NA---	146
[INTERPRO, NO-BLAST]	maker-scaffold_10118_ref0038943-exonerate_est2genome-gene-0.0-mRNA-3	---NA---	138									no IPS match	no IPS match	no IPS match
[BLASTED, MAPPED, GO-SLIM]	maker-scaffold_10119_ref0038944-exonerate_est2genome-gene-0.0-mRNA-1	transcriptional corepressor SEUSS-like	909	20	0	82.17	6	F:GO:0003677; F:GO:0005515; C:GO:0009536; P:GO:0009790; P:GO:0009908; F:GO:0016787	F:DNA binding; F:protein binding; C:plastid; P:embryo development; P:flower development; F:hydrolase activity
[INTERPRO, BLASTED]	maker-scaffold_1011_ref0032514-exonerate_est2genome-gene-0.0-mRNA-1	PREDICTED: uncharacterized protein LOC104582448	210	1	4.07595e-15	51.88						no IPS match	no IPS match	no IPS match
[BLASTED, MAPPED, GO-SLIM]	maker-scaffold_10121_ref0033463-exonerate_est2genome-gene-0.0-mRNA-1	sister-chromatid cohesion 3	1118	20	0	90.77	4	P:GO:0000003; C:GO:0005634; P:GO:0007049; P:GO:0016043	P:reproduction; C:nucleus; P:cell cycle; P:cellular component organization
[BLASTED, MAPPED, GO-SLIM]	maker-scaffold_10121_ref0033463-exonerate_est2genome-gene-0.0-mRNA-2	sister-chromatid cohesion 3	1119	20	0	90.92	4	P:GO:0000003; C:GO:0005634; P:GO:0007049; P:GO:0016043	P:reproduction; C:nucleus; P:cell cycle; P:cellular component organization
[BLASTED, MAPPED, GO-SLIM]	maker-scaffold_10121_ref0033463-exonerate_est2genome-gene-0.0-mRNA-3	sister-chromatid cohesion 3	934	20	0	92.55	4	P:GO:0000003; C:GO:0005634; P:GO:0007049; P:GO:0016043	P:reproduction; C:nucleus; P:cell cycle; P:cellular component organization
[BLASTED, MAPPED, GO-SLIM]	maker-scaffold_10121_ref0033463-exonerate_est2genome-gene-0.1-mRNA-1	aldo keto reductase family expressed	234	20	4.01812e-155	90.95	3	F:GO:0003824; P:GO:0008152; C:GO:0016020	F:catalytic activity; P:metabolic process; C:membrane
[INTERPRO, BLASTED, MAPPED, GO-SLIM]	maker-scaffold_10121_ref0033463-exonerate_est2genome-gene-0.1-mRNA-2	aldo keto reductase family expressed	234	20	4.01812e-155	90.95	3	F:GO:0003824; P:GO:0008152; C:GO:0016020	F:catalytic activity; P:metabolic process; C:membrane			IPR023210 (PFAM); IPR023210 (G3DSA:3.20.20.GENE3D)	no GO terms	no GO terms
[INTERPRO, BLASTED, MAPPED, GO-SLIM]	maker-scaffold_10121_ref0033463-exonerate_est2genome-gene-0.1-mRNA-3	aldo keto reductase family expressed	186	20	2.90796e-112	91.38	2	F:GO:0003824; P:GO:0008152	F:catalytic activity; P:metabolic process			IPR023210 (PFAM); IPR023210 (G3DSA:3.20.20.GENE3D)	no GO terms	no GO terms
[BLASTED, MAPPED, GO-SLIM]	maker-scaffold_10121_ref0033463-exonerate_est2genome-gene-0.1-mRNA-4	tas-like isoform X1	202	20	1.72746e-114	89.34	3	F:GO:0003824; P:GO:0008152; C:GO:0016020	F:catalytic activity; P:metabolic process; C:membrane
[BLASTED, MAPPED, GO-SLIM]	maker-scaffold_10122_ref0033462-exonerate_est2genome-gene-0.0-mRNA-1	USP family	260	20	1.24437e-117	82.61	2	P:GO:0006950; C:GO:0009536	P:response to stress; C:plastid
[BLASTED, MAPPED, GO-SLIM]	maker-scaffold_10129_ref0033471-exonerate_est2genome-gene-0.0-mRNA-1	magnesium-chelatase subunit chloroplastic	411	20	0	91.38	5	F:GO:0000166; F:GO:0003824; P:GO:0009058; C:GO:0009536; P:GO:0015979	F:nucleotide binding; F:catalytic activity; P:biosynthetic process; C:plastid; P:photosynthesis	EC:6.6.1.1	Magnesium chelatase
[BLASTED, MAPPED, GO-SLIM]	maker-scaffold_10129_ref0033471-exonerate_est2genome-gene-0.0-mRNA-2	magnesium-chelatase subunit chloroplastic	411	20	0	91.38	5	F:GO:0000166; F:GO:0003824; P:GO:0009058; C:GO:0009536; P:GO:0015979	F:nucleotide binding; F:catalytic activity; P:biosynthetic process; C:plastid; P:photosynthesis	EC:6.6.1.1	Magnesium chelatase
[BLASTED, MAPPED, GO-SLIM]	maker-scaffold_10129_ref0033471-exonerate_est2genome-gene-0.1-mRNA-1	probable L-gulonolactone oxidase 6	601	20	0	85.63	4	F:GO:0000166; F:GO:0003824; P:GO:0008152; C:GO:0016020	F:nucleotide binding; F:catalytic activity; P:metabolic process; C:membrane	EC:1.1.3.37	D-arabinono-1,4-lactone oxidase
[BLASTED, MAPPED, GO-SLIM]	maker-scaffold_10129_ref0033471-snap-gene-0.13-mRNA-1	probable L-gulonolactone oxidase 6	601	20	0	85.63	4	F:GO:0000166; F:GO:0003824; P:GO:0008152; C:GO:0016020	F:nucleotide binding; F:catalytic activity; P:metabolic process; C:membrane	EC:1.1.3.37	D-arabinono-1,4-lactone oxidase
[BLASTED, MAPPED, GO-SLIM]	maker-scaffold_1012_ref0032515-exonerate_est2genome-gene-0.0-mRNA-1	probable beta-1,3-galactosyltransferase 2	376	20	0	91.57	6	C:GO:0005737; C:GO:0005794; P:GO:0006464; P:GO:0009058; C:GO:0016020; F:GO:0016740	C:cytoplasm; C:Golgi apparatus; P:cellular protein modification process; P:biosynthetic process; C:membrane; F:transferase activity
[BLASTED, MAPPED, GO-SLIM]	maker-scaffold_1012_ref0032515-exonerate_est2genome-gene-0.0-mRNA-2	probable beta-1,3-galactosyltransferase 2	405	20	0	90.52	6	C:GO:0005737; C:GO:0005794; P:GO:0006464; P:GO:0009058; C:GO:0016020; F:GO:0016740	C:cytoplasm; C:Golgi apparatus; P:cellular protein modification process; P:biosynthetic process; C:membrane; F:transferase activity
[BLASTED, MAPPED, GO-SLIM]	maker-scaffold_10130_ref0018131-exonerate_est2genome-gene-0.0-mRNA-1	NETWORKED 2A-like	828	20	0	77.8	3	F:GO:0005515; C:GO:0005739; F:GO:0016301	F:protein binding; C:mitochondrion; F:kinase activity
[BLASTED, MAPPED]	maker-scaffold_10130_ref0018131-exonerate_est2genome-gene-0.1-mRNA-1	hypothetical protein F775_19259	280	20	1.55071e-54	53.69	3	F:GO:0005506; F:GO:0016491; P:GO:0055114	F:iron ion binding; F:oxidoreductase activity; P:oxidation-reduction process
[NO-BLAST]	maker-scaffold_10132_ref0018134-exonerate_est2genome-gene-0.0-mRNA-1	---NA---	130
[INTERPRO, NO-BLAST]	maker-scaffold_10132_ref0018134-exonerate_est2genome-gene-0.1-mRNA-1	---NA---	135									no IPS match	no IPS match	no IPS match
[BLASTED, MAPPED, GO-SLIM]	maker-scaffold_10133_ref0018135-exonerate_est2genome-gene-0.0-mRNA-1	F-box kelch-repeat At1g13200	240	20	7.63553e-104	61.4	4	F:GO:0005488; C:GO:0005622; P:GO:0008152; P:GO:0009987	F:binding; C:intracellular; P:metabolic process; P:cellular process
[INTERPRO, BLASTED, MAPPED, GO-SLIM]	maker-scaffold_10134_ref0018136-exonerate_est2genome-gene-0.0-mRNA-1	Transcription initiation factor IIF subunit alpha	517	20	0	75.04	7	F:GO:0003677; F:GO:0003824; C:GO:0005634; P:GO:0006139; P:GO:0009058; C:GO:0009579; C:GO:0016020	F:DNA binding; F:catalytic activity; C:nucleus; P:nucleobase-containing compound metabolic process; P:biosynthetic process; C:thylakoid; C:membrane			IPR008851 (PFAM); IPR011991 (G3DSA:1.10.10.GENE3D)	F:GO:0003677; C:GO:0005634; P:GO:0006367; P:GO:0032968	F:DNA binding; C:nucleus; P:transcription initiation from RNA polymerase II promoter; P:positive regulation of transcription elongation from RNA polymerase II promoter
[INTERPRO, BLASTED, MAPPED, GO-SLIM]	maker-scaffold_10134_ref0018136-exonerate_est2genome-gene-0.0-mRNA-2	Transcription initiation factor IIF subunit alpha	517	20	0	75.38	7	F:GO:0003677; F:GO:0003824; C:GO:0005634; P:GO:0006139; P:GO:0009058; C:GO:0009579; C:GO:0016020	F:DNA binding; F:catalytic activity; C:nucleus; P:nucleobase-containing compound metabolic process; P:biosynthetic process; C:thylakoid; C:membrane			IPR011991 (G3DSA:1.10.10.GENE3D); IPR008851 (PFAM)	F:GO:0003677; C:GO:0005634; P:GO:0006367; P:GO:0032968	F:DNA binding; C:nucleus; P:transcription initiation from RNA polymerase II promoter; P:positive regulation of transcription elongation from RNA polymerase II promoter
[INTERPRO, BLASTED, MAPPED, GO-SLIM]	maker-scaffold_10134_ref0018136-exonerate_est2genome-gene-0.0-mRNA-3	transcription initiation factor IIF subunit alpha-like	532	20	0	75.81	7	F:GO:0003677; F:GO:0003824; C:GO:0005634; P:GO:0006139; P:GO:0009058; C:GO:0009579; C:GO:0016020	F:DNA binding; F:catalytic activity; C:nucleus; P:nucleobase-containing compound metabolic process; P:biosynthetic process; C:thylakoid; C:membrane			IPR011991 (G3DSA:1.10.10.GENE3D); IPR008851 (PFAM)	F:GO:0003677; C:GO:0005634; P:GO:0006367; P:GO:0032968	F:DNA binding; C:nucleus; P:transcription initiation from RNA polymerase II promoter; P:positive regulation of transcription elongation from RNA polymerase II promoter
[BLASTED, MAPPED, GO-SLIM]	maker-scaffold_10134_ref0018136-exonerate_est2genome-gene-0.0-mRNA-4	transcription initiation factor IIF subunit alpha-like	532	20	0	75.83	7	F:GO:0003677; F:GO:0003824; C:GO:0005634; P:GO:0006139; P:GO:0009058; C:GO:0009579; C:GO:0016020	F:DNA binding; F:catalytic activity; C:nucleus; P:nucleobase-containing compound metabolic process; P:biosynthetic process; C:thylakoid; C:membrane
[NO-BLAST]	maker-scaffold_10134_ref0018136-exonerate_est2genome-gene-0.1-mRNA-1	---NA---	86
[INTERPRO, NO-BLAST]	maker-scaffold_10134_ref0018136-exonerate_est2genome-gene-0.1-mRNA-2	---NA---	86									no IPS match	no IPS match	no IPS match
[INTERPRO, BLASTED, MAPPED]	maker-scaffold_10138_ref0018104-exonerate_est2genome-gene-0.0-mRNA-1	hypothetical protein F775_04308	840	20	1.15493e-138	58.26	2	C:GO:0016020; C:GO:0016021	C:membrane; C:integral component of membrane			no IPS match	no IPS match	no IPS match
[INTERPRO, BLASTED, MAPPED, GO-SLIM]	maker-scaffold_1013_ref0032516-exonerate_est2genome-gene-0.0-mRNA-1	pentatricopeptide repeat-containing At4g11690	172	20	2.41957e-90	79.86	3	C:GO:0005739; P:GO:0006139; P:GO:0009719	C:mitochondrion; P:nucleobase-containing compound metabolic process; P:response to endogenous stimulus			IPR002885 (TIGRFAM); IPR002885 (PFAM)	no GO terms	no GO terms
[INTERPRO, BLASTED, MAPPED, GO-SLIM]	maker-scaffold_1013_ref0032516-exonerate_est2genome-gene-0.0-mRNA-2	pentatricopeptide repeat-containing At4g11690	217	20	1.34004e-122	80.19	4	F:GO:0005515; C:GO:0005739; P:GO:0006139; P:GO:0009719	F:protein binding; C:mitochondrion; P:nucleobase-containing compound metabolic process; P:response to endogenous stimulus			IPR002885 (TIGRFAM); IPR002885 (PFAM); IPR011990 (G3DSA:1.25.40.GENE3D); IPR002885 (PFAM)	F:GO:0005515	F:protein binding
[BLASTED, MAPPED, GO-SLIM]	maker-scaffold_1013_ref0032516-exonerate_est2genome-gene-0.0-mRNA-3	pentatricopeptide repeat-containing At4g11690	217	20	1.34004e-122	80.19	3	C:GO:0005739; P:GO:0006139; P:GO:0009719	C:mitochondrion; P:nucleobase-containing compound metabolic process; P:response to endogenous stimulus
[INTERPRO, BLASTED, MAPPED, GO-SLIM]	maker-scaffold_1013_ref0032516-exonerate_est2genome-gene-0.1-mRNA-1	Myb-related 3R-1	623	20	0	76.17	5	F:GO:0003677; F:GO:0003700; C:GO:0005622; P:GO:0006139; P:GO:0009058	F:DNA binding; F:DNA-binding transcription factor activity; C:intracellular; P:nucleobase-containing compound metabolic process; P:biosynthetic process			IPR001005 (SMART); IPR001005 (PFAM); IPR009057 (G3DSA:1.10.10.GENE3D); IPR009057 (G3DSA:1.10.10.GENE3D)	F:GO:0003677	F:DNA binding
[BLASTED, MAPPED, GO-SLIM]	maker-scaffold_1013_ref0032516-exonerate_est2genome-gene-0.2-mRNA-1	triosephosphate cytosolic-like	256	20	1.36242e-172	94.08	16	F:GO:0003824; F:GO:0005488; C:GO:0005576; C:GO:0005618; C:GO:0005739; C:GO:0005773; C:GO:0005829; C:GO:0005886; P:GO:0005975; P:GO:0006091; P:GO:0006139; P:GO:0006629; P:GO:0009056; P:GO:0009058; C:GO:0009536; P:GO:0009719	F:catalytic activity; F:binding; C:extracellular region; C:cell wall; C:mitochondrion; C:vacuole; C:cytosol; C:plasma membrane; P:carbohydrate metabolic process; P:generation of precursor metabolites and energy; P:nucleobase-containing compound metabolic process; P:lipid metabolic process; P:catabolic process; P:biosynthetic process; C:plastid; P:response to endogenous stimulus	EC:5.3.1.1	Triose-phosphate isomerase
[INTERPRO, BLASTED, MAPPED, GO-SLIM]	maker-scaffold_1013_ref0032516-exonerate_est2genome-gene-0.2-mRNA-2	triosephosphate cytosolic-like	159	20	6.21715e-99	92.78	16	F:GO:0003824; F:GO:0005488; C:GO:0005576; C:GO:0005618; C:GO:0005739; C:GO:0005773; C:GO:0005829; C:GO:0005886; P:GO:0005975; P:GO:0006091; P:GO:0006139; P:GO:0006629; P:GO:0009056; P:GO:0009058; C:GO:0009536; P:GO:0009719	F:catalytic activity; F:binding; C:extracellular region; C:cell wall; C:mitochondrion; C:vacuole; C:cytosol; C:plasma membrane; P:carbohydrate metabolic process; P:generation of precursor metabolites and energy; P:nucleobase-containing compound metabolic process; P:lipid metabolic process; P:catabolic process; P:biosynthetic process; C:plastid; P:response to endogenous stimulus	EC:5.3.1.1	Triose-phosphate isomerase	IPR013785 (G3DSA:3.20.20.GENE3D); IPR000652 (PFAM); IPR000652 (TIGRFAM); PTHR21139:SF6 (PANTHER); IPR000652 (PANTHER)	F:GO:0003824; F:GO:0004807; P:GO:0008152	F:catalytic activity; F:triose-phosphate isomerase activity; P:metabolic process
[BLASTED, MAPPED, GO-SLIM]	maker-scaffold_1013_ref0032516-exonerate_est2genome-gene-0.3-mRNA-1	Elicitor-responsive 1	154	20	9.9736e-81	81.62	10	F:GO:0003824; C:GO:0005737; C:GO:0005886; P:GO:0005975; P:GO:0006091; P:GO:0006139; P:GO:0006629; F:GO:0008289; P:GO:0009056; P:GO:0009058	F:catalytic activity; C:cytoplasm; C:plasma membrane; P:carbohydrate metabolic process; P:generation of precursor metabolites and energy; P:nucleobase-containing compound metabolic process; P:lipid metabolic process; F:lipid binding; P:catabolic process; P:biosynthetic process	EC:5.3.1.1	Triose-phosphate isomerase
[BLASTED, MAPPED, GO-SLIM]	maker-scaffold_1013_ref0032516-exonerate_est2genome-gene-0.4-mRNA-1	Elicitor-responsive 1	155	20	2.23503e-90	87.66	10	F:GO:0003824; C:GO:0005737; C:GO:0005886; P:GO:0005975; P:GO:0006091; P:GO:0006139; P:GO:0006629; F:GO:0008289; P:GO:0009056; P:GO:0009058	F:catalytic activity; C:cytoplasm; C:plasma membrane; P:carbohydrate metabolic process; P:generation of precursor metabolites and energy; P:nucleobase-containing compound metabolic process; P:lipid metabolic process; F:lipid binding; P:catabolic process; P:biosynthetic process	EC:5.3.1.1	Triose-phosphate isomerase
[BLASTED, MAPPED, GO-SLIM]	maker-scaffold_1013_ref0032516-exonerate_est2genome-gene-0.4-mRNA-2	Elicitor-responsive 1	155	20	2.23503e-90	87.66	10	F:GO:0003824; C:GO:0005737; C:GO:0005886; P:GO:0005975; P:GO:0006091; P:GO:0006139; P:GO:0006629; F:GO:0008289; P:GO:0009056; P:GO:0009058	F:catalytic activity; C:cytoplasm; C:plasma membrane; P:carbohydrate metabolic process; P:generation of precursor metabolites and energy; P:nucleobase-containing compound metabolic process; P:lipid metabolic process; F:lipid binding; P:catabolic process; P:biosynthetic process	EC:5.3.1.1	Triose-phosphate isomerase
[BLASTED, MAPPED, GO-SLIM]	maker-scaffold_1013_ref0032516-exonerate_est2genome-gene-0.5-mRNA-1	Elicitor-responsive 1	155	20	1.71949e-89	87.38	10	F:GO:0003824; C:GO:0005737; C:GO:0005886; P:GO:0005975; P:GO:0006091; P:GO:0006139; P:GO:0006629; F:GO:0008289; P:GO:0009056; P:GO:0009058	F:catalytic activity; C:cytoplasm; C:plasma membrane; P:carbohydrate metabolic process; P:generation of precursor metabolites and energy; P:nucleobase-containing compound metabolic process; P:lipid metabolic process; F:lipid binding; P:catabolic process; P:biosynthetic process	EC:5.3.1.1	Triose-phosphate isomerase
[INTERPRO, BLASTED, MAPPED, GO-SLIM]	maker-scaffold_10140_ref0046076-exonerate_est2genome-gene-0.0-mRNA-1	3-oxoacyl-[acyl-carrier- ] synthase chloroplastic	449	20	0	85.71	10	C:GO:0005829; P:GO:0006629; P:GO:0006950; P:GO:0007275; P:GO:0009058; C:GO:0009536; P:GO:0009628; P:GO:0009987; F:GO:0016740; P:GO:0019538	C:cytosol; P:lipid metabolic process; P:response to stress; P:multicellular organism development; P:biosynthetic process; C:plastid; P:response to abiotic stimulus; P:cellular process; F:transferase activity; P:protein metabolic process	EC:2.3.1.85; EC:2.3.1.41	Fatty-acid synthase; Beta-ketoacyl-[acyl-carrier-protein] synthase I	IPR013747 (PFAM); IPR016039 (G3DSA:3.40.47.GENE3D); IPR016039 (G3DSA:3.40.47.GENE3D); IPR004655 (TIGRFAM); IPR013751 (PFAM)	F:GO:0003824; F:GO:0004315; P:GO:0006633; P:GO:0008152	F:catalytic activity; F:3-oxoacyl-[acyl-carrier-protein] synthase activity; P:fatty acid biosynthetic process; P:metabolic process
[NO-BLAST]	maker-scaffold_10141_ref0046075-exonerate_est2genome-gene-0.0-mRNA-1	---NA---	62
[INTERPRO, BLASTED, MAPPED, GO-SLIM]	maker-scaffold_10142_ref0046078-exonerate_est2genome-gene-0.0-mRNA-1	calcium-transporting ATPase plasma membrane-type	1080	20	0	90.83	6	F:GO:0000166; F:GO:0005215; F:GO:0005515; C:GO:0005783; C:GO:0005886; F:GO:0016787	F:nucleotide binding; F:transporter activity; F:protein binding; C:endoplasmic reticulum; C:plasma membrane; F:hydrolase activity	EC:3.6.1.3; EC:3.6.3.8; EC:3.6.1.15	Adenosinetriphosphatase; Calcium-transporting ATPase; Nucleoside-triphosphate phosphatase	IPR004014 (SMART); IPR023299 (G3DSA:3.40.1110.GENE3D); IPR006068 (PFAM); IPR001757 (TIGRFAM); PF00702 (PFAM); IPR024750 (PFAM); IPR006408 (TIGRFAM); IPR023298 (G3DSA:1.20.1110.GENE3D); IPR008250 (PFAM); IPR004014 (PFAM)	F:GO:0000166; F:GO:0005388; F:GO:0005516; F:GO:0005524; C:GO:0016020; C:GO:0016021; F:GO:0046872; P:GO:0070588	F:nucleotide binding; F:calcium-transporting ATPase activity; F:calmodulin binding; F:ATP binding; C:membrane; C:integral component of membrane; F:metal ion binding; P:calcium ion transmembrane transport
[INTERPRO, BLASTED, MAPPED, GO-SLIM]	maker-scaffold_10142_ref0046078-exonerate_est2genome-gene-0.0-mRNA-2	calcium-transporting ATPase plasma membrane-type	221	20	2.05345e-117	88.68	6	F:GO:0000166; F:GO:0005215; F:GO:0005515; C:GO:0005783; C:GO:0005886; F:GO:0016787	F:nucleotide binding; F:transporter activity; F:protein binding; C:endoplasmic reticulum; C:plasma membrane; F:hydrolase activity	EC:3.6.1.3; EC:3.6.3.8; EC:3.6.1.15	Adenosinetriphosphatase; Calcium-transporting ATPase; Nucleoside-triphosphate phosphatase	IPR023298 (G3DSA:1.20.1110.GENE3D); IPR006068 (PFAM)	no GO terms	no GO terms
[BLASTED, MAPPED, GO-SLIM]	maker-scaffold_10143_ref0033507-exonerate_est2genome-gene-0.0-mRNA-1	BTB POZ and TAZ domain-containing 1-like	293	20	5.51267e-131	69.8	7	F:GO:0005488; C:GO:0005654; P:GO:0006139; P:GO:0006464; P:GO:0009058; P:GO:0016043; F:GO:0016740	F:binding; C:nucleoplasm; P:nucleobase-containing compound metabolic process; P:cellular protein modification process; P:biosynthetic process; P:cellular component organization; F:transferase activity	EC:2.3.1.48	Histone acetyltransferase
[BLASTED, MAPPED]	maker-scaffold_10145_ref0033991-exonerate_est2genome-gene-0.0-mRNA-1	inactive poly [ADP-ribose] polymerase RCD1-like isoform X1	642	20	0	57.33	5	F:GO:0003950; C:GO:0016020; C:GO:0016021; F:GO:0016740; F:GO:0016757	F:NAD+ ADP-ribosyltransferase activity; C:membrane; C:integral component of membrane; F:transferase activity; F:transferase activity, transferring glycosyl groups
[BLASTED, MAPPED, GO-SLIM]	maker-scaffold_10145_ref0033991-exonerate_est2genome-gene-0.0-mRNA-2	inactive poly [ADP-ribose] polymerase RCD1-like isoform X1	869	20	0	62.82	1	F:GO:0016740	F:transferase activity
[BLASTED, MAPPED, GO-SLIM]	maker-scaffold_10148_ref0034005-exonerate_est2genome-gene-0.0-mRNA-1	ABC transporter G family member 7	594	20	0	91.37	4	F:GO:0000166; F:GO:0005215; C:GO:0005886; F:GO:0016787	F:nucleotide binding; F:transporter activity; C:plasma membrane; F:hydrolase activity	EC:3.6.1.3; EC:3.6.1.15	Adenosinetriphosphatase; Nucleoside-triphosphate phosphatase
[BLASTED, MAPPED, GO-SLIM]	maker-scaffold_10148_ref0034005-exonerate_est2genome-gene-0.1-mRNA-1	beta-glucuronosyltransferase 14A	398	20	0	83.76	2	C:GO:0016020; F:GO:0016740	C:membrane; F:transferase activity
[INTERPRO, BLASTED, MAPPED]	maker-scaffold_10148_ref0034005-exonerate_est2genome-gene-0.2-mRNA-1	F-box FBD LRR-repeat At4g03220	489	20	4.66112e-145	62.39	2	C:GO:0016020; C:GO:0016021	C:membrane; C:integral component of membrane			G3DSA:1.20.1280.50 (GENE3D); IPR032675 (G3DSA:3.80.10.GENE3D)	no GO terms	no GO terms
[INTERPRO, BLASTED, MAPPED]	maker-scaffold_10148_ref0034005-exonerate_est2genome-gene-0.2-mRNA-2	F-box FBD LRR-repeat At4g03220	489	20	4.66112e-145	62.39	2	C:GO:0016020; C:GO:0016021	C:membrane; C:integral component of membrane			G3DSA:1.20.1280.50 (GENE3D); IPR032675 (G3DSA:3.80.10.GENE3D)	no GO terms	no GO terms
[BLASTED, MAPPED, GO-SLIM]	maker-scaffold_1014_ref0032509-exonerate_est2genome-gene-0.0-mRNA-1	Myb-like DNA-binding domain containing	346	20	0	64.42	6	F:GO:0003677; F:GO:0003700; C:GO:0005634; P:GO:0006139; P:GO:0009058; P:GO:0019748	F:DNA binding; F:DNA-binding transcription factor activity; C:nucleus; P:nucleobase-containing compound metabolic process; P:biosynthetic process; P:secondary metabolic process
[INTERPRO, BLASTED, MAPPED, GO-SLIM]	maker-scaffold_1014_ref0032509-exonerate_est2genome-gene-0.1-mRNA-1	MYB DNA-binding domain superfamily	236	20	5.13857e-143	87.5	5	F:GO:0003677; C:GO:0005634; P:GO:0006139; P:GO:0009058; P:GO:0009719	F:DNA binding; C:nucleus; P:nucleobase-containing compound metabolic process; P:biosynthetic process; P:response to endogenous stimulus			IPR001005 (SMART); IPR006447 (TIGRFAM); IPR009057 (G3DSA:1.10.10.GENE3D); IPR001005 (PFAM)	F:GO:0003677	F:DNA binding
[INTERPRO, BLASTED, MAPPED, GO-SLIM]	maker-scaffold_1014_ref0032509-exonerate_est2genome-gene-0.1-mRNA-2	MYB DNA-binding domain superfamily	236	20	5.13857e-143	87.5	5	F:GO:0003677; C:GO:0005634; P:GO:0006139; P:GO:0009058; P:GO:0009719	F:DNA binding; C:nucleus; P:nucleobase-containing compound metabolic process; P:biosynthetic process; P:response to endogenous stimulus			IPR001005 (SMART); IPR006447 (TIGRFAM); IPR009057 (G3DSA:1.10.10.GENE3D); IPR001005 (PFAM)	F:GO:0003677	F:DNA binding
[INTERPRO, BLASTED, MAPPED, GO-SLIM]	maker-scaffold_1014_ref0032509-exonerate_est2genome-gene-0.2-mRNA-1	tyrosyl-tRNA synthetase	412	20	0	91.49	6	F:GO:0000166; F:GO:0003824; C:GO:0005829; P:GO:0006139; P:GO:0006412; C:GO:0009536	F:nucleotide binding; F:catalytic activity; C:cytosol; P:nucleobase-containing compound metabolic process; P:translation; C:plastid	EC:6.1.1.1; EC:6.1.1.9	Tyrosine--tRNA ligase; Valine--tRNA ligase	IPR014729 (G3DSA:3.40.50.GENE3D); G3DSA:1.10.240.10 (GENE3D); IPR002305 (PFAM); IPR023617 (PIRSF)	F:GO:0000166; F:GO:0004812; F:GO:0004831; F:GO:0005524; P:GO:0006418	F:nucleotide binding; F:aminoacyl-tRNA ligase activity; F:tyrosine-tRNA ligase activity; F:ATP binding; P:tRNA aminoacylation for protein translation
[INTERPRO, BLASTED, MAPPED, GO-SLIM]	maker-scaffold_10150_ref0044835-exonerate_est2genome-gene-0.0-mRNA-1	DEAD-box ATP-dependent RNA helicase 28	790	20	0	86.99	6	F:GO:0000166; F:GO:0003723; C:GO:0005737; P:GO:0006139; P:GO:0006412; F:GO:0016787	F:nucleotide binding; F:RNA binding; C:cytoplasm; P:nucleobase-containing compound metabolic process; P:translation; F:hydrolase activity	EC:3.6.1.3; EC:3.6.1.15	Adenosinetriphosphatase; Nucleoside-triphosphate phosphatase	IPR001650 (SMART); IPR014001 (SMART); IPR001650 (PFAM); IPR027417 (G3DSA:3.40.50.GENE3D); IPR011545 (PFAM); IPR027417 (G3DSA:3.40.50.GENE3D)	F:GO:0003676; F:GO:0005524	F:nucleic acid binding; F:ATP binding
[INTERPRO, BLASTED, MAPPED, GO-SLIM]	maker-scaffold_10150_ref0044835-exonerate_est2genome-gene-0.1-mRNA-1	uncharacterized LOC103633003	171	20	1.72378e-62	90.87	1	C:GO:0016020	C:membrane			no IPS match	no IPS match	no IPS match
[NO-BLAST]	maker-scaffold_10150_ref0044835-exonerate_est2genome-gene-0.2-mRNA-1	---NA---	39
[NO-BLAST]	maker-scaffold_10150_ref0044835-exonerate_est2genome-gene-0.3-mRNA-1	---NA---	92
[INTERPRO, BLASTED, MAPPED, GO-SLIM]	maker-scaffold_10151_ref0044837-exonerate_est2genome-gene-0.0-mRNA-1	ATP-dependent zinc metalloprotease FTSH mitochondrial	704	20	0	92.38	6	F:GO:0000166; C:GO:0005739; P:GO:0009987; C:GO:0016020; F:GO:0016787; P:GO:0019538	F:nucleotide binding; C:mitochondrion; P:cellular process; C:membrane; F:hydrolase activity; P:protein metabolic process	EC:3.4.24; EC:3.6.1.3; EC:3.6.1.15	Acting on peptide bonds (peptidases); Adenosinetriphosphatase; Nucleoside-triphosphate phosphatase	IPR003593 (SMART); IPR000642 (PFAM); IPR027417 (G3DSA:3.40.50.GENE3D); G3DSA:1.10.8.60 (GENE3D); IPR005936 (TIGRFAM); IPR003959 (PFAM); IPR027417 (G3DSA:3.40.50.GENE3D)	F:GO:0004222; F:GO:0005524; P:GO:0006508; C:GO:0016020	F:metalloendopeptidase activity; F:ATP binding; P:proteolysis; C:membrane
[BLASTED, MAPPED, GO-SLIM]	maker-scaffold_10151_ref0044837-exonerate_est2genome-gene-0.0-mRNA-2	ATP-dependent zinc metalloprotease FTSH mitochondrial	269	20	4.1533e-155	86.45	6	F:GO:0000166; C:GO:0005739; P:GO:0009987; C:GO:0016020; F:GO:0016787; P:GO:0019538	F:nucleotide binding; C:mitochondrion; P:cellular process; C:membrane; F:hydrolase activity; P:protein metabolic process	EC:3.4.24; EC:3.6.1.3; EC:3.6.1.15	Acting on peptide bonds (peptidases); Adenosinetriphosphatase; Nucleoside-triphosphate phosphatase
[INTERPRO, BLASTED]	maker-scaffold_10151_ref0044837-exonerate_est2genome-gene-0.1-mRNA-1	polycomb group EMBRYONIC FLOWER 2-like	657	20	0	70.11						IPR019135 (PFAM)	no GO terms	no GO terms
[INTERPRO, BLASTED]	maker-scaffold_10151_ref0044837-exonerate_est2genome-gene-0.1-mRNA-2	polycomb group EMBRYONIC FLOWER 2	648	20	0	67.78						IPR019135 (PFAM)	no GO terms	no GO terms
[INTERPRO, BLASTED]	maker-scaffold_10151_ref0044837-exonerate_est2genome-gene-0.1-mRNA-3	polycomb group EMBRYONIC FLOWER 2 isoform X1	493	20	0	70.49						no IPS match	no IPS match	no IPS match
[INTERPRO, BLASTED]	maker-scaffold_10151_ref0044837-exonerate_est2genome-gene-0.1-mRNA-4	polycomb group EMBRYONIC FLOWER 2-like	482	20	0	67.02						IPR019135 (PFAM)	no GO terms	no GO terms
[INTERPRO, BLASTED]	maker-scaffold_10151_ref0044837-exonerate_est2genome-gene-0.1-mRNA-5	polycomb group EMBRYONIC FLOWER 2	462	20	0	65.66						IPR019135 (PFAM)	no GO terms	no GO terms
[BLASTED, MAPPED, GO-SLIM]	maker-scaffold_10151_ref0044837-exonerate_est2genome-gene-0.2-mRNA-1	Glyoxylate succinic semialdehyde reductase chloroplastic	336	20	0	90.92	5	F:GO:0000166; F:GO:0003824; P:GO:0005975; P:GO:0006139; C:GO:0009536	F:nucleotide binding; F:catalytic activity; P:carbohydrate metabolic process; P:nucleobase-containing compound metabolic process; C:plastid	EC:1.1.1.44; EC:1.1.1.79	Phosphogluconate dehydrogenase (NADP(+)-dependent, decarboxylating); Glyoxylate reductase (NADP(+))
[INTERPRO, NO-BLAST]	maker-scaffold_10152_ref0044833-exonerate_est2genome-gene-0.0-mRNA-1	---NA---	165									no IPS match	no IPS match	no IPS match
[INTERPRO, NO-BLAST]	maker-scaffold_10157_ref0027897-exonerate_est2genome-gene-0.0-mRNA-1	---NA---	119									no IPS match	no IPS match	no IPS match
[BLASTED, MAPPED, GO-SLIM]	maker-scaffold_10159_ref0015572-exonerate_est2genome-gene-0.0-mRNA-1	chitinase	269	20	3.73722e-134	80.61	5	F:GO:0005488; P:GO:0005975; P:GO:0009056; P:GO:0009987; F:GO:0016787	F:binding; P:carbohydrate metabolic process; P:catabolic process; P:cellular process; F:hydrolase activity	EC:3.2.1.14	Chitinase
[INTERPRO, BLASTED, MAPPED, GO-SLIM]	maker-scaffold_1015_ref0032510-exonerate_est2genome-gene-0.0-mRNA-1	FAR1-RELATED SEQUENCE 7-like isoform X1	868	20	0	76.43	4	F:GO:0005488; P:GO:0006139; P:GO:0009058; C:GO:0009536	F:binding; P:nucleobase-containing compound metabolic process; P:biosynthetic process; C:plastid			IPR006564 (SMART); IPR018289 (PFAM); IPR004330 (PFAM); IPR007527 (PFAM)	F:GO:0008270	F:zinc ion binding
[BLASTED, MAPPED, GO-SLIM]	maker-scaffold_1015_ref0032510-exonerate_est2genome-gene-0.1-mRNA-1	DNA (cytosine-5)-methyltransferase 1B	1528	20	0	92.71	5	F:GO:0003677; F:GO:0003682; C:GO:0005634; P:GO:0006259; F:GO:0016740	F:DNA binding; F:chromatin binding; C:nucleus; P:DNA metabolic process; F:transferase activity	EC:2.1.1.37	DNA (cytosine-5-)-methyltransferase
[NO-BLAST]	maker-scaffold_1015_ref0032510-exonerate_est2genome-gene-0.2-mRNA-1	---NA---	80
[BLASTED, MAPPED, GO-SLIM]	maker-scaffold_1015_ref0032510-exonerate_est2genome-gene-0.3-mRNA-1	sucrose-phosphatase 2	422	20	0	93.14	6	F:GO:0005488; P:GO:0005975; P:GO:0009058; C:GO:0009536; P:GO:0009987; F:GO:0016787	F:binding; P:carbohydrate metabolic process; P:biosynthetic process; C:plastid; P:cellular process; F:hydrolase activity	EC:3.1.3.23; EC:3.1.3.24; EC:3.1.3.41	Sugar-phosphatase; Sucrose-phosphate phosphatase; 4-nitrophenylphosphatase
[BLASTED, MAPPED, GO-SLIM]	maker-scaffold_1015_ref0032510-exonerate_est2genome-gene-0.4-mRNA-1	cyclin-L1-1 isoform X1	412	20	0	84.3	9	F:GO:0005515; C:GO:0005634; P:GO:0006139; P:GO:0006464; P:GO:0006950; P:GO:0007049; P:GO:0009058; P:GO:0009628; F:GO:0030234	F:protein binding; C:nucleus; P:nucleobase-containing compound metabolic process; P:cellular protein modification process; P:response to stress; P:cell cycle; P:biosynthetic process; P:response to abiotic stimulus; F:enzyme regulator activity
[INTERPRO, BLASTED, MAPPED, GO-SLIM]	maker-scaffold_1015_ref0032510-exonerate_est2genome-gene-0.4-mRNA-2	cyclin-L1-1 isoform X1	412	20	0	84.3	9	F:GO:0005515; C:GO:0005634; P:GO:0006139; P:GO:0006464; P:GO:0006950; P:GO:0007049; P:GO:0009058; P:GO:0009628; F:GO:0030234	F:protein binding; C:nucleus; P:nucleobase-containing compound metabolic process; P:cellular protein modification process; P:response to stress; P:cell cycle; P:biosynthetic process; P:response to abiotic stimulus; F:enzyme regulator activity			IPR013763 (SMART); IPR006671 (PFAM); IPR013763 (G3DSA:1.10.472.GENE3D); IPR015429 (PIRSF)	P:GO:0000079; P:GO:0006355; F:GO:0019901	P:regulation of cyclin-dependent protein serine/threonine kinase activity; P:regulation of transcription, DNA-templated; F:protein kinase binding
[INTERPRO, BLASTED, MAPPED, GO-SLIM]	maker-scaffold_10160_ref0046581-exonerate_est2genome-gene-0.0-mRNA-1	auxin transport BIG	4978	20	0	85.96	15	P:GO:0000003; F:GO:0003824; F:GO:0005488; C:GO:0005829; P:GO:0006810; P:GO:0007165; P:GO:0009605; P:GO:0009607; P:GO:0009628; P:GO:0009653; P:GO:0009719; P:GO:0009791; C:GO:0016020; P:GO:0016043; P:GO:0016049	P:reproduction; F:catalytic activity; F:binding; C:cytosol; P:transport; P:signal transduction; P:response to external stimulus; P:response to biotic stimulus; P:response to abiotic stimulus; P:anatomical structure morphogenesis; P:response to endogenous stimulus; P:post-embryonic development; C:membrane; P:cellular component organization; P:cell growth			IPR000433 (SMART); IPR003126 (SMART); IPR025704 (PFAM); IPR000433 (PFAM)	F:GO:0008270	F:zinc ion binding
[INTERPRO, BLASTED, GO-SLIM]	maker-scaffold_10162_ref0010289-exonerate_est2genome-gene-0.0-mRNA-1	tankyrase-2-like isoform X2	498	20	3.12821e-153	63.62	1	F:GO:0005515	F:protein binding			IPR002110 (SMART); IPR020683 (G3DSA:1.25.40.GENE3D); IPR020683 (PFAM); IPR020683 (G3DSA:1.25.40.GENE3D); IPR020683 (G3DSA:1.25.40.GENE3D); IPR011990 (G3DSA:1.25.40.GENE3D)	F:GO:0005515	F:protein binding
[INTERPRO, BLASTED, GO-SLIM]	maker-scaffold_10162_ref0010289-exonerate_est2genome-gene-0.0-mRNA-2	tankyrase-2-like isoform X2	449	20	1.62958e-132	56.08	1	F:GO:0005515	F:protein binding			IPR002110 (SMART); IPR020683 (G3DSA:1.25.40.GENE3D); IPR020683 (G3DSA:1.25.40.GENE3D); IPR020683 (PFAM); IPR011990 (G3DSA:1.25.40.GENE3D)	F:GO:0005515	F:protein binding
[INTERPRO, BLASTED, GO-SLIM]	maker-scaffold_10162_ref0010289-exonerate_est2genome-gene-0.0-mRNA-3	tankyrase-1-like isoform X3	420	20	1.46949e-107	51.88	1	F:GO:0005515	F:protein binding			IPR002110 (SMART); IPR020683 (PFAM); IPR011990 (G3DSA:1.25.40.GENE3D); IPR020683 (G3DSA:1.25.40.GENE3D); IPR020683 (G3DSA:1.25.40.GENE3D)	F:GO:0005515	F:protein binding
[INTERPRO, BLASTED, GO-SLIM]	maker-scaffold_10162_ref0010289-exonerate_est2genome-gene-0.0-mRNA-4	tankyrase-2-like isoform X2	247	20	6.8782e-102	69.12	1	F:GO:0005515	F:protein binding			IPR002110 (SMART); IPR011990 (G3DSA:1.25.40.GENE3D); IPR020683 (PFAM); IPR020683 (G3DSA:1.25.40.GENE3D)	F:GO:0005515	F:protein binding
[INTERPRO, BLASTED, MAPPED, GO-SLIM]	maker-scaffold_10163_ref0012562-exonerate_est2genome-gene-0.0-mRNA-1	Globulin-1 S allele	471	20	2.52957e-140	74.87	3	F:GO:0003674; C:GO:0005618; P:GO:0009719	F:molecular_function; C:cell wall; P:response to endogenous stimulus			IPR006045 (SMART); IPR014710 (G3DSA:2.60.120.GENE3D); IPR014710 (G3DSA:2.60.120.GENE3D); IPR006045 (PFAM)	F:GO:0045735	F:nutrient reservoir activity
[INTERPRO, BLASTED, MAPPED, GO-SLIM]	maker-scaffold_10163_ref0012562-exonerate_est2genome-gene-0.0-mRNA-2	Globulin-1 S allele	527	20	0	69.92	1	F:GO:0003674	F:molecular_function			IPR006045 (SMART); IPR006045 (PFAM); IPR014710 (G3DSA:2.60.120.GENE3D)	F:GO:0045735	F:nutrient reservoir activity
[INTERPRO, BLASTED, MAPPED, GO-SLIM]	maker-scaffold_10165_ref0012580-exonerate_est2genome-gene-0.0-mRNA-1	TPA: DUF604-domain containing glycosyltransferase-related family	452	11	2.88836e-28	83.94	1	C:GO:0016020	C:membrane			no IPS match	no IPS match	no IPS match
[INTERPRO, BLASTED, MAPPED, GO-SLIM]	maker-scaffold_10166_ref0012578-exonerate_est2genome-gene-0.0-mRNA-1	E3 ubiquitin- ligase hel2	902	20	0	77.85	1	F:GO:0005488	F:binding			IPR015880 (SMART)	no GO terms	no GO terms
[BLASTED, MAPPED, GO-SLIM]	maker-scaffold_10166_ref0012578-exonerate_est2genome-gene-0.0-mRNA-2	E3 ubiquitin- ligase hel2	579	20	0	77.99	2	F:GO:0005488; C:GO:0016020	F:binding; C:membrane
[INTERPRO, BLASTED, MAPPED, GO-SLIM]	maker-scaffold_10166_ref0012578-exonerate_est2genome-gene-0.0-mRNA-3	E3 ubiquitin- ligase hel2	208	20	4.36597e-99	87.78	1	F:GO:0005488	F:binding			IPR013083 (G3DSA:3.30.40.GENE3D)	no GO terms	no GO terms
[INTERPRO, BLASTED, MAPPED, GO-SLIM]	maker-scaffold_10167_ref0012572-exonerate_est2genome-gene-0.0-mRNA-1	DNA binding	635	20	0	74.55	2	F:GO:0005515; C:GO:0009536	F:protein binding; C:plastid			IPR001487 (SMART); IPR001487 (G3DSA:1.20.920.GENE3D); IPR001487 (PFAM)	F:GO:0005515	F:protein binding
[INTERPRO, BLASTED, MAPPED, GO-SLIM]	maker-scaffold_10168_ref0010283-exonerate_est2genome-gene-0.0-mRNA-1	HGA- ,expressed	630	20	0	72.46	3	C:GO:0005739; C:GO:0016020; F:GO:0016740	C:mitochondrion; C:membrane; F:transferase activity			IPR007657 (PFAM)	F:GO:0016757	F:transferase activity, transferring glycosyl groups
[INTERPRO, BLASTED, MAPPED, GO-SLIM]	maker-scaffold_10169_ref0010282-exonerate_est2genome-gene-0.0-mRNA-1	endoribonuclease Dicer homolog 3a isoform X1	792	20	0	78.97	8	F:GO:0000166; F:GO:0003677; F:GO:0003723; F:GO:0004518; F:GO:0005515; C:GO:0005634; C:GO:0005737; P:GO:0040029	F:nucleotide binding; F:DNA binding; F:RNA binding; F:nuclease activity; F:protein binding; C:nucleus; C:cytoplasm; P:regulation of gene expression, epigenetic	EC:3.1.30; EC:3.1.26; EC:3.1.26.3; EC:3.6.1.15	Acting on ester bonds; Acting on ester bonds; Ribonuclease III; Nucleoside-triphosphate phosphatase	IPR000999 (SMART); IPR003100 (SMART); IPR001650 (SMART); IPR000999 (PFAM); IPR000999 (G3DSA:1.10.1520.GENE3D); IPR003100 (PFAM); G3DSA:2.170.260.10 (GENE3D); IPR005034 (PFAM); IPR001650 (PFAM); IPR027417 (G3DSA:3.40.50.GENE3D)	F:GO:0003723; F:GO:0004525; F:GO:0005515; P:GO:0006396; F:GO:0016891	F:RNA binding; F:ribonuclease III activity; F:protein binding; P:RNA processing; F:endoribonuclease activity, producing 5'-phosphomonoesters
[INTERPRO, BLASTED, MAPPED, GO-SLIM]	maker-scaffold_10169_ref0010282-exonerate_est2genome-gene-0.0-mRNA-2	endoribonuclease Dicer homolog 3a-like isoform X1	468	20	3.03399e-156	73.43	3	F:GO:0003723; F:GO:0004518; C:GO:0005622	F:RNA binding; F:nuclease activity; C:intracellular	EC:3.1.30; EC:3.1.26; EC:3.1.26.3	Acting on ester bonds; Acting on ester bonds; Ribonuclease III	IPR000999 (SMART); IPR014720 (G3DSA:3.30.160.GENE3D); IPR000999 (G3DSA:1.10.1520.GENE3D); IPR000999 (PFAM)	F:GO:0003723; F:GO:0004525; P:GO:0006396	F:RNA binding; F:ribonuclease III activity; P:RNA processing
[INTERPRO, BLASTED, MAPPED, GO-SLIM]	maker-scaffold_10169_ref0010282-exonerate_est2genome-gene-0.1-mRNA-1	dicer-like 3a required to maintain repression 5	166	20	3.71456e-62	68.92	4	F:GO:0000166; F:GO:0003676; F:GO:0004518; C:GO:0005622	F:nucleotide binding; F:nucleic acid binding; F:nuclease activity; C:intracellular	EC:3.1.30; EC:3.1.26	Acting on ester bonds; Acting on ester bonds	no IPS match	no IPS match	no IPS match
[INTERPRO, BLASTED, MAPPED, GO-SLIM]	maker-scaffold_10169_ref0010282-exonerate_est2genome-gene-0.2-mRNA-1	endoribonuclease Dicer homolog 3a isoform X1	193	20	2.79667e-82	76.33	6	F:GO:0000166; F:GO:0003723; F:GO:0004518; C:GO:0005634; C:GO:0005737; P:GO:0040029	F:nucleotide binding; F:RNA binding; F:nuclease activity; C:nucleus; C:cytoplasm; P:regulation of gene expression, epigenetic	EC:3.1.30; EC:3.1.26; EC:3.1.26.3; EC:3.6.1.15	Acting on ester bonds; Acting on ester bonds; Ribonuclease III; Nucleoside-triphosphate phosphatase	IPR014001 (SMART); IPR011545 (PFAM); IPR027417 (G3DSA:3.40.50.GENE3D)	F:GO:0003676; F:GO:0005524	F:nucleic acid binding; F:ATP binding
[INTERPRO, NO-BLAST]	maker-scaffold_1016_ref0032511-exonerate_est2genome-gene-0.0-mRNA-1	---NA---	44									no IPS match	no IPS match	no IPS match
[INTERPRO, BLASTED, MAPPED, GO-SLIM]	maker-scaffold_1016_ref0032511-exonerate_est2genome-gene-0.1-mRNA-1	B3 domain-containing	96	7	4.70657e-31	73.03	5	F:GO:0003677; C:GO:0005634; P:GO:0006139; P:GO:0009058; C:GO:0016020	F:DNA binding; C:nucleus; P:nucleobase-containing compound metabolic process; P:biosynthetic process; C:membrane			IPR015300 (G3DSA:2.40.330.GENE3D)	no GO terms	no GO terms
[INTERPRO, BLASTED, MAPPED, GO-SLIM]	maker-scaffold_1016_ref0032511-exonerate_est2genome-gene-0.2-mRNA-1	B3 domain-containing	189	20	3.06265e-81	66.62	5	F:GO:0003677; C:GO:0005634; P:GO:0006139; P:GO:0009058; C:GO:0016020	F:DNA binding; C:nucleus; P:nucleobase-containing compound metabolic process; P:biosynthetic process; C:membrane			IPR003340 (SMART); IPR003340 (PFAM); IPR015300 (G3DSA:2.40.330.GENE3D)	F:GO:0003677	F:DNA binding
[INTERPRO, NO-BLAST]	maker-scaffold_1016_ref0032511-exonerate_est2genome-gene-0.3-mRNA-1	---NA---	44									no IPS match	no IPS match	no IPS match
[INTERPRO, NO-BLAST]	maker-scaffold_1016_ref0032511-exonerate_est2genome-gene-0.4-mRNA-1	---NA---	102									no IPS match	no IPS match	no IPS match
[NO-BLAST]	maker-scaffold_1016_ref0032511-exonerate_est2genome-gene-0.5-mRNA-1	---NA---	61
[BLASTED]	maker-scaffold_10171_ref0028228-exonerate_est2genome-gene-0.0-mRNA-1	PREDICTED: uncharacterized protein LOC100827432 isoform X1	344	20	4.0686e-95	58.22
[INTERPRO, BLASTED, MAPPED, GO-SLIM]	maker-scaffold_10171_ref0028228-exonerate_est2genome-gene-0.0-mRNA-2	hypothetical protein F775_26733	622	2	7.38637e-10	48.12	1	F:GO:0003676	F:nucleic acid binding			IPR001878 (SMART); IPR001878 (G3DSA:4.10.60.GENE3D)	F:GO:0003676; F:GO:0008270	F:nucleic acid binding; F:zinc ion binding
[BLASTED, MAPPED]	maker-scaffold_10171_ref0028228-exonerate_est2genome-gene-0.0-mRNA-3	hypothetical protein F775_26733	622	2	7.38637e-10	48.12	2	F:GO:0003676; F:GO:0008270	F:nucleic acid binding; F:zinc ion binding
[INTERPRO, BLASTED, MAPPED, GO-SLIM]	maker-scaffold_10171_ref0028228-exonerate_est2genome-gene-0.0-mRNA-4	hypothetical protein F775_26733	622	2	7.38637e-10	48.12	1	F:GO:0003676	F:nucleic acid binding			IPR001878 (SMART); IPR001878 (G3DSA:4.10.60.GENE3D)	F:GO:0003676; F:GO:0008270	F:nucleic acid binding; F:zinc ion binding
[INTERPRO, BLASTED]	maker-scaffold_10171_ref0028228-exonerate_est2genome-gene-0.0-mRNA-5	PREDICTED: uncharacterized protein LOC100827432 isoform X2	274	20	6.2437e-72	59.45						no IPS match	no IPS match	no IPS match
[INTERPRO, BLASTED, MAPPED, GO-SLIM]	maker-scaffold_10171_ref0028228-exonerate_est2genome-gene-0.0-mRNA-6	hypothetical protein F775_26733	622	2	7.38637e-10	48.12	1	F:GO:0003676	F:nucleic acid binding			IPR001878 (SMART); IPR001878 (G3DSA:4.10.60.GENE3D)	F:GO:0003676; F:GO:0008270	F:nucleic acid binding; F:zinc ion binding
[INTERPRO, BLASTED, MAPPED, GO-SLIM]	maker-scaffold_10171_ref0028228-exonerate_est2genome-gene-0.1-mRNA-1	la 1	457	20	0	83.86	4	F:GO:0000166; F:GO:0003723; C:GO:0005634; P:GO:0006139	F:nucleotide binding; F:RNA binding; C:nucleus; P:nucleobase-containing compound metabolic process			IPR006630 (SMART); IPR000504 (SMART); IPR012677 (G3DSA:3.30.70.GENE3D); IPR011991 (G3DSA:1.10.10.GENE3D); IPR014886 (PFAM); IPR012677 (G3DSA:3.30.70.GENE3D); IPR006630 (PFAM); IPR000504 (PFAM)	F:GO:0000166; F:GO:0003676; F:GO:0003723	F:nucleotide binding; F:nucleic acid binding; F:RNA binding
[INTERPRO, BLASTED, MAPPED, GO-SLIM]	maker-scaffold_10173_ref0023595-exonerate_est2genome-gene-0.0-mRNA-1	LRR receptor-like serine threonine- kinase	910	20	0	81.9	4	F:GO:0000166; P:GO:0006464; C:GO:0016020; F:GO:0016301	F:nucleotide binding; P:cellular protein modification process; C:membrane; F:kinase activity	EC:2.7.11	Transferring phosphorus-containing groups	IPR000719 (SMART); IPR024788 (PFAM); IPR001245 (PFAM); G3DSA:1.10.510.10 (GENE3D); IPR013320 (G3DSA:2.60.120.GENE3D); IPR025875 (PFAM); IPR032675 (G3DSA:3.80.10.GENE3D); G3DSA:3.30.200.20 (GENE3D)	F:GO:0004672; F:GO:0005524; P:GO:0006468	F:protein kinase activity; F:ATP binding; P:protein phosphorylation
[INTERPRO, BLASTED, MAPPED, GO-SLIM]	maker-scaffold_10174_ref0028223-exonerate_est2genome-gene-0.0-mRNA-1	reactive Intermediate Deaminase chloroplastic	178	20	1.00153e-97	84.43	13	C:GO:0005739; C:GO:0005773; P:GO:0005975; P:GO:0006091; P:GO:0006139; P:GO:0006950; P:GO:0009056; P:GO:0009058; C:GO:0009536; C:GO:0009579; P:GO:0009628; C:GO:0016020; P:GO:0019748	C:mitochondrion; C:vacuole; P:carbohydrate metabolic process; P:generation of precursor metabolites and energy; P:nucleobase-containing compound metabolic process; P:response to stress; P:catabolic process; P:biosynthetic process; C:plastid; C:thylakoid; P:response to abiotic stimulus; C:membrane; P:secondary metabolic process			IPR013813 (G3DSA:3.30.1330.GENE3D); IPR006056 (TIGRFAM); IPR006175 (PFAM)	no GO terms	no GO terms
[INTERPRO, NO-BLAST]	maker-scaffold_10175_ref0028224-exonerate_est2genome-gene-0.0-mRNA-1	---NA---	121									no IPS match	no IPS match	no IPS match
[BLASTED, MAPPED, GO-SLIM]	maker-scaffold_10175_ref0028224-exonerate_est2genome-gene-0.1-mRNA-1	TIC 20- chloroplastic-like	337	20	6.28337e-168	80.52	2	C:GO:0009536; C:GO:0016020	C:plastid; C:membrane
[INTERPRO, BLASTED, MAPPED, GO-SLIM]	maker-scaffold_10175_ref0028224-exonerate_est2genome-gene-0.2-mRNA-1	calcium-dependent kinase 8-like	538	20	0	92.89	9	F:GO:0000166; F:GO:0005515; C:GO:0005634; C:GO:0005737; C:GO:0005886; P:GO:0006464; P:GO:0007165; P:GO:0009719; F:GO:0016301	F:nucleotide binding; F:protein binding; C:nucleus; C:cytoplasm; C:plasma membrane; P:cellular protein modification process; P:signal transduction; P:response to endogenous stimulus; F:kinase activity	EC:2.7.11; EC:2.7.11.17	Transferring phosphorus-containing groups; Calcium/calmodulin-dependent protein kinase	IPR002048 (SMART); IPR000719 (SMART); G3DSA:1.10.510.10 (GENE3D); G3DSA:3.30.200.20 (GENE3D); IPR002048 (PFAM); IPR000719 (PFAM); IPR011992 (G3DSA:1.10.238.GENE3D)	F:GO:0004672; F:GO:0005509; F:GO:0005524; P:GO:0006468	F:protein kinase activity; F:calcium ion binding; F:ATP binding; P:protein phosphorylation
[INTERPRO, BLASTED, MAPPED, GO-SLIM]	maker-scaffold_10175_ref0028224-exonerate_est2genome-gene-0.2-mRNA-2	calcium-dependent kinase 8-like	193	20	2.36724e-131	96.27	9	F:GO:0000166; F:GO:0005515; C:GO:0005634; C:GO:0005737; C:GO:0005886; P:GO:0006464; P:GO:0007165; P:GO:0009719; F:GO:0016301	F:nucleotide binding; F:protein binding; C:nucleus; C:cytoplasm; C:plasma membrane; P:cellular protein modification process; P:signal transduction; P:response to endogenous stimulus; F:kinase activity	EC:2.7.11; EC:2.7.11.17	Transferring phosphorus-containing groups; Calcium/calmodulin-dependent protein kinase	IPR002048 (SMART); IPR002048 (PFAM); IPR011992 (G3DSA:1.10.238.GENE3D); IPR011992 (G3DSA:1.10.238.GENE3D)	F:GO:0005509	F:calcium ion binding
[INTERPRO, BLASTED, MAPPED, GO-SLIM]	maker-scaffold_10175_ref0028224-exonerate_est2genome-gene-0.2-mRNA-3	calcium-dependent kinase 8-like	167	20	1.97143e-111	96.37	9	F:GO:0000166; F:GO:0005515; C:GO:0005634; C:GO:0005737; C:GO:0005886; P:GO:0006464; P:GO:0007165; P:GO:0009719; F:GO:0016301	F:nucleotide binding; F:protein binding; C:nucleus; C:cytoplasm; C:plasma membrane; P:cellular protein modification process; P:signal transduction; P:response to endogenous stimulus; F:kinase activity	EC:2.7.11; EC:2.7.11.17	Transferring phosphorus-containing groups; Calcium/calmodulin-dependent protein kinase	IPR002048 (SMART); IPR002048 (PFAM); IPR002048 (PFAM); IPR011992 (G3DSA:1.10.238.GENE3D); IPR011992 (G3DSA:1.10.238.GENE3D)	F:GO:0005509	F:calcium ion binding
[INTERPRO, NO-BLAST]	maker-scaffold_10175_ref0028224-exonerate_est2genome-gene-0.3-mRNA-1	---NA---	107									no IPS match	no IPS match	no IPS match
[INTERPRO, NO-BLAST]	maker-scaffold_10177_ref0023589-exonerate_est2genome-gene-0.0-mRNA-1	---NA---	56									no IPS match	no IPS match	no IPS match
[INTERPRO, NO-BLAST]	maker-scaffold_10178_ref0040596-exonerate_est2genome-gene-0.0-mRNA-1	---NA---	54									no IPS match	no IPS match	no IPS match
[INTERPRO, BLASTED]	maker-scaffold_10178_ref0040596-exonerate_est2genome-gene-0.1-mRNA-1	hypothetical protein SORBI_007G112800	184	3	1.01226e-09	50.97						no IPS match	no IPS match	no IPS match
[INTERPRO, BLASTED]	maker-scaffold_10178_ref0040596-exonerate_est2genome-gene-0.1-mRNA-2	hypothetical protein SORBI_007G112800	184	3	1.01226e-09	50.97						no IPS match	no IPS match	no IPS match
[INTERPRO, BLASTED, GO-SLIM]	maker-scaffold_1017_ref0032512-exonerate_est2genome-gene-0.0-mRNA-1	Speckle-type POZ	372	20	0	68.25	1	F:GO:0005515	F:protein binding			IPR000210 (SMART); G3DSA:3.30.710.10 (GENE3D); IPR000210 (PFAM)	F:GO:0005515	F:protein binding
[INTERPRO, BLASTED, MAPPED, GO-SLIM]	maker-scaffold_1017_ref0032512-exonerate_est2genome-gene-0.1-mRNA-1	PAP-associated domain-containing 5	1531	20	0	80.18	2	C:GO:0005739; F:GO:0016740	C:mitochondrion; F:transferase activity			IPR002934 (PFAM); G3DSA:3.30.460.10 (GENE3D); IPR002058 (PFAM)	F:GO:0016779	F:nucleotidyltransferase activity
[BLASTED, MAPPED, GO-SLIM]	maker-scaffold_1017_ref0032512-exonerate_est2genome-gene-0.1-mRNA-2	PAP-associated domain-containing 5	1435	20	0	79.18	2	C:GO:0005739; F:GO:0016740	C:mitochondrion; F:transferase activity
[NO-BLAST]	maker-scaffold_1017_ref0032512-exonerate_est2genome-gene-0.1-mRNA-3	---NA---	148
[NO-BLAST]	maker-scaffold_10180_ref0022843-exonerate_est2genome-gene-0.0-mRNA-1	---NA---	33
[BLASTED, MAPPED, GO-SLIM]	maker-scaffold_10183_ref0022844-exonerate_est2genome-gene-0.0-mRNA-1	CASP 4A2	377	20	3.23439e-102	78.95	1	C:GO:0005886	C:plasma membrane
[NO-BLAST]	maker-scaffold_10183_ref0022844-exonerate_est2genome-gene-0.1-mRNA-1	---NA---	34
[BLASTED, MAPPED, GO-SLIM]	maker-scaffold_10184_ref0022839-exonerate_est2genome-gene-0.0-mRNA-1	CURVATURE THYLAKOID chloroplastic	147	20	1.60401e-70	75.63	7	P:GO:0006091; P:GO:0006464; C:GO:0009536; C:GO:0009579; P:GO:0015979; C:GO:0016020; P:GO:0016043	P:generation of precursor metabolites and energy; P:cellular protein modification process; C:plastid; C:thylakoid; P:photosynthesis; C:membrane; P:cellular component organization
[BLASTED]	maker-scaffold_10184_ref0022839-exonerate_est2genome-gene-0.1-mRNA-1	tesmin TSO1-like CXC 5 isoform X2	713	20	0	80.06
[BLASTED, MAPPED, GO-SLIM]	maker-scaffold_10189_ref0022846-exonerate_est2genome-gene-0.0-mRNA-1	alpha-L-arabinofuranosidase 1-like isoform X1	675	20	0	89.45	5	F:GO:0005215; P:GO:0005975; P:GO:0006139; C:GO:0016020; F:GO:0016787	F:transporter activity; P:carbohydrate metabolic process; P:nucleobase-containing compound metabolic process; C:membrane; F:hydrolase activity	EC:3.2.1.55	Non-reducing end alpha-L-arabinofuranosidase
[INTERPRO, BLASTED, MAPPED, GO-SLIM]	maker-scaffold_10189_ref0022846-exonerate_est2genome-gene-0.0-mRNA-2	alpha-L-arabinofuranosidase 1-like isoform X1	675	20	0	89.45	5	F:GO:0005215; P:GO:0005975; P:GO:0006139; C:GO:0016020; F:GO:0016787	F:transporter activity; P:carbohydrate metabolic process; P:nucleobase-containing compound metabolic process; C:membrane; F:hydrolase activity	EC:3.2.1.55	Non-reducing end alpha-L-arabinofuranosidase	IPR010720 (SMART); IPR010720 (PFAM); IPR008979 (G3DSA:2.60.120.GENE3D)	P:GO:0046373; F:GO:0046556	P:L-arabinose metabolic process; F:alpha-L-arabinofuranosidase activity
[INTERPRO, BLASTED, MAPPED, GO-SLIM]	maker-scaffold_10189_ref0022846-exonerate_est2genome-gene-0.0-mRNA-3	alpha-L-arabinofuranosidase 1-like isoform X1	675	20	0	89.45	5	F:GO:0005215; P:GO:0005975; P:GO:0006139; C:GO:0016020; F:GO:0016787	F:transporter activity; P:carbohydrate metabolic process; P:nucleobase-containing compound metabolic process; C:membrane; F:hydrolase activity	EC:3.2.1.55	Non-reducing end alpha-L-arabinofuranosidase	IPR010720 (SMART); IPR010720 (PFAM); IPR008979 (G3DSA:2.60.120.GENE3D)	P:GO:0046373; F:GO:0046556	P:L-arabinose metabolic process; F:alpha-L-arabinofuranosidase activity
[INTERPRO, BLASTED, MAPPED, GO-SLIM]	maker-scaffold_10189_ref0022846-exonerate_est2genome-gene-0.0-mRNA-4	alpha-L-arabinofuranosidase 1-like isoform X1	675	20	0	89.45	5	F:GO:0005215; P:GO:0005975; P:GO:0006139; C:GO:0016020; F:GO:0016787	F:transporter activity; P:carbohydrate metabolic process; P:nucleobase-containing compound metabolic process; C:membrane; F:hydrolase activity	EC:3.2.1.55	Non-reducing end alpha-L-arabinofuranosidase	IPR010720 (SMART); IPR010720 (PFAM); IPR008979 (G3DSA:2.60.120.GENE3D)	P:GO:0046373; F:GO:0046556	P:L-arabinose metabolic process; F:alpha-L-arabinofuranosidase activity
[INTERPRO, BLASTED, MAPPED, GO-SLIM]	maker-scaffold_10189_ref0022846-exonerate_est2genome-gene-0.0-mRNA-5	alpha-L-arabinofuranosidase 1-like isoform X1	504	20	0	89.28	5	F:GO:0005215; P:GO:0005975; P:GO:0006139; C:GO:0016020; F:GO:0016787	F:transporter activity; P:carbohydrate metabolic process; P:nucleobase-containing compound metabolic process; C:membrane; F:hydrolase activity	EC:3.2.1.55	Non-reducing end alpha-L-arabinofuranosidase	IPR008979 (G3DSA:2.60.120.GENE3D)	no GO terms	no GO terms
[INTERPRO, BLASTED, MAPPED, GO-SLIM]	maker-scaffold_10189_ref0022846-exonerate_est2genome-gene-0.1-mRNA-1	cytochrome P450 734A6-like	519	20	0	81.8	4	F:GO:0003824; F:GO:0005488; C:GO:0005739; P:GO:0008152	F:catalytic activity; F:binding; C:mitochondrion; P:metabolic process			IPR001128 (G3DSA:1.10.630.GENE3D); IPR001128 (PFAM)	F:GO:0005506; F:GO:0016705; F:GO:0020037; P:GO:0055114	F:iron ion binding; F:oxidoreductase activity, acting on paired donors, with incorporation or reduction of molecular oxygen; F:heme binding; P:oxidation-reduction process
[INTERPRO, BLASTED, MAPPED, GO-SLIM]	maker-scaffold_10189_ref0022846-exonerate_est2genome-gene-0.1-mRNA-2	Cytochrome P450 family expressed	337	20	7.14296e-169	85.65	4	F:GO:0003824; F:GO:0005488; C:GO:0005739; P:GO:0008152	F:catalytic activity; F:binding; C:mitochondrion; P:metabolic process			IPR001128 (PFAM); IPR001128 (G3DSA:1.10.630.GENE3D)	F:GO:0005506; F:GO:0016705; F:GO:0020037; P:GO:0055114	F:iron ion binding; F:oxidoreductase activity, acting on paired donors, with incorporation or reduction of molecular oxygen; F:heme binding; P:oxidation-reduction process
[INTERPRO, BLASTED, MAPPED, GO-SLIM]	maker-scaffold_10189_ref0022846-exonerate_est2genome-gene-0.2-mRNA-1	Flavo wrbA	204	20	7.06922e-138	92.35	4	F:GO:0000166; F:GO:0003824; P:GO:0006139; P:GO:0009058	F:nucleotide binding; F:catalytic activity; P:nucleobase-containing compound metabolic process; P:biosynthetic process			IPR005025 (PFAM); IPR010089 (TIGRFAM); IPR029039 (G3DSA:3.40.50.GENE3D)	F:GO:0010181; F:GO:0016491; P:GO:0045892	F:FMN binding; F:oxidoreductase activity; P:negative regulation of transcription, DNA-templated
[BLASTED, MAPPED]	maker-scaffold_1018_ref0032507-exonerate_est2genome-gene-0.0-mRNA-1	predicted protein	320	20	1.3294e-87	61.07	2	F:GO:0016702; P:GO:0055114	F:oxidoreductase activity, acting on single donors with incorporation of molecular oxygen, incorporation of two atoms of oxygen; P:oxidation-reduction process
[INTERPRO, NO-BLAST]	maker-scaffold_1018_ref0032507-exonerate_est2genome-gene-0.1-mRNA-1	---NA---	27									no IPS match	no IPS match	no IPS match
[INTERPRO, BLASTED, MAPPED, GO-SLIM]	maker-scaffold_1018_ref0032507-exonerate_est2genome-gene-0.2-mRNA-1	AP-5 complex subunit beta-	656	20	0	86.74	3	C:GO:0005737; P:GO:0006810; C:GO:0016020	C:cytoplasm; P:transport; C:membrane			no IPS match	no IPS match	no IPS match
[INTERPRO, BLASTED, MAPPED, GO-SLIM]	maker-scaffold_1018_ref0032507-snap-gene-0.17-mRNA-1	polygalacturonase ADPG1-like	572	20	0	86.29	4	C:GO:0005576; P:GO:0005975; P:GO:0016043; F:GO:0016787	C:extracellular region; P:carbohydrate metabolic process; P:cellular component organization; F:hydrolase activity	EC:3.2.1.15	Polygalacturonase	IPR006626 (SMART); IPR000743 (PFAM); IPR012334 (G3DSA:2.160.20.GENE3D)	F:GO:0004650; P:GO:0005975	F:polygalacturonase activity; P:carbohydrate metabolic process
[INTERPRO, BLASTED, MAPPED, GO-SLIM]	maker-scaffold_10190_ref0040647-exonerate_est2genome-gene-0.0-mRNA-1	ER lumen -retaining receptor	272	20	0	95.69	5	F:GO:0005488; C:GO:0005739; C:GO:0005783; P:GO:0009987; C:GO:0016020	F:binding; C:mitochondrion; C:endoplasmic reticulum; P:cellular process; C:membrane			IPR000133 (PFAM)	P:GO:0006621; C:GO:0016021; F:GO:0046923	P:protein retention in ER lumen; C:integral component of membrane; F:ER retention sequence binding
[INTERPRO, BLASTED, MAPPED, GO-SLIM]	maker-scaffold_10190_ref0040647-exonerate_est2genome-gene-0.1-mRNA-1	E3 ubiquitin ligase BIG BROTHER-related-like	180	20	6.93454e-95	86.04	4	F:GO:0005515; P:GO:0006464; P:GO:0009056; F:GO:0016740	F:protein binding; P:cellular protein modification process; P:catabolic process; F:transferase activity			IPR001841 (SMART); IPR013083 (G3DSA:3.30.40.GENE3D); IPR001841 (PFAM)	F:GO:0005515; F:GO:0008270	F:protein binding; F:zinc ion binding
[BLASTED, MAPPED, GO-SLIM]	maker-scaffold_10190_ref0040647-exonerate_est2genome-gene-0.2-mRNA-1	RING zinc finger domain superfamily	110	20	1.75535e-36	70.22	4	F:GO:0005488; P:GO:0006464; P:GO:0009056; F:GO:0016740	F:binding; P:cellular protein modification process; P:catabolic process; F:transferase activity
[INTERPRO, NO-BLAST]	maker-scaffold_10191_ref0040648-exonerate_est2genome-gene-0.0-mRNA-1	---NA---	78									no IPS match	no IPS match	no IPS match
[INTERPRO, BLASTED, MAPPED]	maker-scaffold_10193_ref0040646-exonerate_est2genome-gene-0.0-mRNA-1	PREDICTED: uncharacterized protein LOC100825523	462	20	7.37966e-163	66.78	2	C:GO:0000145; P:GO:0006887	C:exocyst; P:exocytosis			IPR012871 (PFAM); PTHR33085 (PANTHER); PTHR33085:SF9 (PANTHER)	no GO terms	no GO terms
[BLASTED, MAPPED, GO-SLIM]	maker-scaffold_10195_ref0040644-exonerate_est2genome-gene-0.0-mRNA-1	myb-related 306-like	308	20	1.81905e-152	70.13	1	F:GO:0003677	F:DNA binding
[INTERPRO, BLASTED]	maker-scaffold_10196_ref0040641-exonerate_est2genome-gene-0.0-mRNA-1	MICRORCHIDIA 6-like isoform X1	762	20	0	73.12						PF13589 (PFAM); IPR003594 (G3DSA:3.30.565.GENE3D); PTHR23336 (PANTHER); PTHR23336:SF2 (PANTHER)	no GO terms	no GO terms
[BLASTED]	maker-scaffold_10196_ref0040641-exonerate_est2genome-gene-0.0-mRNA-2	MICRORCHIDIA 6-like isoform X2	321	20	8.48995e-97	69.22
[BLASTED]	maker-scaffold_10196_ref0040641-exonerate_est2genome-gene-0.0-mRNA-3	MICRORCHIDIA 6-like isoform X1	182	20	7.50802e-51	61.28
[INTERPRO, BLASTED, MAPPED, GO-SLIM]	maker-scaffold_10196_ref0040641-exonerate_est2genome-gene-0.1-mRNA-1	alpha-glucan water chloroplastic-like	951	20	0	92.53	8	F:GO:0000166; C:GO:0005739; P:GO:0005975; P:GO:0006950; P:GO:0009056; C:GO:0009536; P:GO:0009628; F:GO:0016301	F:nucleotide binding; C:mitochondrion; P:carbohydrate metabolic process; P:response to stress; P:catabolic process; C:plastid; P:response to abiotic stimulus; F:kinase activity	EC:2.7.9.4	Alpha-glucan, water dikinase	IPR013816 (G3DSA:3.30.470.GENE3D); IPR002192 (PFAM); IPR013815 (G3DSA:3.30.1490.GENE3D)	F:GO:0003824; F:GO:0005524; F:GO:0016301; P:GO:0016310	F:catalytic activity; F:ATP binding; F:kinase activity; P:phosphorylation
[INTERPRO, BLASTED, MAPPED, GO-SLIM]	maker-scaffold_10196_ref0040641-exonerate_est2genome-gene-0.1-mRNA-2	alpha-glucan water chloroplastic-like	951	20	0	92.53	8	F:GO:0000166; C:GO:0005739; P:GO:0005975; P:GO:0006950; P:GO:0009056; C:GO:0009536; P:GO:0009628; F:GO:0016301	F:nucleotide binding; C:mitochondrion; P:carbohydrate metabolic process; P:response to stress; P:catabolic process; C:plastid; P:response to abiotic stimulus; F:kinase activity	EC:2.7.9.4	Alpha-glucan, water dikinase	IPR013816 (G3DSA:3.30.470.GENE3D); IPR002192 (PFAM); IPR013815 (G3DSA:3.30.1490.GENE3D)	F:GO:0003824; F:GO:0005524; F:GO:0016301; P:GO:0016310	F:catalytic activity; F:ATP binding; F:kinase activity; P:phosphorylation
[INTERPRO, BLASTED, MAPPED, GO-SLIM]	maker-scaffold_10196_ref0040641-exonerate_est2genome-gene-0.2-mRNA-1	3Fe-4S ferredoxin	295	20	3.053e-177	78.27	2	F:GO:0000166; F:GO:0016301	F:nucleotide binding; F:kinase activity			IPR001623 (SMART); IPR001623 (G3DSA:1.10.287.GENE3D); IPR001623 (PFAM); PF13370 (PFAM); G3DSA:3.30.70.20 (GENE3D)	no GO terms	no GO terms
[INTERPRO, BLASTED, MAPPED, GO-SLIM]	maker-scaffold_10196_ref0040641-exonerate_est2genome-gene-0.2-mRNA-2	3Fe-4S ferredoxin	265	20	5.5965e-156	81.99	2	F:GO:0000166; F:GO:0016301	F:nucleotide binding; F:kinase activity			IPR001623 (SMART); IPR001623 (PFAM); PF13370 (PFAM); G3DSA:3.30.70.20 (GENE3D); IPR001623 (G3DSA:1.10.287.GENE3D)	no GO terms	no GO terms
[INTERPRO, BLASTED, MAPPED, GO-SLIM]	maker-scaffold_10196_ref0040641-exonerate_est2genome-gene-0.2-mRNA-3	3Fe-4S ferredoxin	212	20	9.08948e-82	74.82	2	F:GO:0000166; F:GO:0016301	F:nucleotide binding; F:kinase activity			IPR001623 (SMART); IPR001623 (PFAM); IPR001623 (G3DSA:1.10.287.GENE3D)	no GO terms	no GO terms
[NO-BLAST]	maker-scaffold_10196_ref0040641-exonerate_est2genome-gene-0.3-mRNA-1	---NA---	56
[BLASTED, MAPPED, GO-SLIM]	maker-scaffold_10197_ref0040642-exonerate_est2genome-gene-0.0-mRNA-1	phosphatidylinositol 4-phosphate 5-kinase 9-like	907	20	0	90.31	7	F:GO:0000166; C:GO:0005634; C:GO:0005829; P:GO:0005975; P:GO:0006629; C:GO:0016020; F:GO:0016301	F:nucleotide binding; C:nucleus; C:cytosol; P:carbohydrate metabolic process; P:lipid metabolic process; C:membrane; F:kinase activity	EC:2.7.1.68	1-phosphatidylinositol-4-phosphate 5-kinase
[BLASTED, MAPPED, GO-SLIM]	maker-scaffold_10197_ref0040642-exonerate_est2genome-gene-0.0-mRNA-2	phosphatidylinositol 4-phosphate 5-kinase 9	626	20	0	89.4	7	F:GO:0000166; C:GO:0005634; C:GO:0005829; P:GO:0005975; P:GO:0006629; C:GO:0016020; F:GO:0016301	F:nucleotide binding; C:nucleus; C:cytosol; P:carbohydrate metabolic process; P:lipid metabolic process; C:membrane; F:kinase activity	EC:2.7.1.68	1-phosphatidylinositol-4-phosphate 5-kinase
[INTERPRO, BLASTED, MAPPED, GO-SLIM]	maker-scaffold_10197_ref0040642-exonerate_est2genome-gene-0.1-mRNA-1	NAC domain-containing 78	662	20	0	71.28	6	F:GO:0003677; C:GO:0005634; C:GO:0005739; P:GO:0006139; P:GO:0009058; C:GO:0016020	F:DNA binding; C:nucleus; C:mitochondrion; P:nucleobase-containing compound metabolic process; P:biosynthetic process; C:membrane			IPR003441 (PFAM); PTHR31989:SF49 (PANTHER); PTHR31989 (PANTHER)	F:GO:0003677; P:GO:0006355	F:DNA binding; P:regulation of transcription, DNA-templated
[NO-BLAST]	maker-scaffold_10198_ref0040651-exonerate_est2genome-gene-0.0-mRNA-1	---NA---	76
[BLASTED, MAPPED, GO-SLIM]	maker-scaffold_10199_ref0040652-exonerate_est2genome-gene-0.0-mRNA-1	PREDICTED: uncharacterized protein LOC100846567	361	20	0	88.77	1	C:GO:0016020	C:membrane
[BLASTED, MAPPED, GO-SLIM]	maker-scaffold_10199_ref0040652-exonerate_est2genome-gene-0.0-mRNA-2	PREDICTED: uncharacterized protein LOC100846567	285	20	0	88.85	1	C:GO:0016020	C:membrane
[NO-BLAST]	maker-scaffold_1019_ref0032508-exonerate_est2genome-gene-0.0-mRNA-1	---NA---	65
[INTERPRO, NO-BLAST]	maker-scaffold_1019_ref0032508-exonerate_est2genome-gene-0.1-mRNA-1	---NA---	51									no IPS match	no IPS match	no IPS match
[INTERPRO, BLASTED, MAPPED, GO-SLIM]	maker-scaffold_1019_ref0032508-exonerate_est2genome-gene-0.2-mRNA-1	PREDICTED: uncharacterized protein LOC100823716	443	20	0	73.9	2	C:GO:0009536; P:GO:0009719	C:plastid; P:response to endogenous stimulus			no IPS match	no IPS match	no IPS match
[INTERPRO, BLASTED]	maker-scaffold_1019_ref0032508-exonerate_est2genome-gene-0.3-mRNA-1	PREDICTED: uncharacterized protein LOC100830767	451	20	0	83.04						no IPS match	no IPS match	no IPS match
[INTERPRO, NO-BLAST]	maker-scaffold_1019_ref0032508-exonerate_est2genome-gene-0.4-mRNA-1	---NA---	101									no IPS match	no IPS match	no IPS match
[INTERPRO, BLASTED, MAPPED, GO-SLIM]	maker-scaffold_1019_ref0032508-exonerate_est2genome-gene-0.5-mRNA-1	IRK-interacting -like	679	20	0	77.96	1	C:GO:0009536	C:plastid			no IPS match	no IPS match	no IPS match
[INTERPRO, BLASTED, MAPPED, GO-SLIM]	maker-scaffold_1019_ref0032508-exonerate_est2genome-gene-0.6-mRNA-1	lysine-specific demethylase JMJD5	393	20	0	85.68	2	P:GO:0008152; F:GO:0016740	P:metabolic process; F:transferase activity			PF13621 (PFAM); G3DSA:2.60.120.650 (GENE3D)	no GO terms	no GO terms
[INTERPRO, BLASTED, MAPPED, GO-SLIM]	maker-scaffold_101_ref0001927-exonerate_est2genome-gene-0.0-mRNA-1	disease resistance RGA1	720	20	0	66.66	2	F:GO:0000166; F:GO:0005515	F:nucleotide binding; F:protein binding			IPR002182 (PFAM); IPR032675 (G3DSA:3.80.10.GENE3D); IPR027417 (G3DSA:3.40.50.GENE3D); IPR001611 (PFAM); IPR032675 (G3DSA:3.80.10.GENE3D)	F:GO:0005515; F:GO:0043531	F:protein binding; F:ADP binding
[INTERPRO, BLASTED, MAPPED, GO-SLIM]	maker-scaffold_101_ref0001927-exonerate_est2genome-gene-0.0-mRNA-2	disease resistance RGA1	115	20	1.58965e-51	68.67	3	F:GO:0000166; F:GO:0003676; P:GO:0006259	F:nucleotide binding; F:nucleic acid binding; P:DNA metabolic process			no IPS match	no IPS match	no IPS match
[INTERPRO, BLASTED, MAPPED, GO-SLIM]	maker-scaffold_101_ref0001927-exonerate_est2genome-gene-0.1-mRNA-1	disease resistance RGA1	805	20	0	58.18	1	F:GO:0005515	F:protein binding			IPR006553 (SMART); IPR003591 (SMART); IPR032675 (G3DSA:3.80.10.GENE3D); IPR001611 (PFAM); IPR025875 (PFAM); IPR032675 (G3DSA:3.80.10.GENE3D); IPR032675 (G3DSA:3.80.10.GENE3D)	F:GO:0005515	F:protein binding
[BLASTED, MAPPED, GO-SLIM]	maker-scaffold_101_ref0001927-exonerate_est2genome-gene-0.2-mRNA-1	disease resistance RGA4	164	20	1.27572e-77	70.74	3	F:GO:0000166; F:GO:0003676; P:GO:0006259	F:nucleotide binding; F:nucleic acid binding; P:DNA metabolic process
[INTERPRO, BLASTED, MAPPED, GO-SLIM]	maker-scaffold_101_ref0001927-exonerate_est2genome-gene-1.0-mRNA-1	Argininosuccinate chloroplastic	475	20	0	93.33	6	F:GO:0000166; F:GO:0003824; C:GO:0005737; P:GO:0006139; P:GO:0009056; P:GO:0009058	F:nucleotide binding; F:catalytic activity; C:cytoplasm; P:nucleobase-containing compound metabolic process; P:catabolic process; P:biosynthetic process	EC:6.3.4.5	Argininosuccinate synthase	IPR001518 (PFAM); IPR024074 (G3DSA:3.90.1260.GENE3D); IPR001518 (TIGRFAM); IPR014729 (G3DSA:3.40.50.GENE3D)	F:GO:0004055; F:GO:0005524; P:GO:0006526	F:argininosuccinate synthase activity; F:ATP binding; P:arginine biosynthetic process
[INTERPRO, BLASTED, GO-SLIM]	maker-scaffold_101_ref0001927-exonerate_est2genome-gene-1.1-mRNA-1	PREDICTED: uncharacterized protein LOC100841821	217	20	1.46891e-68	63.9	1	F:GO:0005515	F:protein binding			IPR001810 (PFAM); G3DSA:1.20.1280.50 (GENE3D)	F:GO:0005515	F:protein binding
[BLASTED]	maker-scaffold_101_ref0001927-exonerate_est2genome-gene-1.1-mRNA-2	PREDICTED: uncharacterized protein LOC100841821	217	20	1.46891e-68	63.9
[BLASTED, MAPPED, GO-SLIM]	maker-scaffold_101_ref0001927-exonerate_est2genome-gene-1.2-mRNA-1	peroxisomal adenine nucleotide carrier 1-like	436	20	0	89.7	5	F:GO:0005198; C:GO:0005840; P:GO:0006412; P:GO:0006810; C:GO:0016020	F:structural molecule activity; C:ribosome; P:translation; P:transport; C:membrane
[INTERPRO, BLASTED, MAPPED, GO-SLIM]	maker-scaffold_101_ref0001927-exonerate_est2genome-gene-1.3-mRNA-1	PALE chloroplastic	291	20	0	86.89	7	P:GO:0006139; P:GO:0007275; C:GO:0009536; P:GO:0009628; P:GO:0009653; C:GO:0016020; P:GO:0016043	P:nucleobase-containing compound metabolic process; P:multicellular organism development; C:plastid; P:response to abiotic stimulus; P:anatomical structure morphogenesis; C:membrane; P:cellular component organization			no IPS match	no IPS match	no IPS match
[INTERPRO, NO-BLAST]	maker-scaffold_101_ref0001927-exonerate_est2genome-gene-1.4-mRNA-1	---NA---	314									no IPS match	no IPS match	no IPS match
[INTERPRO, BLASTED, MAPPED, GO-SLIM]	maker-scaffold_101_ref0001927-exonerate_est2genome-gene-1.5-mRNA-1	leucine-rich repeat receptor-like serine threonine- kinase At2g14510	541	20	0	81.09	1	C:GO:0005739	C:mitochondrion			IPR032675 (G3DSA:3.80.10.GENE3D); IPR024788 (PFAM)	no GO terms	no GO terms
[BLASTED]	maker-scaffold_101_ref0001927-exonerate_est2genome-gene-1.6-mRNA-1	PREDICTED: uncharacterized protein LOC100840606	403	20	1.60995e-136	64.09
[INTERPRO, BLASTED, MAPPED, GO-SLIM]	maker-scaffold_10200_ref0005403-exonerate_est2genome-gene-0.0-mRNA-1	F-box CPR30	450	20	1.57392e-141	60.43	1	F:GO:0005515	F:protein binding			IPR001810 (SMART); G3DSA:1.20.1280.50 (GENE3D); IPR001810 (PFAM)	F:GO:0005515	F:protein binding
[INTERPRO, BLASTED, MAPPED, GO-SLIM]	maker-scaffold_10200_ref0005403-exonerate_est2genome-gene-0.0-mRNA-2	F-box CPR30	407	20	2.14796e-135	60.41	1	F:GO:0005515	F:protein binding			IPR001810 (SMART); IPR017451 (TIGRFAM); IPR001810 (PFAM); G3DSA:1.20.1280.50 (GENE3D)	F:GO:0005515	F:protein binding
[BLASTED, MAPPED]	maker-scaffold_10200_ref0005403-exonerate_est2genome-gene-0.0-mRNA-3	F-box CPR30	407	20	8.42596e-144	60.77	7	P:GO:0006855; F:GO:0015238; F:GO:0015297; C:GO:0016020; C:GO:0016021; F:GO:0016788; P:GO:0055085	P:drug transmembrane transport; F:drug transmembrane transporter activity; F:antiporter activity; C:membrane; C:integral component of membrane; F:hydrolase activity, acting on ester bonds; P:transmembrane transport
[BLASTED, MAPPED, GO-SLIM]	maker-scaffold_10200_ref0005403-exonerate_est2genome-gene-0.1-mRNA-1	predicted protein	481	20	0	86.99	3	F:GO:0003824; P:GO:0009056; P:GO:0009987	F:catalytic activity; P:catabolic process; P:cellular process
[BLASTED, MAPPED, GO-SLIM]	maker-scaffold_10200_ref0005403-exonerate_est2genome-gene-0.1-mRNA-2	hypothetical protein TRIUR3_25362	313	20	0	89.42	3	F:GO:0003824; P:GO:0009056; P:GO:0009987	F:catalytic activity; P:catabolic process; P:cellular process
[INTERPRO, BLASTED, MAPPED, GO-SLIM]	maker-scaffold_10200_ref0005403-exonerate_est2genome-gene-0.1-mRNA-3	putative oxidorectuctase, partial	360	20	0	83.64	3	F:GO:0003824; P:GO:0009056; P:GO:0009987	F:catalytic activity; P:catabolic process; P:cellular process			G3DSA:2.40.30.10 (GENE3D); IPR004792 (TIGRFAM); IPR023753 (G3DSA:3.50.50.GENE3D); PF03486 (PFAM)	F:GO:0016491; P:GO:0055114	F:oxidoreductase activity; P:oxidation-reduction process
[INTERPRO, BLASTED, MAPPED, GO-SLIM]	maker-scaffold_10200_ref0005403-exonerate_est2genome-gene-0.1-mRNA-4	PREDICTED: uncharacterized protein YtfP	217	20	1.98686e-145	89.98	3	F:GO:0003824; P:GO:0009056; P:GO:0009987	F:catalytic activity; P:catabolic process; P:cellular process			PF03486 (PFAM); IPR023753 (G3DSA:3.50.50.GENE3D); G3DSA:2.40.30.10 (GENE3D); IPR004792 (TIGRFAM)	F:GO:0016491; P:GO:0055114	F:oxidoreductase activity; P:oxidation-reduction process
[INTERPRO, BLASTED, MAPPED, GO-SLIM]	maker-scaffold_10200_ref0005403-exonerate_est2genome-gene-0.2-mRNA-1	cell division control	593	20	0	83.79	7	C:GO:0005737; C:GO:0005768; C:GO:0005794; P:GO:0006810; P:GO:0009987; C:GO:0016020; F:GO:0016787	C:cytoplasm; C:endosome; C:Golgi apparatus; P:transport; P:cellular process; C:membrane; F:hydrolase activity			IPR029052 (G3DSA:3.60.21.GENE3D); IPR004843 (PFAM)	F:GO:0016787	F:hydrolase activity
[INTERPRO, BLASTED, MAPPED, GO-SLIM]	maker-scaffold_10200_ref0005403-exonerate_est2genome-gene-0.3-mRNA-1	Trimethylguanosine synthase	690	20	0	73.46	2	P:GO:0006139; F:GO:0016740	P:nucleobase-containing compound metabolic process; F:transferase activity			IPR029063 (G3DSA:3.40.50.GENE3D); IPR019012 (PFAM); G3DSA:2.20.70.10 (GENE3D)	P:GO:0001510; F:GO:0008168; P:GO:0009452	P:RNA methylation; F:methyltransferase activity; P:7-methylguanosine RNA capping
[INTERPRO, BLASTED, MAPPED, GO-SLIM]	maker-scaffold_10200_ref0005403-exonerate_est2genome-gene-0.3-mRNA-2	Trimethylguanosine synthase	189	20	1.13853e-126	95.62	2	P:GO:0006139; F:GO:0016740	P:nucleobase-containing compound metabolic process; F:transferase activity			IPR019012 (PFAM); IPR029063 (G3DSA:3.40.50.GENE3D)	P:GO:0001510; F:GO:0008168; P:GO:0009452	P:RNA methylation; F:methyltransferase activity; P:7-methylguanosine RNA capping
[INTERPRO, NO-BLAST]	maker-scaffold_10203_ref0031572-exonerate_est2genome-gene-0.0-mRNA-1	---NA---	168									no IPS match	no IPS match	no IPS match
[INTERPRO, BLASTED]	maker-scaffold_10204_ref0031569-exonerate_est2genome-gene-0.0-mRNA-1	deSI At4g17486	201	20	1.79193e-119	85.79						IPR008580 (SMART); IPR008580 (PFAM)	no GO terms	no GO terms
[INTERPRO, NO-BLAST]	maker-scaffold_10205_ref0031570-exonerate_est2genome-gene-0.0-mRNA-1	---NA---	153									no IPS match	no IPS match	no IPS match
[INTERPRO, NO-BLAST]	maker-scaffold_10205_ref0031570-exonerate_est2genome-gene-0.0-mRNA-2	---NA---	153									no IPS match	no IPS match	no IPS match
[INTERPRO, NO-BLAST]	maker-scaffold_10205_ref0031570-exonerate_est2genome-gene-0.0-mRNA-3	---NA---	148									no IPS match	no IPS match	no IPS match
[INTERPRO, BLASTED, MAPPED, GO-SLIM]	maker-scaffold_10207_ref0031568-exonerate_est2genome-gene-0.0-mRNA-1	Disease resistance RGA2	142	20	1.26251e-47	75.21	1	F:GO:0000166	F:nucleotide binding			IPR032675 (G3DSA:3.80.10.GENE3D)	no GO terms	no GO terms
[INTERPRO, NO-BLAST]	maker-scaffold_10208_ref0031577-exonerate_est2genome-gene-0.0-mRNA-1	---NA---	122									no IPS match	no IPS match	no IPS match
[INTERPRO, NO-BLAST]	maker-scaffold_10208_ref0031577-exonerate_est2genome-gene-0.1-mRNA-1	---NA---	143									no IPS match	no IPS match	no IPS match
[INTERPRO, NO-BLAST]	maker-scaffold_10210_ref0013609-exonerate_est2genome-gene-0.0-mRNA-1	---NA---	240									no IPS match	no IPS match	no IPS match
[INTERPRO, NO-BLAST]	maker-scaffold_10210_ref0013609-exonerate_est2genome-gene-0.0-mRNA-2	---NA---	145									no IPS match	no IPS match	no IPS match
[INTERPRO, NO-BLAST]	maker-scaffold_10211_ref0033032-exonerate_est2genome-gene-0.0-mRNA-1	---NA---	76									no IPS match	no IPS match	no IPS match
[BLASTED]	maker-scaffold_10211_ref0033032-exonerate_est2genome-gene-0.1-mRNA-1	microtubule-associated serine threonine- kinase 3-like	366	20	5.19714e-84	70.91
[INTERPRO, BLASTED]	maker-scaffold_10211_ref0033032-exonerate_est2genome-gene-0.1-mRNA-2	microtubule-associated serine threonine- kinase 3-like	356	20	5.73368e-62	68.62						PTHR37371 (PANTHER); PTHR37371:SF1 (PANTHER)	no GO terms	no GO terms
[BLASTED, MAPPED, GO-SLIM]	maker-scaffold_10212_ref0023448-exonerate_est2genome-gene-0.0-mRNA-1	tubby 4	391	20	0	81.48	13	F:GO:0000166; F:GO:0003700; F:GO:0005198; C:GO:0005634; C:GO:0005829; C:GO:0005856; P:GO:0006139; F:GO:0008289; P:GO:0009058; P:GO:0009605; P:GO:0009607; P:GO:0009908; F:GO:0016787	F:nucleotide binding; F:DNA-binding transcription factor activity; F:structural molecule activity; C:nucleus; C:cytosol; C:cytoskeleton; P:nucleobase-containing compound metabolic process; F:lipid binding; P:biosynthetic process; P:response to external stimulus; P:response to biotic stimulus; P:flower development; F:hydrolase activity	EC:3.6.1.15	Nucleoside-triphosphate phosphatase
[BLASTED, MAPPED]	maker-scaffold_10212_ref0023448-exonerate_est2genome-gene-0.1-mRNA-1	hypothetical protein F775_22829	200	20	1.15724e-42	66.58	2	C:GO:0016020; C:GO:0016021	C:membrane; C:integral component of membrane
[BLASTED, MAPPED, GO-SLIM]	maker-scaffold_10212_ref0023448-exonerate_est2genome-gene-0.2-mRNA-1	ubiquitin receptor RAD23b-like	364	20	0	82.7	6	F:GO:0003677; C:GO:0005634; P:GO:0006259; P:GO:0006950; P:GO:0009056; P:GO:0019538	F:DNA binding; C:nucleus; P:DNA metabolic process; P:response to stress; P:catabolic process; P:protein metabolic process
[BLASTED, MAPPED, GO-SLIM]	maker-scaffold_10212_ref0023448-exonerate_est2genome-gene-0.2-mRNA-2	ubiquitin receptor RAD23b-like	364	20	0	82.7	6	F:GO:0003677; C:GO:0005634; P:GO:0006259; P:GO:0006950; P:GO:0009056; P:GO:0019538	F:DNA binding; C:nucleus; P:DNA metabolic process; P:response to stress; P:catabolic process; P:protein metabolic process
[INTERPRO, NO-BLAST]	maker-scaffold_10216_ref0033030-exonerate_est2genome-gene-0.0-mRNA-1	---NA---	48									no IPS match	no IPS match	no IPS match
[INTERPRO, BLASTED, MAPPED, GO-SLIM]	maker-scaffold_10219_ref0013616-exonerate_est2genome-gene-0.0-mRNA-1	transport SEC23	763	20	0	91.25	4	F:GO:0005488; C:GO:0005737; P:GO:0006810; C:GO:0016020	F:binding; C:cytoplasm; P:transport; C:membrane			IPR006896 (PFAM); IPR029006 (G3DSA:3.40.20.GENE3D); IPR006895 (PFAM); IPR002035 (G3DSA:3.40.50.GENE3D); IPR006900 (PFAM); IPR012990 (PFAM); IPR007123 (PFAM); G3DSA:2.60.40.1670 (GENE3D)	P:GO:0006886; P:GO:0006888; F:GO:0008270; C:GO:0030127	P:intracellular protein transport; P:ER to Golgi vesicle-mediated transport; F:zinc ion binding; C:COPII vesicle coat
[INTERPRO, BLASTED, MAPPED, GO-SLIM]	maker-scaffold_10219_ref0013616-exonerate_est2genome-gene-0.0-mRNA-2	transport SEC23	619	20	0	91.97	4	F:GO:0005488; C:GO:0005737; P:GO:0006810; C:GO:0016020	F:binding; C:cytoplasm; P:transport; C:membrane			G3DSA:2.60.40.1670 (GENE3D); IPR006895 (PFAM); IPR006896 (PFAM); IPR002035 (G3DSA:3.40.50.GENE3D); IPR006900 (PFAM); IPR012990 (PFAM)	P:GO:0006886; P:GO:0006888; F:GO:0008270; C:GO:0030127	P:intracellular protein transport; P:ER to Golgi vesicle-mediated transport; F:zinc ion binding; C:COPII vesicle coat
[INTERPRO, BLASTED]	maker-scaffold_10219_ref0013616-exonerate_est2genome-gene-0.1-mRNA-1	predicted protein	244	20	5.54305e-98	69.86						no IPS match	no IPS match	no IPS match
[INTERPRO, BLASTED, MAPPED, GO-SLIM]	maker-scaffold_1021_ref0038067-exonerate_est2genome-gene-0.0-mRNA-1	SUMO-activating enzyme subunit 2	624	20	0	89.07	7	P:GO:0000003; F:GO:0003824; C:GO:0005634; C:GO:0005829; P:GO:0006464; P:GO:0009790; P:GO:0009791	P:reproduction; F:catalytic activity; C:nucleus; C:cytosol; P:cellular protein modification process; P:embryo development; P:post-embryonic development			IPR028077 (PFAM); IPR016040 (G3DSA:3.40.50.GENE3D); IPR019572 (G3DSA:1.10.3240.GENE3D); IPR000594 (PFAM); IPR030661 (PIRSF); G3DSA:3.10.290.20 (GENE3D)	F:GO:0008641; P:GO:0016925; F:GO:0019948	F:ubiquitin-like modifier activating enzyme activity; P:protein sumoylation; F:SUMO activating enzyme activity
[INTERPRO, BLASTED, MAPPED, GO-SLIM]	maker-scaffold_1021_ref0038067-exonerate_est2genome-gene-0.1-mRNA-1	GDSL esterase lipase At3g26430-like	442	20	0	88.5	2	C:GO:0005739; F:GO:0016787	C:mitochondrion; F:hydrolase activity			IPR013830 (G3DSA:3.40.50.GENE3D); IPR001087 (PFAM)	F:GO:0016788	F:hydrolase activity, acting on ester bonds
[INTERPRO, BLASTED, MAPPED, GO-SLIM]	maker-scaffold_1021_ref0038067-exonerate_est2genome-gene-0.2-mRNA-1	EFFECTOR OF TRANSCRIPTION 2	549	20	0	68.03	2	C:GO:0016020; F:GO:0016787	C:membrane; F:hydrolase activity			IPR000305 (SMART)	no GO terms	no GO terms
[INTERPRO, BLASTED, MAPPED, GO-SLIM]	maker-scaffold_10220_ref0044131-exonerate_est2genome-gene-0.0-mRNA-1	zinc finger CCCH type domain-containing ZFN-like 3	466	20	0	81.25	2	F:GO:0003677; C:GO:0005634	F:DNA binding; C:nucleus			IPR000571 (SMART); IPR000571 (PFAM); IPR000571 (G3DSA:4.10.1000.GENE3D)	F:GO:0046872	F:metal ion binding
[INTERPRO, BLASTED, MAPPED, GO-SLIM]	maker-scaffold_10220_ref0044131-exonerate_est2genome-gene-0.1-mRNA-1	Zinc finger CCCH domain-containing 6	425	20	0	82.21	3	F:GO:0003677; C:GO:0005634; C:GO:0016020	F:DNA binding; C:nucleus; C:membrane			IPR000571 (SMART); IPR000571 (G3DSA:4.10.1000.GENE3D); IPR000571 (PFAM)	F:GO:0046872	F:metal ion binding
[BLASTED, MAPPED, GO-SLIM]	maker-scaffold_10220_ref0044131-exonerate_est2genome-gene-0.1-mRNA-2	Zinc finger CCCH domain-containing 6	469	20	0	89.81	3	F:GO:0003677; C:GO:0005634; C:GO:0016020	F:DNA binding; C:nucleus; C:membrane
[INTERPRO, BLASTED, MAPPED, GO-SLIM]	maker-scaffold_10223_ref0044134-exonerate_est2genome-gene-0.0-mRNA-1	PI-PLC X domain-containing At5g67130	454	20	0	86.63	4	C:GO:0005886; P:GO:0006629; F:GO:0016301; F:GO:0016787	C:plasma membrane; P:lipid metabolic process; F:kinase activity; F:hydrolase activity			IPR017946 (G3DSA:3.20.20.GENE3D)	P:GO:0006629; F:GO:0008081	P:lipid metabolic process; F:phosphoric diester hydrolase activity
[INTERPRO, BLASTED, MAPPED, GO-SLIM]	maker-scaffold_10223_ref0044134-exonerate_est2genome-gene-0.1-mRNA-1	polyadenylate-binding 2	705	20	0	90.63	3	F:GO:0000166; F:GO:0003723; C:GO:0005737	F:nucleotide binding; F:RNA binding; C:cytoplasm			IPR000504 (SMART); IPR003954 (SMART); IPR002004 (SMART); IPR006515 (TIGRFAM); IPR002004 (PFAM); IPR012677 (G3DSA:3.30.70.GENE3D); IPR012677 (G3DSA:3.30.70.GENE3D); IPR012677 (G3DSA:3.30.70.GENE3D); IPR000504 (PFAM); IPR002004 (G3DSA:1.10.1900.GENE3D)	F:GO:0000166; F:GO:0003676; F:GO:0003723	F:nucleotide binding; F:nucleic acid binding; F:RNA binding
[INTERPRO, BLASTED, MAPPED, GO-SLIM]	maker-scaffold_10223_ref0044134-exonerate_est2genome-gene-0.1-mRNA-2	Polyadenylate-binding 2	562	20	0	90.9	3	F:GO:0000166; F:GO:0003723; C:GO:0005737	F:nucleotide binding; F:RNA binding; C:cytoplasm			IPR000504 (SMART); IPR002004 (SMART); IPR003954 (SMART); IPR000504 (PFAM); IPR012677 (G3DSA:3.30.70.GENE3D); IPR002004 (G3DSA:1.10.1900.GENE3D); IPR012677 (G3DSA:3.30.70.GENE3D); IPR006515 (TIGRFAM); IPR012677 (G3DSA:3.30.70.GENE3D); IPR002004 (PFAM)	F:GO:0000166; F:GO:0003676; F:GO:0003723	F:nucleotide binding; F:nucleic acid binding; F:RNA binding
[INTERPRO, BLASTED, MAPPED, GO-SLIM]	maker-scaffold_10226_ref0044137-exonerate_est2genome-gene-0.0-mRNA-1	homolog subfamily C member 14	727	20	0	75.03	1	C:GO:0016020	C:membrane			IPR001623 (SMART); IPR001623 (PFAM); IPR032843 (PFAM); IPR001623 (G3DSA:1.10.287.GENE3D)	no GO terms	no GO terms
[INTERPRO, BLASTED, MAPPED, GO-SLIM]	maker-scaffold_10226_ref0044137-exonerate_est2genome-gene-0.1-mRNA-1	Shaggy-related kinase alpha	483	20	0	93.9	3	F:GO:0000166; P:GO:0006464; F:GO:0016301	F:nucleotide binding; P:cellular protein modification process; F:kinase activity	EC:2.7.11; EC:2.7.11.26	Transferring phosphorus-containing groups; [Tau protein] kinase	IPR000719 (SMART); G3DSA:3.30.200.20 (GENE3D); IPR000719 (PFAM); G3DSA:1.10.510.10 (GENE3D)	F:GO:0004672; F:GO:0005524; P:GO:0006468	F:protein kinase activity; F:ATP binding; P:protein phosphorylation
[INTERPRO, NO-BLAST]	maker-scaffold_10227_ref0044138-exonerate_est2genome-gene-0.0-mRNA-1	---NA---	83									no IPS match	no IPS match	no IPS match
[INTERPRO, BLASTED, GO-SLIM]	maker-scaffold_10228_ref0044139-exonerate_est2genome-gene-0.0-mRNA-1	F-box LRR-repeat 23	344	20	1.37259e-132	68.99	1	F:GO:0005515	F:protein binding			IPR001810 (PFAM); IPR032675 (G3DSA:3.80.10.GENE3D)	F:GO:0005515	F:protein binding
[INTERPRO, BLASTED]	maker-scaffold_1022_ref0038070-exonerate_est2genome-gene-0.0-mRNA-1	serine threonine- phosphatase 7 long form homolog	69	20	1.97999e-20	67.28						IPR019557 (PFAM)	no GO terms	no GO terms
[INTERPRO, NO-BLAST]	maker-scaffold_1022_ref0038070-exonerate_est2genome-gene-0.1-mRNA-1	---NA---	161									no IPS match	no IPS match	no IPS match
[BLASTED, MAPPED, GO-SLIM]	maker-scaffold_1022_ref0038070-exonerate_est2genome-gene-0.2-mRNA-1	trichome birefringence-like 26	414	20	0	83.66	6	C:GO:0005794; P:GO:0009058; P:GO:0009987; C:GO:0016020; F:GO:0016740; P:GO:0019538	C:Golgi apparatus; P:biosynthetic process; P:cellular process; C:membrane; F:transferase activity; P:protein metabolic process
[NO-BLAST]	maker-scaffold_1022_ref0038070-exonerate_est2genome-gene-0.3-mRNA-1	---NA---	39
[INTERPRO, BLASTED, MAPPED, GO-SLIM]	maker-scaffold_10230_ref0026342-exonerate_est2genome-gene-0.0-mRNA-1	germin 8-11	224	20	8.09765e-144	93.24	6	F:GO:0003824; F:GO:0005488; C:GO:0005576; C:GO:0005618; P:GO:0008152; P:GO:0009987	F:catalytic activity; F:binding; C:extracellular region; C:cell wall; P:metabolic process; P:cellular process	EC:4.1.1.2	Oxalate decarboxylase	IPR006045 (SMART); IPR014710 (G3DSA:2.60.120.GENE3D); IPR006045 (PFAM)	F:GO:0045735	F:nutrient reservoir activity
[INTERPRO, NO-BLAST]	maker-scaffold_10230_ref0026342-exonerate_est2genome-gene-0.1-mRNA-1	---NA---	167									no IPS match	no IPS match	no IPS match
[INTERPRO, BLASTED, MAPPED, GO-SLIM]	maker-scaffold_10231_ref0026341-exonerate_est2genome-gene-0.0-mRNA-1	peroxisome biogenesis 1	1085	20	0	81.55	4	F:GO:0000166; C:GO:0005777; C:GO:0016020; P:GO:0016043	F:nucleotide binding; C:peroxisome; C:membrane; P:cellular component organization			IPR003593 (SMART); IPR015342 (PFAM); IPR027417 (G3DSA:3.40.50.GENE3D); IPR003959 (PFAM); G3DSA:1.10.8.60 (GENE3D); IPR029067 (G3DSA:3.10.330.GENE3D); IPR027417 (G3DSA:3.40.50.GENE3D)	F:GO:0005524; C:GO:0005777; P:GO:0007031	F:ATP binding; C:peroxisome; P:peroxisome organization
[INTERPRO, NO-BLAST]	maker-scaffold_10231_ref0026341-exonerate_est2genome-gene-0.1-mRNA-1	---NA---	112									no IPS match	no IPS match	no IPS match
[BLASTED, MAPPED, GO-SLIM]	maker-scaffold_10231_ref0026341-exonerate_est2genome-gene-0.2-mRNA-1	phosphatidylinositol-3-phosphatase myotubularin-1-like	908	20	0	84.04	2	P:GO:0006464; F:GO:0016787	P:cellular protein modification process; F:hydrolase activity	EC:3.1.3.16; EC:3.1.3.48; EC:3.1.3.41	Protein-serine/threonine phosphatase; Protein-tyrosine-phosphatase; 4-nitrophenylphosphatase
[INTERPRO, BLASTED, MAPPED, GO-SLIM]	maker-scaffold_10231_ref0026341-exonerate_est2genome-gene-0.2-mRNA-2	phosphatidylinositol-3-phosphatase myotubularin-1-like	628	20	0	85.36	3	P:GO:0006464; C:GO:0009536; F:GO:0016787	P:cellular protein modification process; C:plastid; F:hydrolase activity	EC:3.1.3.16; EC:3.1.3.48; EC:3.1.3.41	Protein-serine/threonine phosphatase; Protein-tyrosine-phosphatase; 4-nitrophenylphosphatase	IPR011993 (G3DSA:2.30.29.GENE3D); IPR029021 (G3DSA:3.90.190.GENE3D); IPR010569 (PFAM); IPR030564 (PANTHER); PTHR10807:SF8 (PANTHER); PTHR10807:SF8 (PANTHER); PTHR10807:SF8 (PANTHER); IPR030564 (PANTHER); IPR030564 (PANTHER)	no GO terms	no GO terms
[INTERPRO, BLASTED, MAPPED, GO-SLIM]	maker-scaffold_10234_ref0026338-exonerate_est2genome-gene-0.0-mRNA-1	hydroxyproline-rich glyco -like	501	20	0	70.49	1	C:GO:0016020	C:membrane			no IPS match	no IPS match	no IPS match
[BLASTED, MAPPED, GO-SLIM]	maker-scaffold_10234_ref0026338-exonerate_est2genome-gene-0.0-mRNA-2	hydroxyproline-rich glyco -like	501	20	0	70.49	1	C:GO:0016020	C:membrane
[BLASTED, MAPPED, GO-SLIM]	maker-scaffold_10235_ref0026337-exonerate_est2genome-gene-0.0-mRNA-1	potassium channel KOR2	194	20	4.67111e-76	88.76	3	F:GO:0005215; C:GO:0005886; P:GO:0009987	F:transporter activity; C:plasma membrane; P:cellular process
[INTERPRO, BLASTED, MAPPED, GO-SLIM]	maker-scaffold_10235_ref0026337-exonerate_est2genome-gene-0.1-mRNA-1	Potassium channel KOR2	50	20	1.38142e-23	98.7	5	F:GO:0005215; F:GO:0005515; C:GO:0005886; P:GO:0006139; P:GO:0009058	F:transporter activity; F:protein binding; C:plasma membrane; P:nucleobase-containing compound metabolic process; P:biosynthetic process			IPR014710 (G3DSA:2.60.120.GENE3D)	no GO terms	no GO terms
[INTERPRO, BLASTED, MAPPED, GO-SLIM]	maker-scaffold_10235_ref0026337-exonerate_est2genome-gene-0.2-mRNA-1	Potassium channel KOR2	185	20	5.81255e-111	91.47	5	F:GO:0005215; F:GO:0005515; C:GO:0005886; P:GO:0006139; P:GO:0009058	F:transporter activity; F:protein binding; C:plasma membrane; P:nucleobase-containing compound metabolic process; P:biosynthetic process			IPR002110 (SMART); IPR014710 (G3DSA:2.60.120.GENE3D); IPR020683 (PFAM); IPR020683 (G3DSA:1.25.40.GENE3D)	F:GO:0005515	F:protein binding
[INTERPRO, BLASTED, MAPPED, GO-SLIM]	maker-scaffold_10235_ref0026337-exonerate_est2genome-gene-0.3-mRNA-1	retrotransposon Ty3-gypsy subclass	164	20	2.46105e-43	58.16	1	C:GO:0016020	C:membrane			IPR007321 (PFAM)	no GO terms	no GO terms
[INTERPRO, NO-BLAST]	maker-scaffold_10235_ref0026337-exonerate_est2genome-gene-0.4-mRNA-1	---NA---	99									no IPS match	no IPS match	no IPS match
[INTERPRO, BLASTED, MAPPED, GO-SLIM]	maker-scaffold_10236_ref0026336-exonerate_est2genome-gene-0.0-mRNA-1	Seryl-tRNA synthetase	499	20	0	92.97	6	F:GO:0000166; F:GO:0003824; C:GO:0005737; P:GO:0006139; P:GO:0006412; C:GO:0016020	F:nucleotide binding; F:catalytic activity; C:cytoplasm; P:nucleobase-containing compound metabolic process; P:translation; C:membrane	EC:6.1.1.11	Serine--tRNA ligase	G3DSA:3.30.930.10 (GENE3D); IPR002317 (PIRSF); IPR002314 (PFAM); IPR015866 (PFAM); IPR015866 (G3DSA:1.10.287.GENE3D); IPR002317 (TIGRFAM)	F:GO:0000166; F:GO:0004812; F:GO:0004828; F:GO:0005524; C:GO:0005737; P:GO:0006418; P:GO:0006434	F:nucleotide binding; F:aminoacyl-tRNA ligase activity; F:serine-tRNA ligase activity; F:ATP binding; C:cytoplasm; P:tRNA aminoacylation for protein translation; P:seryl-tRNA aminoacylation
[INTERPRO, BLASTED, MAPPED, GO-SLIM]	maker-scaffold_10236_ref0026336-exonerate_est2genome-gene-0.0-mRNA-2	Seryl-tRNA synthetase	456	20	0	92.97	6	F:GO:0000166; F:GO:0003824; C:GO:0005737; P:GO:0006139; P:GO:0006412; C:GO:0016020	F:nucleotide binding; F:catalytic activity; C:cytoplasm; P:nucleobase-containing compound metabolic process; P:translation; C:membrane	EC:6.1.1.11	Serine--tRNA ligase	IPR002317 (TIGRFAM); IPR015866 (PFAM); IPR002317 (PIRSF); IPR002314 (PFAM); G3DSA:3.30.930.10 (GENE3D); IPR015866 (G3DSA:1.10.287.GENE3D)	F:GO:0000166; F:GO:0004812; F:GO:0004828; F:GO:0005524; C:GO:0005737; P:GO:0006418; P:GO:0006434	F:nucleotide binding; F:aminoacyl-tRNA ligase activity; F:serine-tRNA ligase activity; F:ATP binding; C:cytoplasm; P:tRNA aminoacylation for protein translation; P:seryl-tRNA aminoacylation
[INTERPRO, BLASTED, MAPPED, GO-SLIM]	maker-scaffold_10236_ref0026336-exonerate_est2genome-gene-0.0-mRNA-3	Seryl-tRNA synthetase	341	20	0	92.51	6	F:GO:0000166; F:GO:0003824; C:GO:0005737; P:GO:0006139; P:GO:0006412; C:GO:0016020	F:nucleotide binding; F:catalytic activity; C:cytoplasm; P:nucleobase-containing compound metabolic process; P:translation; C:membrane	EC:6.1.1.11	Serine--tRNA ligase	IPR002317 (PIRSF); IPR015866 (PFAM); IPR015866 (G3DSA:1.10.287.GENE3D); IPR002314 (PFAM); G3DSA:3.30.930.10 (GENE3D); PTHR11778:SF7 (PANTHER); IPR002317 (PANTHER)	F:GO:0000166; F:GO:0004812; F:GO:0004828; F:GO:0005524; C:GO:0005737; P:GO:0006418; P:GO:0006434	F:nucleotide binding; F:aminoacyl-tRNA ligase activity; F:serine-tRNA ligase activity; F:ATP binding; C:cytoplasm; P:tRNA aminoacylation for protein translation; P:seryl-tRNA aminoacylation
[BLASTED, MAPPED, GO-SLIM]	maker-scaffold_10236_ref0026336-exonerate_est2genome-gene-0.1-mRNA-1	zinc finger STOP1 homolog	481	20	0	67.79	3	F:GO:0003676; C:GO:0005634; P:GO:0008150	F:nucleic acid binding; C:nucleus; P:biological_process
[INTERPRO, BLASTED, MAPPED, GO-SLIM]	maker-scaffold_10237_ref0026335-exonerate_est2genome-gene-0.0-mRNA-1	Receptor kinase FERONIA	652	20	0	62.01	3	F:GO:0000166; P:GO:0006464; F:GO:0016301	F:nucleotide binding; P:cellular protein modification process; F:kinase activity			IPR000719 (SMART); G3DSA:1.10.510.10 (GENE3D); IPR000719 (PFAM); G3DSA:3.30.200.20 (GENE3D); G3DSA:3.30.200.20 (GENE3D); G3DSA:1.10.510.10 (GENE3D); PTHR27005 (PANTHER); PTHR27005:SF20 (PANTHER)	F:GO:0004672; F:GO:0005524; P:GO:0006468	F:protein kinase activity; F:ATP binding; P:protein phosphorylation
[INTERPRO, BLASTED, MAPPED, GO-SLIM]	maker-scaffold_10237_ref0026335-exonerate_est2genome-gene-0.0-mRNA-2	Receptor kinase FERONIA	677	20	0	63.75	3	F:GO:0000166; P:GO:0006464; F:GO:0016301	F:nucleotide binding; P:cellular protein modification process; F:kinase activity			IPR000719 (SMART); IPR000719 (PFAM); G3DSA:1.10.510.10 (GENE3D); G3DSA:3.30.200.20 (GENE3D); G3DSA:1.10.510.10 (GENE3D); G3DSA:3.30.200.20 (GENE3D)	F:GO:0004672; F:GO:0005524; P:GO:0006468	F:protein kinase activity; F:ATP binding; P:protein phosphorylation
[INTERPRO, BLASTED, MAPPED, GO-SLIM]	maker-scaffold_10237_ref0026335-exonerate_est2genome-gene-0.1-mRNA-1	probable ubiquitin conjugation factor E4	1038	20	0	87.77	6	C:GO:0005829; P:GO:0005975; P:GO:0006464; P:GO:0009056; P:GO:0009058; F:GO:0016740	C:cytosol; P:carbohydrate metabolic process; P:cellular protein modification process; P:catabolic process; P:biosynthetic process; F:transferase activity			IPR003613 (SMART); IPR003613 (PFAM); IPR019474 (PFAM); IPR013083 (G3DSA:3.30.40.GENE3D)	C:GO:0000151; F:GO:0004842; P:GO:0006511; P:GO:0016567; F:GO:0034450	C:ubiquitin ligase complex; F:ubiquitin-protein transferase activity; P:ubiquitin-dependent protein catabolic process; P:protein ubiquitination; F:ubiquitin-ubiquitin ligase activity
[BLASTED, MAPPED, GO-SLIM]	maker-scaffold_10237_ref0026335-exonerate_est2genome-gene-0.2-mRNA-1	RING zinc finger -like	259	20	1.03764e-162	81.28	2	F:GO:0005488; C:GO:0016020	F:binding; C:membrane
[INTERPRO, BLASTED, MAPPED, GO-SLIM]	maker-scaffold_10238_ref0026334-exonerate_est2genome-gene-0.0-mRNA-1	kinase superfamily	394	20	4.82084e-131	74.6	5	F:GO:0000166; C:GO:0005886; P:GO:0006464; P:GO:0006950; F:GO:0016301	F:nucleotide binding; C:plasma membrane; P:cellular protein modification process; P:response to stress; F:kinase activity	EC:2.7.11	Transferring phosphorus-containing groups	G3DSA:3.30.200.20 (GENE3D); IPR013320 (G3DSA:2.60.120.GENE3D); G3DSA:1.10.510.10 (GENE3D); IPR000719 (PFAM)	F:GO:0004672; F:GO:0005524; P:GO:0006468	F:protein kinase activity; F:ATP binding; P:protein phosphorylation
[NO-BLAST]	maker-scaffold_10239_ref0026333-exonerate_est2genome-gene-0.0-mRNA-1	---NA---	49
[INTERPRO, BLASTED, MAPPED, GO-SLIM]	maker-scaffold_1023_ref0038069-exonerate_est2genome-gene-0.0-mRNA-1	oxysterol-binding -related 1B-like	576	20	0	81.42	3	F:GO:0000166; F:GO:0003824; P:GO:0008152	F:nucleotide binding; F:catalytic activity; P:metabolic process	EC:1.14.13.8; EC:1.14.13	Flavin-containing monooxygenase; Acting on paired donors, with incorporation or reduction of molecular oxygen. The oxygen incorporated need not be derived from O(2)	IPR001849 (SMART); IPR011993 (G3DSA:2.30.29.GENE3D); IPR000648 (PFAM); PF15413 (PFAM)	no GO terms	no GO terms
[INTERPRO, NO-BLAST]	maker-scaffold_1023_ref0038069-exonerate_est2genome-gene-0.1-mRNA-1	---NA---	48									no IPS match	no IPS match	no IPS match
[INTERPRO, BLASTED, MAPPED, GO-SLIM]	maker-scaffold_1023_ref0038069-exonerate_est2genome-gene-0.2-mRNA-1	NRT1 PTR FAMILY -like	599	20	0	84.03	7	F:GO:0000166; F:GO:0003824; F:GO:0005215; C:GO:0005634; P:GO:0006139; P:GO:0006412; C:GO:0016020	F:nucleotide binding; F:catalytic activity; F:transporter activity; C:nucleus; P:nucleobase-containing compound metabolic process; P:translation; C:membrane			IPR000109 (PFAM); G3DSA:1.20.1250.20 (GENE3D)	F:GO:0005215; P:GO:0006810; C:GO:0016020	F:transporter activity; P:transport; C:membrane
[INTERPRO, BLASTED, MAPPED, GO-SLIM]	maker-scaffold_10244_ref0008209-exonerate_est2genome-gene-0.0-mRNA-1	SKP1 1B	163	20	2.51458e-76	83.79	3	P:GO:0009056; P:GO:0009987; P:GO:0019538	P:catabolic process; P:cellular process; P:protein metabolic process			IPR001232 (SMART); IPR016897 (PIRSF); IPR016073 (PFAM); G3DSA:3.30.710.10 (GENE3D); IPR016072 (PFAM)	P:GO:0006511	P:ubiquitin-dependent protein catabolic process
[INTERPRO, BLASTED, MAPPED, GO-SLIM]	maker-scaffold_10244_ref0008209-exonerate_est2genome-gene-0.1-mRNA-1	MCM10 homolog	466	20	0	79.08	4	F:GO:0003677; C:GO:0005634; P:GO:0006259; P:GO:0009058	F:DNA binding; C:nucleus; P:DNA metabolic process; P:biosynthetic process			IPR015408 (PFAM); PTHR13454 (PANTHER)	C:GO:0005634; P:GO:0006260	C:nucleus; P:DNA replication
[BLASTED]	maker-scaffold_10245_ref0008210-exonerate_est2genome-gene-0.0-mRNA-1	hypothetical protein TRIUR3_01013	100	20	6.02111e-35	67.01
[INTERPRO, BLASTED]	maker-scaffold_10245_ref0008210-exonerate_est2genome-gene-0.1-mRNA-1	probable WRKY transcription factor 19	516	20	4.35251e-83	64.46						no IPS match	no IPS match	no IPS match
[INTERPRO, BLASTED, MAPPED, GO-SLIM]	maker-scaffold_10246_ref0008207-exonerate_est2genome-gene-0.0-mRNA-1	transcription factor ILR3	328	20	2.3232e-143	79.53	1	F:GO:0005515	F:protein binding			IPR011598 (SMART); IPR011598 (G3DSA:4.10.280.GENE3D); IPR011598 (PFAM)	F:GO:0046983	F:protein dimerization activity
[INTERPRO, BLASTED, MAPPED, GO-SLIM]	maker-scaffold_10246_ref0008207-exonerate_est2genome-gene-0.1-mRNA-1	delta-1-pyrroline-5-carboxylate synthase	716	20	0	96	5	F:GO:0000166; C:GO:0005737; P:GO:0009058; C:GO:0016020; F:GO:0016301	F:nucleotide binding; C:cytoplasm; P:biosynthetic process; C:membrane; F:kinase activity	EC:1.2.1.41; EC:2.7.2.11	Glutamate-5-semialdehyde dehydrogenase; Glutamate 5-kinase	IPR005766 (TIGRFAM); IPR005766 (PIRSF); IPR016163 (G3DSA:3.40.309.GENE3D); IPR001048 (PFAM); IPR001048 (G3DSA:3.40.1160.GENE3D); IPR000965 (TIGRFAM); IPR016162 (G3DSA:3.40.605.GENE3D); IPR005715 (TIGRFAM); IPR015590 (PFAM)	F:GO:0003824; F:GO:0004350; C:GO:0005737; P:GO:0006561; P:GO:0008152; F:GO:0016491; F:GO:0016620; P:GO:0055114	F:catalytic activity; F:glutamate-5-semialdehyde dehydrogenase activity; C:cytoplasm; P:proline biosynthetic process; P:metabolic process; F:oxidoreductase activity; F:oxidoreductase activity, acting on the aldehyde or oxo group of donors, NAD or NADP as acceptor; P:oxidation-reduction process
[INTERPRO, BLASTED, MAPPED]	maker-scaffold_10247_ref0008208-exonerate_est2genome-gene-0.0-mRNA-1	PREDICTED: uncharacterized protein LOC104582746 isoform X1	663	20	0	65.88	2	C:GO:0016020; C:GO:0016021	C:membrane; C:integral component of membrane			no IPS match	no IPS match	no IPS match
[INTERPRO, BLASTED]	maker-scaffold_10247_ref0008208-exonerate_est2genome-gene-0.0-mRNA-2	hypothetical protein BRADI_2g35625	198	20	2.64677e-44	59.04						no IPS match	no IPS match	no IPS match
[INTERPRO, BLASTED, MAPPED, GO-SLIM]	maker-scaffold_10247_ref0008208-exonerate_est2genome-gene-0.1-mRNA-1	F-box LRR-repeat 23	320	20	8.33259e-162	78.27	2	F:GO:0003824; F:GO:0005515	F:catalytic activity; F:protein binding			IPR001810 (PFAM); IPR032675 (G3DSA:3.80.10.GENE3D)	F:GO:0005515	F:protein binding
[INTERPRO, BLASTED, MAPPED, GO-SLIM]	maker-scaffold_10248_ref0008201-exonerate_est2genome-gene-0.0-mRNA-1	USP family	237	20	8.18632e-122	82	2	P:GO:0006950; C:GO:0009536	P:response to stress; C:plastid			IPR014729 (G3DSA:3.40.50.GENE3D); IPR006016 (PFAM)	P:GO:0006950	P:response to stress
[BLASTED, MAPPED, GO-SLIM]	maker-scaffold_10248_ref0008201-exonerate_est2genome-gene-0.1-mRNA-1	5 exonuclease Apollo	384	20	0	76.63	7	F:GO:0003677; F:GO:0004518; C:GO:0005634; P:GO:0006259; P:GO:0006950; P:GO:0009056; P:GO:0016043	F:DNA binding; F:nuclease activity; C:nucleus; P:DNA metabolic process; P:response to stress; P:catabolic process; P:cellular component organization	EC:3.1.11; EC:3.1.15	Acting on ester bonds; Acting on ester bonds
[INTERPRO, BLASTED, MAPPED, GO-SLIM]	maker-scaffold_10248_ref0008201-exonerate_est2genome-gene-0.2-mRNA-1	diacylglycerol kinase 5-like isoform X2	490	20	0	87.98	6	F:GO:0000166; C:GO:0005739; P:GO:0006629; P:GO:0007165; P:GO:0009056; F:GO:0016301	F:nucleotide binding; C:mitochondrion; P:lipid metabolic process; P:signal transduction; P:catabolic process; F:kinase activity	EC:2.7.1.107	Diacylglycerol kinase (ATP)	IPR000756 (SMART); IPR001206 (SMART); IPR001206 (PFAM); IPR000756 (PFAM); IPR016961 (PIRSF)	F:GO:0004143; P:GO:0007205; F:GO:0016301	F:diacylglycerol kinase activity; P:protein kinase C-activating G protein-coupled receptor signaling pathway; F:kinase activity
[INTERPRO, BLASTED, MAPPED, GO-SLIM]	maker-scaffold_10248_ref0008201-exonerate_est2genome-gene-0.2-mRNA-2	diacylglycerol kinase 5-like isoform X2	490	20	0	87.98	6	F:GO:0000166; C:GO:0005739; P:GO:0006629; P:GO:0007165; P:GO:0009056; F:GO:0016301	F:nucleotide binding; C:mitochondrion; P:lipid metabolic process; P:signal transduction; P:catabolic process; F:kinase activity	EC:2.7.1.107	Diacylglycerol kinase (ATP)	IPR000756 (SMART); IPR001206 (SMART); IPR001206 (PFAM); IPR000756 (PFAM); IPR016961 (PIRSF)	F:GO:0004143; P:GO:0007205; F:GO:0016301	F:diacylglycerol kinase activity; P:protein kinase C-activating G protein-coupled receptor signaling pathway; F:kinase activity
[INTERPRO, BLASTED, MAPPED, GO-SLIM]	maker-scaffold_10248_ref0008201-exonerate_est2genome-gene-0.3-mRNA-1	pentatricopeptide repeat-containing At1g09900-like	669	20	0	81.82	2	F:GO:0005515; C:GO:0009536	F:protein binding; C:plastid			IPR002885 (PFAM); IPR002885 (PFAM); IPR011990 (G3DSA:1.25.40.GENE3D); IPR002885 (TIGRFAM)	F:GO:0005515	F:protein binding
[BLASTED, MAPPED, GO-SLIM]	maker-scaffold_10248_ref0008201-exonerate_est2genome-gene-0.3-mRNA-2	pentatricopeptide repeat-containing At1g09900-like	669	20	0	81.82	1	C:GO:0009536	C:plastid
[INTERPRO, BLASTED, MAPPED]	maker-scaffold_10249_ref0008202-exonerate_est2genome-gene-0.0-mRNA-1	hypothetical protein ZEAMMB73_844277	675	1	4.50404e-16	51.24	6	F:GO:0005506; P:GO:0006633; C:GO:0016020; C:GO:0016021; F:GO:0016491; P:GO:0055114	F:iron ion binding; P:fatty acid biosynthetic process; C:membrane; C:integral component of membrane; F:oxidoreductase activity; P:oxidation-reduction process			no IPS match	no IPS match	no IPS match
[NO-BLAST]	maker-scaffold_10249_ref0008202-exonerate_est2genome-gene-0.0-mRNA-2	---NA---	281
[INTERPRO, BLASTED, MAPPED, GO-SLIM]	maker-scaffold_1024_ref0038064-exonerate_est2genome-gene-0.0-mRNA-1	zinc finger BED domain-containing RICESLEEPER 2-like	211	20	2.98843e-80	69.49	6	F:GO:0003677; F:GO:0003700; F:GO:0005515; C:GO:0005634; P:GO:0006139; P:GO:0009058	F:DNA binding; F:DNA-binding transcription factor activity; F:protein binding; C:nucleus; P:nucleobase-containing compound metabolic process; P:biosynthetic process			IPR025525 (PFAM); IPR008906 (PFAM)	F:GO:0003677; F:GO:0046983	F:DNA binding; F:protein dimerization activity
[INTERPRO, BLASTED, MAPPED, GO-SLIM]	maker-scaffold_1024_ref0038064-exonerate_est2genome-gene-0.1-mRNA-1	serine protease do-like htrA	444	20	0	71.19	3	F:GO:0005515; F:GO:0016787; P:GO:0019538	F:protein binding; F:hydrolase activity; P:protein metabolic process	EC:3.4.21	Acting on peptide bonds (peptidases)	G3DSA:2.40.10.10 (GENE3D); PF13365 (PFAM); IPR001478 (G3DSA:2.30.42.GENE3D)	F:GO:0005515	F:protein binding
[BLASTED, MAPPED, GO-SLIM]	maker-scaffold_1024_ref0038064-exonerate_est2genome-gene-0.1-mRNA-2	serine protease do-like htrA	444	20	0	71.19	2	F:GO:0016787; P:GO:0019538	F:hydrolase activity; P:protein metabolic process	EC:3.4.21	Acting on peptide bonds (peptidases)
[INTERPRO, BLASTED, MAPPED, GO-SLIM]	maker-scaffold_10250_ref0038703-exonerate_est2genome-gene-0.0-mRNA-1	arginine--tRNA cytoplasmic-like isoform X1	570	20	0	88.39	5	F:GO:0000166; F:GO:0003824; C:GO:0005737; P:GO:0006139; P:GO:0006412	F:nucleotide binding; F:catalytic activity; C:cytoplasm; P:nucleobase-containing compound metabolic process; P:translation	EC:6.1.1.19	Arginine--tRNA ligase	IPR005148 (SMART); IPR008909 (SMART); IPR009080 (G3DSA:1.10.730.GENE3D); IPR001278 (TIGRFAM); IPR001278 (PFAM); IPR005148 (G3DSA:3.30.1360.GENE3D); IPR008909 (PFAM); IPR005148 (PFAM); IPR014729 (G3DSA:3.40.50.GENE3D); IPR001278 (PANTHER); PTHR11956:SF5 (PANTHER)	F:GO:0000166; F:GO:0004812; F:GO:0004814; F:GO:0005524; C:GO:0005737; P:GO:0006418; P:GO:0006420	F:nucleotide binding; F:aminoacyl-tRNA ligase activity; F:arginine-tRNA ligase activity; F:ATP binding; C:cytoplasm; P:tRNA aminoacylation for protein translation; P:arginyl-tRNA aminoacylation
[INTERPRO, BLASTED, MAPPED, GO-SLIM]	maker-scaffold_10250_ref0038703-exonerate_est2genome-gene-0.0-mRNA-2	Arginyl-tRNA synthetase	522	20	0	90.85	5	F:GO:0000166; F:GO:0003824; C:GO:0005737; P:GO:0006139; P:GO:0006412	F:nucleotide binding; F:catalytic activity; C:cytoplasm; P:nucleobase-containing compound metabolic process; P:translation	EC:6.1.1.19	Arginine--tRNA ligase	IPR008909 (SMART); IPR005148 (PFAM); IPR001278 (TIGRFAM); IPR005148 (G3DSA:3.30.1360.GENE3D); IPR001278 (PFAM); IPR014729 (G3DSA:3.40.50.GENE3D); IPR009080 (G3DSA:1.10.730.GENE3D); IPR008909 (PFAM)	F:GO:0000166; F:GO:0004812; F:GO:0004814; F:GO:0005524; C:GO:0005737; P:GO:0006418; P:GO:0006420	F:nucleotide binding; F:aminoacyl-tRNA ligase activity; F:arginine-tRNA ligase activity; F:ATP binding; C:cytoplasm; P:tRNA aminoacylation for protein translation; P:arginyl-tRNA aminoacylation
[INTERPRO, BLASTED, MAPPED, GO-SLIM]	maker-scaffold_10250_ref0038703-exonerate_est2genome-gene-0.1-mRNA-1	#NAME?	310	20	1.1366e-156	82.4	6	F:GO:0000166; F:GO:0005515; C:GO:0005739; P:GO:0009987; C:GO:0016020; F:GO:0030234	F:nucleotide binding; F:protein binding; C:mitochondrion; P:cellular process; C:membrane; F:enzyme regulator activity			IPR009012 (G3DSA:2.30.22.GENE3D); IPR013805 (G3DSA:3.90.20.GENE3D); IPR000740 (PFAM)	F:GO:0000774; P:GO:0006457; F:GO:0042803; F:GO:0051087	F:adenyl-nucleotide exchange factor activity; P:protein folding; F:protein homodimerization activity; F:chaperone binding
[INTERPRO, BLASTED, MAPPED, GO-SLIM]	maker-scaffold_10250_ref0038703-exonerate_est2genome-gene-0.2-mRNA-1	E3 ubiquitin- ligase UPL3-like	1862	20	0	84.83	10	F:GO:0005515; C:GO:0005886; P:GO:0006259; P:GO:0006464; P:GO:0007049; P:GO:0009058; P:GO:0009653; P:GO:0016043; F:GO:0016740; P:GO:0030154	F:protein binding; C:plasma membrane; P:DNA metabolic process; P:cellular protein modification process; P:cell cycle; P:biosynthetic process; P:anatomical structure morphogenesis; P:cellular component organization; F:transferase activity; P:cell differentiation			IPR000569 (SMART); IPR000225 (SMART); IPR000569 (PFAM); IPR011989 (G3DSA:1.25.10.GENE3D); G3DSA:3.30.2160.10 (GENE3D)	F:GO:0004842; F:GO:0005515	F:ubiquitin-protein transferase activity; F:protein binding
[INTERPRO, BLASTED]	maker-scaffold_10250_ref0038703-exonerate_est2genome-gene-0.3-mRNA-1	PREDICTED: uncharacterized protein LOC104582448	210	1	1.41865e-14	50.63						no IPS match	no IPS match	no IPS match
[INTERPRO, NO-BLAST]	maker-scaffold_10252_ref0038705-exonerate_est2genome-gene-0.0-mRNA-1	---NA---	49									no IPS match	no IPS match	no IPS match
[BLASTED]	maker-scaffold_10254_ref0038707-exonerate_est2genome-gene-0.0-mRNA-1	F-box At2g32560-like isoform X1	403	20	0	76.86
[INTERPRO, NO-BLAST]	maker-scaffold_10255_ref0038706-exonerate_est2genome-gene-0.0-mRNA-1	---NA---	82									no IPS match	no IPS match	no IPS match
[INTERPRO, BLASTED, MAPPED, GO-SLIM]	maker-scaffold_10258_ref0038695-exonerate_est2genome-gene-0.0-mRNA-1	Lipase member N	775	20	0	88.1	2	P:GO:0006629; C:GO:0016020	P:lipid metabolic process; C:membrane			IPR029058 (G3DSA:3.40.50.GENE3D); IPR006693 (PFAM)	P:GO:0006629	P:lipid metabolic process
[BLASTED, MAPPED, GO-SLIM]	maker-scaffold_10258_ref0038695-exonerate_est2genome-gene-0.0-mRNA-2	Lipase member N	545	20	0	90.71	2	P:GO:0006629; C:GO:0016020	P:lipid metabolic process; C:membrane
[INTERPRO, NO-BLAST]	maker-scaffold_1025_ref0038063-exonerate_est2genome-gene-0.0-mRNA-1	---NA---	67									no IPS match	no IPS match	no IPS match
[INTERPRO, BLASTED, GO-SLIM]	maker-scaffold_1025_ref0038063-exonerate_est2genome-gene-0.1-mRNA-1	tankyrase-2-like isoform X1	380	20	3.70638e-109	62.19	1	F:GO:0005515	F:protein binding			IPR002110 (SMART); IPR020683 (PFAM); IPR020683 (G3DSA:1.25.40.GENE3D); IPR011990 (G3DSA:1.25.40.GENE3D); IPR020683 (G3DSA:1.25.40.GENE3D); IPR002110 (PFAM)	F:GO:0005515	F:protein binding
[INTERPRO, BLASTED, MAPPED, GO-SLIM]	maker-scaffold_1025_ref0038063-exonerate_est2genome-gene-0.2-mRNA-1	BEACH domain-containing C2	2023	20	0	83.16	8	F:GO:0003824; C:GO:0005623; P:GO:0006950; P:GO:0007275; P:GO:0008152; F:GO:0008289; P:GO:0009987; C:GO:0016020	F:catalytic activity; C:cell; P:response to stress; P:multicellular organism development; P:metabolic process; F:lipid binding; P:cellular process; C:membrane	EC:1.11.1.9; EC:1.11.1.7	Glutathione peroxidase; Peroxidase	IPR031570 (PFAM); IPR013320 (G3DSA:2.60.120.GENE3D)	no GO terms	no GO terms
[BLASTED, MAPPED, GO-SLIM]	maker-scaffold_1025_ref0038063-exonerate_est2genome-gene-0.3-mRNA-1	aspartic ase Asp1-like	414	20	0	86.44	3	P:GO:0009056; F:GO:0016787; P:GO:0019538	P:catabolic process; F:hydrolase activity; P:protein metabolic process	EC:3.4.23	Acting on peptide bonds (peptidases)
[BLASTED, MAPPED, GO-SLIM]	maker-scaffold_1025_ref0038063-exonerate_est2genome-gene-0.4-mRNA-1	Aspartic ase Asp1	408	20	6.8707e-117	59.87	1	F:GO:0016787	F:hydrolase activity
[INTERPRO, BLASTED, MAPPED, GO-SLIM]	maker-scaffold_1025_ref0038063-exonerate_est2genome-gene-0.5-mRNA-1	endoglucanase 4 precursor	102	20	4.1969e-37	79.37	4	P:GO:0005975; P:GO:0009056; P:GO:0009987; F:GO:0016787	P:carbohydrate metabolic process; P:catabolic process; P:cellular process; F:hydrolase activity	EC:3.2.1.4	Cellulase	IPR001701 (PFAM); IPR012341 (G3DSA:1.50.10.GENE3D)	F:GO:0003824; F:GO:0004553; P:GO:0005975	F:catalytic activity; F:hydrolase activity, hydrolyzing O-glycosyl compounds; P:carbohydrate metabolic process
[INTERPRO, BLASTED, MAPPED, GO-SLIM]	maker-scaffold_1025_ref0038063-snap-gene-0.28-mRNA-1	Glucan endo-1,3-beta-glucosidase 5	487	20	0	87.79	4	C:GO:0005886; P:GO:0005975; F:GO:0016787; F:GO:0030246	C:plasma membrane; P:carbohydrate metabolic process; F:hydrolase activity; F:carbohydrate binding			IPR012946 (SMART); IPR012946 (PFAM); IPR000490 (PFAM); IPR013781 (G3DSA:3.20.20.GENE3D)	F:GO:0004553; P:GO:0005975	F:hydrolase activity, hydrolyzing O-glycosyl compounds; P:carbohydrate metabolic process
[INTERPRO, NO-BLAST]	maker-scaffold_10261_ref0020810-exonerate_est2genome-gene-0.0-mRNA-1	---NA---	31									no IPS match	no IPS match	no IPS match
[INTERPRO, NO-BLAST]	maker-scaffold_10262_ref0020811-exonerate_est2genome-gene-0.0-mRNA-1	---NA---	135									no IPS match	no IPS match	no IPS match
[INTERPRO, BLASTED, MAPPED]	maker-scaffold_10262_ref0020811-exonerate_est2genome-gene-0.1-mRNA-1	hypothetical protein BRADI_1g55976	237	4	9.00719e-08	52.62	2	C:GO:0016020; C:GO:0016021	C:membrane; C:integral component of membrane			no IPS match	no IPS match	no IPS match
[INTERPRO, BLASTED, MAPPED, GO-SLIM]	maker-scaffold_10267_ref0020808-exonerate_est2genome-gene-0.0-mRNA-1	calmodulin binding	621	20	0	87.33	2	F:GO:0005515; P:GO:0006950	F:protein binding; P:response to stress			IPR012416 (PFAM); PTHR31713:SF5 (PANTHER); PTHR31713 (PANTHER)	F:GO:0005516; P:GO:0006950	F:calmodulin binding; P:response to stress
[INTERPRO, BLASTED, MAPPED, GO-SLIM]	maker-scaffold_10267_ref0020808-exonerate_est2genome-gene-0.0-mRNA-2	calmodulin binding	621	20	0	87.33	2	F:GO:0005515; P:GO:0006950	F:protein binding; P:response to stress			IPR012416 (PFAM)	F:GO:0005516; P:GO:0006950	F:calmodulin binding; P:response to stress
[INTERPRO, NO-BLAST]	maker-scaffold_10267_ref0020808-exonerate_est2genome-gene-0.1-mRNA-1	---NA---	223									no IPS match	no IPS match	no IPS match
[INTERPRO, BLASTED, MAPPED, GO-SLIM]	maker-scaffold_10267_ref0020808-exonerate_est2genome-gene-0.2-mRNA-1	probable 4-coumarate-- ligase 3	328	20	1.19416e-178	89.73	5	F:GO:0000166; F:GO:0003824; P:GO:0009058; P:GO:0009987; P:GO:0019748	F:nucleotide binding; F:catalytic activity; P:biosynthetic process; P:cellular process; P:secondary metabolic process	EC:6.2.1.12	4-coumarate--CoA ligase	IPR000873 (PFAM); G3DSA:3.40.50.980 (GENE3D); G3DSA:3.40.50.980 (GENE3D)	F:GO:0003824; P:GO:0008152	F:catalytic activity; P:metabolic process
[INTERPRO, BLASTED, MAPPED, GO-SLIM]	maker-scaffold_10268_ref0020815-exonerate_est2genome-gene-0.0-mRNA-1	ubiquitin carboxyl-terminal hydrolase 18-like	1054	20	0	68.74	4	F:GO:0005488; P:GO:0006464; P:GO:0009056; F:GO:0016787	F:binding; P:cellular protein modification process; P:catabolic process; F:hydrolase activity	EC:3.4.19.12	Ubiquitinyl hydrolase 1	G3DSA:2.20.210.10 (GENE3D); IPR002893 (PFAM); IPR001394 (PFAM); PTHR24006:SF503 (PANTHER); PTHR24006 (PANTHER)	P:GO:0016579; F:GO:0036459	P:protein deubiquitination; F:thiol-dependent ubiquitinyl hydrolase activity
[INTERPRO, NO-BLAST]	maker-scaffold_1026_ref0038066-exonerate_est2genome-gene-0.0-mRNA-1	---NA---	183									no IPS match	no IPS match	no IPS match
[INTERPRO, BLASTED, MAPPED, GO-SLIM]	maker-scaffold_1026_ref0038066-exonerate_est2genome-gene-0.1-mRNA-1	disease resistance RGA3	810	20	0	64.46	1	F:GO:0000166	F:nucleotide binding			IPR027417 (G3DSA:3.40.50.GENE3D); IPR002182 (PFAM); IPR032675 (G3DSA:3.80.10.GENE3D)	F:GO:0043531	F:ADP binding
[BLASTED, MAPPED, GO-SLIM]	maker-scaffold_1026_ref0038066-exonerate_est2genome-gene-0.2-mRNA-1	serine threonine- kinase At3g51990	485	20	1.41509e-178	61.69	2	F:GO:0000166; F:GO:0016301	F:nucleotide binding; F:kinase activity
[INTERPRO, BLASTED, MAPPED, GO-SLIM]	maker-scaffold_1026_ref0038066-exonerate_est2genome-gene-0.2-mRNA-2	serine threonine- kinase At3g51990	485	20	1.41509e-178	61.69	3	F:GO:0000166; P:GO:0006464; F:GO:0016301	F:nucleotide binding; P:cellular protein modification process; F:kinase activity			IPR001245 (PFAM); G3DSA:1.10.510.10 (GENE3D)	F:GO:0004672; P:GO:0006468	F:protein kinase activity; P:protein phosphorylation
[NO-BLAST]	maker-scaffold_10270_ref0002743-exonerate_est2genome-gene-0.0-mRNA-1	---NA---	52
[INTERPRO, BLASTED, MAPPED, GO-SLIM]	maker-scaffold_10271_ref0002742-exonerate_est2genome-gene-0.0-mRNA-1	cytochrome P450 71A1-like	509	20	0	72.13	5	F:GO:0003824; F:GO:0005488; P:GO:0009058; C:GO:0016020; P:GO:0019748	F:catalytic activity; F:binding; P:biosynthetic process; C:membrane; P:secondary metabolic process	EC:1.14.13	Acting on paired donors, with incorporation or reduction of molecular oxygen. The oxygen incorporated need not be derived from O(2)	IPR001128 (G3DSA:1.10.630.GENE3D); IPR001128 (PFAM)	F:GO:0005506; F:GO:0016705; F:GO:0020037; P:GO:0055114	F:iron ion binding; F:oxidoreductase activity, acting on paired donors, with incorporation or reduction of molecular oxygen; F:heme binding; P:oxidation-reduction process
[INTERPRO, BLASTED, MAPPED, GO-SLIM]	maker-scaffold_10271_ref0002742-exonerate_est2genome-gene-0.1-mRNA-1	trichome birefringence-like 28	544	20	0	75.02	8	C:GO:0005794; P:GO:0006950; P:GO:0009058; P:GO:0009628; P:GO:0009987; C:GO:0016020; F:GO:0016740; P:GO:0019538	C:Golgi apparatus; P:response to stress; P:biosynthetic process; P:response to abiotic stimulus; P:cellular process; C:membrane; F:transferase activity; P:protein metabolic process			IPR026057 (PFAM); IPR025846 (PFAM)	no GO terms	no GO terms
[BLASTED, MAPPED, GO-SLIM]	maker-scaffold_10271_ref0002742-exonerate_est2genome-gene-0.1-mRNA-2	trichome birefringence-like 28	370	20	7.57894e-154	71	8	C:GO:0005794; P:GO:0006950; P:GO:0009058; P:GO:0009628; P:GO:0009987; C:GO:0016020; F:GO:0016740; P:GO:0019538	C:Golgi apparatus; P:response to stress; P:biosynthetic process; P:response to abiotic stimulus; P:cellular process; C:membrane; F:transferase activity; P:protein metabolic process
[INTERPRO, BLASTED, MAPPED, GO-SLIM]	maker-scaffold_10271_ref0002742-exonerate_est2genome-gene-0.2-mRNA-1	AMP deaminase	859	20	0	89.31	12	P:GO:0000003; F:GO:0005515; C:GO:0005634; C:GO:0005739; C:GO:0005829; P:GO:0006139; P:GO:0009058; P:GO:0009719; P:GO:0009790; P:GO:0009791; C:GO:0016020; F:GO:0016787	P:reproduction; F:protein binding; C:nucleus; C:mitochondrion; C:cytosol; P:nucleobase-containing compound metabolic process; P:biosynthetic process; P:response to endogenous stimulus; P:embryo development; P:post-embryonic development; C:membrane; F:hydrolase activity	EC:3.5.4.17; EC:3.5.4.6	Adenosine-phosphate deaminase; AMP deaminase	IPR006329 (TIGRFAM); G3DSA:3.20.20.140 (GENE3D); IPR001365 (PFAM)	F:GO:0003876; F:GO:0019239; P:GO:0032264	F:AMP deaminase activity; F:deaminase activity; P:IMP salvage
[BLASTED, MAPPED, GO-SLIM]	maker-scaffold_10272_ref0002741-exonerate_est2genome-gene-0.0-mRNA-1	enhanced ethylene response 5	409	20	0	90.41	9	C:GO:0005634; P:GO:0006810; P:GO:0006950; P:GO:0007165; P:GO:0007275; P:GO:0008152; P:GO:0008219; P:GO:0009628; P:GO:0009719	C:nucleus; P:transport; P:response to stress; P:signal transduction; P:multicellular organism development; P:metabolic process; P:cell death; P:response to abiotic stimulus; P:response to endogenous stimulus
[INTERPRO, BLASTED, MAPPED, GO-SLIM]	maker-scaffold_10272_ref0002741-exonerate_est2genome-gene-0.0-mRNA-2	enhanced ethylene response 5	116	20	4.37131e-61	95.39	10	F:GO:0005515; C:GO:0005634; P:GO:0006810; P:GO:0006950; P:GO:0007165; P:GO:0007275; P:GO:0008152; P:GO:0008219; P:GO:0009628; P:GO:0009719	F:protein binding; C:nucleus; P:transport; P:response to stress; P:signal transduction; P:multicellular organism development; P:metabolic process; P:cell death; P:response to abiotic stimulus; P:response to endogenous stimulus			IPR000717 (PFAM)	F:GO:0005515	F:protein binding
[INTERPRO, BLASTED, MAPPED, GO-SLIM]	maker-scaffold_10274_ref0002747-exonerate_est2genome-gene-0.0-mRNA-1	uncharacterized transporter YBR287W-like	421	20	0	89.25	2	P:GO:0006810; C:GO:0016020	P:transport; C:membrane			IPR004776 (PFAM)	C:GO:0016021; P:GO:0055085	C:integral component of membrane; P:transmembrane transport
[INTERPRO, BLASTED, MAPPED, GO-SLIM]	maker-scaffold_10274_ref0002747-exonerate_est2genome-gene-0.0-mRNA-2	uncharacterized transporter YBR287W-like	421	20	0	89.25	2	P:GO:0006810; C:GO:0016020	P:transport; C:membrane			IPR004776 (PFAM)	C:GO:0016021; P:GO:0055085	C:integral component of membrane; P:transmembrane transport
[INTERPRO, BLASTED, MAPPED, GO-SLIM]	maker-scaffold_10274_ref0002747-exonerate_est2genome-gene-0.0-mRNA-3	uncharacterized transporter YBR287W-like	421	20	0	89.25	2	P:GO:0006810; C:GO:0016020	P:transport; C:membrane			IPR004776 (PFAM)	C:GO:0016021; P:GO:0055085	C:integral component of membrane; P:transmembrane transport
[BLASTED, MAPPED, GO-SLIM]	maker-scaffold_10274_ref0002747-exonerate_est2genome-gene-0.1-mRNA-1	Mediator of RNA polymerase II transcription subunit 13	1898	20	0	84.64	5	F:GO:0003674; C:GO:0005654; P:GO:0006139; P:GO:0009058; C:GO:0016020	F:molecular_function; C:nucleoplasm; P:nucleobase-containing compound metabolic process; P:biosynthetic process; C:membrane
[INTERPRO, BLASTED, MAPPED, GO-SLIM]	maker-scaffold_10274_ref0002747-exonerate_est2genome-gene-0.1-mRNA-2	Mediator of RNA polymerase II transcription subunit 13	1821	20	0	84.85	5	F:GO:0003674; C:GO:0005654; P:GO:0006139; P:GO:0009058; C:GO:0016020	F:molecular_function; C:nucleoplasm; P:nucleobase-containing compound metabolic process; P:biosynthetic process; C:membrane			IPR009401 (PFAM); PTHR10791:SF60 (PANTHER); PTHR10791 (PANTHER); PTHR10791:SF60 (PANTHER); PTHR10791 (PANTHER)	F:GO:0003712; P:GO:0006357; C:GO:0016592	F:transcription coregulator activity; P:regulation of transcription by RNA polymerase II; C:mediator complex
[BLASTED, MAPPED, GO-SLIM]	maker-scaffold_10274_ref0002747-exonerate_est2genome-gene-0.1-mRNA-3	mediator of RNA polymerase II transcription subunit 13	144	20	6.13293e-78	85.75	4	F:GO:0003674; C:GO:0005654; P:GO:0006139; P:GO:0009058	F:molecular_function; C:nucleoplasm; P:nucleobase-containing compound metabolic process; P:biosynthetic process
[BLASTED, MAPPED, GO-SLIM]	maker-scaffold_10275_ref0002746-exonerate_est2genome-gene-0.0-mRNA-1	probable transcription factor RL9	452	20	0	73.23	8	P:GO:0000003; F:GO:0003677; C:GO:0005634; C:GO:0005739; P:GO:0006139; P:GO:0009058; P:GO:0009791; P:GO:0030154	P:reproduction; F:DNA binding; C:nucleus; C:mitochondrion; P:nucleobase-containing compound metabolic process; P:biosynthetic process; P:post-embryonic development; P:cell differentiation
[INTERPRO, BLASTED, MAPPED, GO-SLIM]	maker-scaffold_10276_ref0016764-exonerate_est2genome-gene-0.0-mRNA-1	PREDICTED: uncharacterized protein LOC100837437	286	20	1.10588e-81	65.1	1	C:GO:0016020	C:membrane			no IPS match	no IPS match	no IPS match
[INTERPRO, BLASTED, MAPPED]	maker-scaffold_10276_ref0016764-exonerate_est2genome-gene-0.0-mRNA-2	PREDICTED: uncharacterized protein LOC100837437	464	20	1.57802e-137	60.66	2	C:GO:0016020; C:GO:0016021	C:membrane; C:integral component of membrane			no IPS match	no IPS match	no IPS match
[BLASTED, MAPPED]	maker-scaffold_10276_ref0016764-exonerate_est2genome-gene-0.0-mRNA-3	PREDICTED: uncharacterized protein LOC100837437	464	20	1.57802e-137	60.66	2	C:GO:0016020; C:GO:0016021	C:membrane; C:integral component of membrane
[INTERPRO, BLASTED, MAPPED, GO-SLIM]	maker-scaffold_10277_ref0016762-exonerate_est2genome-gene-0.0-mRNA-1	Transcription initiation factor TFIID subunit 13	205	20	5.69838e-104	87.34	10	P:GO:0000003; F:GO:0003677; F:GO:0005515; C:GO:0005654; C:GO:0005840; P:GO:0006139; F:GO:0008135; C:GO:0009536; P:GO:0009790; P:GO:0009791	P:reproduction; F:DNA binding; F:protein binding; C:nucleoplasm; C:ribosome; P:nucleobase-containing compound metabolic process; F:translation factor activity, RNA binding; C:plastid; P:embryo development; P:post-embryonic development			IPR003195 (PFAM); IPR009072 (G3DSA:1.10.20.GENE3D); IPR003195 (PANTHER); PTHR11380:SF5 (PANTHER)	P:GO:0006366; F:GO:0046982	P:transcription by RNA polymerase II; F:protein heterodimerization activity
[NO-BLAST]	maker-scaffold_10278_ref0016787-exonerate_est2genome-gene-0.0-mRNA-1	---NA---	186
[INTERPRO, BLASTED, MAPPED, GO-SLIM]	maker-scaffold_10279_ref0016783-exonerate_est2genome-gene-0.0-mRNA-1	G-type lectin S-receptor-like serine threonine- kinase B120 isoform X2	285	20	7.81036e-132	70.87	5	F:GO:0000166; P:GO:0006464; P:GO:0009875; C:GO:0016020; F:GO:0016301	F:nucleotide binding; P:cellular protein modification process; P:pollen-pistil interaction; C:membrane; F:kinase activity			IPR003609 (SMART); IPR003609 (PFAM); IPR000858 (PFAM)	P:GO:0048544	P:recognition of pollen
[BLASTED, MAPPED, GO-SLIM]	maker-scaffold_1027_ref0038065-exonerate_est2genome-gene-0.0-mRNA-1	homeobox-leucine zipper HOX26	197	20	5.13946e-53	68.79	5	F:GO:0003677; F:GO:0003700; C:GO:0005634; P:GO:0006139; P:GO:0009058	F:DNA binding; F:DNA-binding transcription factor activity; C:nucleus; P:nucleobase-containing compound metabolic process; P:biosynthetic process
[INTERPRO, BLASTED, MAPPED, GO-SLIM]	maker-scaffold_1027_ref0038065-exonerate_est2genome-gene-0.0-mRNA-2	homeobox-leucine zipper HOX26	205	20	2.07904e-61	68.85	5	F:GO:0003677; F:GO:0003700; C:GO:0005622; P:GO:0006139; P:GO:0009058	F:DNA binding; F:DNA-binding transcription factor activity; C:intracellular; P:nucleobase-containing compound metabolic process; P:biosynthetic process			IPR001356 (SMART); IPR003106 (SMART); IPR001356 (PFAM); IPR009057 (G3DSA:1.10.10.GENE3D); IPR003106 (PFAM)	F:GO:0003677; F:GO:0003700; P:GO:0006355; F:GO:0043565	F:DNA binding; F:DNA-binding transcription factor activity; P:regulation of transcription, DNA-templated; F:sequence-specific DNA binding
[INTERPRO, BLASTED, MAPPED, GO-SLIM]	maker-scaffold_1027_ref0038065-exonerate_est2genome-gene-0.1-mRNA-1	Disease resistance RPP13	94	20	2.30805e-47	76.9	2	F:GO:0000166; C:GO:0016020	F:nucleotide binding; C:membrane			IPR027417 (G3DSA:3.40.50.GENE3D); IPR002182 (PFAM)	F:GO:0043531	F:ADP binding
[INTERPRO, BLASTED, MAPPED, GO-SLIM]	maker-scaffold_10280_ref0029887-exonerate_est2genome-gene-0.0-mRNA-1	ubiqutin ligase	422	20	2.18198e-76	61.57	1	F:GO:0005515	F:protein binding			IPR000626 (SMART); G3DSA:3.10.20.90 (GENE3D); G3DSA:3.10.20.90 (GENE3D); G3DSA:3.10.20.90 (GENE3D); IPR000626 (PFAM)	F:GO:0005515	F:protein binding
[INTERPRO, BLASTED, MAPPED, GO-SLIM]	maker-scaffold_10280_ref0029887-exonerate_est2genome-gene-0.0-mRNA-2	Polyubiquitin 4	195	20	1.18836e-51	59.68	1	C:GO:0005737	C:cytoplasm			no IPS match	no IPS match	no IPS match
[INTERPRO, BLASTED, MAPPED, GO-SLIM]	maker-scaffold_10280_ref0029887-exonerate_est2genome-gene-0.0-mRNA-3	ubiqutin ligase	236	20	2.65104e-57	62.3	1	F:GO:0005515	F:protein binding			IPR000626 (SMART); G3DSA:3.10.20.90 (GENE3D); G3DSA:3.10.20.90 (GENE3D); IPR000626 (PFAM); G3DSA:3.10.20.90 (GENE3D)	F:GO:0005515	F:protein binding
[INTERPRO, BLASTED, MAPPED, GO-SLIM]	maker-scaffold_10282_ref0029885-exonerate_est2genome-gene-0.0-mRNA-1	ABC transporter B family member 4	1270	20	0	93.03	4	F:GO:0000166; F:GO:0005215; C:GO:0016020; F:GO:0016787	F:nucleotide binding; F:transporter activity; C:membrane; F:hydrolase activity	EC:3.6.1.3; EC:3.6.1.15	Adenosinetriphosphatase; Nucleoside-triphosphate phosphatase	IPR003593 (SMART); IPR011527 (PFAM); G3DSA:1.20.1560.10 (GENE3D); IPR027417 (G3DSA:3.40.50.GENE3D); IPR003439 (PFAM)	F:GO:0005524; P:GO:0006810; C:GO:0016021; F:GO:0016887; F:GO:0042626; P:GO:0055085	F:ATP binding; P:transport; C:integral component of membrane; F:ATPase activity; F:ATPase activity, coupled to transmembrane movement of substances; P:transmembrane transport
[INTERPRO, BLASTED, MAPPED, GO-SLIM]	maker-scaffold_10282_ref0029885-exonerate_est2genome-gene-0.0-mRNA-2	ABC transporter B family member 4	1181	20	0	94.19	4	F:GO:0000166; F:GO:0005215; C:GO:0016020; F:GO:0016787	F:nucleotide binding; F:transporter activity; C:membrane; F:hydrolase activity	EC:3.6.1.3; EC:3.6.1.15	Adenosinetriphosphatase; Nucleoside-triphosphate phosphatase	IPR003593 (SMART); G3DSA:1.20.1560.10 (GENE3D); IPR011527 (PFAM); IPR003439 (PFAM); IPR027417 (G3DSA:3.40.50.GENE3D)	F:GO:0005524; P:GO:0006810; C:GO:0016021; F:GO:0016887; F:GO:0042626; P:GO:0055085	F:ATP binding; P:transport; C:integral component of membrane; F:ATPase activity; F:ATPase activity, coupled to transmembrane movement of substances; P:transmembrane transport
[INTERPRO, BLASTED, MAPPED, GO-SLIM]	maker-scaffold_10282_ref0029885-exonerate_est2genome-gene-0.0-mRNA-3	ABC transporter B family member 4	1152	20	0	94.25	4	F:GO:0000166; F:GO:0005215; C:GO:0016020; F:GO:0016787	F:nucleotide binding; F:transporter activity; C:membrane; F:hydrolase activity	EC:3.6.1.3; EC:3.6.1.15	Adenosinetriphosphatase; Nucleoside-triphosphate phosphatase	IPR003593 (SMART); G3DSA:1.20.1560.10 (GENE3D); IPR003439 (PFAM); IPR027417 (G3DSA:3.40.50.GENE3D); IPR011527 (PFAM)	F:GO:0005524; P:GO:0006810; C:GO:0016021; F:GO:0016887; F:GO:0042626; P:GO:0055085	F:ATP binding; P:transport; C:integral component of membrane; F:ATPase activity; F:ATPase activity, coupled to transmembrane movement of substances; P:transmembrane transport
[INTERPRO, BLASTED, MAPPED, GO-SLIM]	maker-scaffold_10282_ref0029885-exonerate_est2genome-gene-0.0-mRNA-4	ABC transporter B family member 4	906	20	0	94.42	4	F:GO:0000166; F:GO:0005215; C:GO:0016020; F:GO:0016787	F:nucleotide binding; F:transporter activity; C:membrane; F:hydrolase activity	EC:3.6.1.3; EC:3.6.1.15	Adenosinetriphosphatase; Nucleoside-triphosphate phosphatase	IPR003593 (SMART); IPR003439 (PFAM); G3DSA:1.20.1560.10 (GENE3D); IPR027417 (G3DSA:3.40.50.GENE3D); IPR011527 (PFAM)	F:GO:0005524; P:GO:0006810; C:GO:0016021; F:GO:0016887; F:GO:0042626; P:GO:0055085	F:ATP binding; P:transport; C:integral component of membrane; F:ATPase activity; F:ATPase activity, coupled to transmembrane movement of substances; P:transmembrane transport
[INTERPRO, BLASTED, MAPPED, GO-SLIM]	maker-scaffold_10282_ref0029885-exonerate_est2genome-gene-0.0-mRNA-5	ABC transporter B family member 4	693	20	0	93.28	4	F:GO:0000166; F:GO:0005215; C:GO:0016020; F:GO:0016787	F:nucleotide binding; F:transporter activity; C:membrane; F:hydrolase activity	EC:3.6.1.3; EC:3.6.1.15	Adenosinetriphosphatase; Nucleoside-triphosphate phosphatase	IPR003593 (SMART); IPR027417 (G3DSA:3.40.50.GENE3D); G3DSA:1.20.1560.10 (GENE3D); IPR003439 (PFAM); IPR011527 (PFAM)	F:GO:0005524; P:GO:0006810; C:GO:0016021; F:GO:0016887; F:GO:0042626; P:GO:0055085	F:ATP binding; P:transport; C:integral component of membrane; F:ATPase activity; F:ATPase activity, coupled to transmembrane movement of substances; P:transmembrane transport
[INTERPRO, BLASTED, MAPPED, GO-SLIM]	maker-scaffold_10282_ref0029885-exonerate_est2genome-gene-0.0-mRNA-6	ABC transporter B family member 4-like	261	20	1.74241e-132	87.25	4	F:GO:0000166; F:GO:0005215; C:GO:0016020; F:GO:0016787	F:nucleotide binding; F:transporter activity; C:membrane; F:hydrolase activity	EC:3.6.1.3; EC:3.6.1.15	Adenosinetriphosphatase; Nucleoside-triphosphate phosphatase	IPR011527 (PFAM); G3DSA:1.20.1560.10 (GENE3D)	F:GO:0005524; P:GO:0006810; C:GO:0016021; F:GO:0042626; P:GO:0055085	F:ATP binding; P:transport; C:integral component of membrane; F:ATPase activity, coupled to transmembrane movement of substances; P:transmembrane transport
[BLASTED, MAPPED, GO-SLIM]	maker-scaffold_10282_ref0029885-exonerate_est2genome-gene-0.0-mRNA-7	ABC transporter B family member 4	143	20	2.98724e-71	94.03	4	F:GO:0000166; F:GO:0005215; C:GO:0016020; F:GO:0016787	F:nucleotide binding; F:transporter activity; C:membrane; F:hydrolase activity	EC:3.6.1.3; EC:3.6.1.15	Adenosinetriphosphatase; Nucleoside-triphosphate phosphatase
[INTERPRO, BLASTED, MAPPED]	maker-scaffold_10282_ref0029885-exonerate_est2genome-gene-0.1-mRNA-1	L10-interacting MYB domain-containing -like	271	20	1.91923e-57	51.62	1	C:GO:0009536	C:plastid			IPR024752 (PFAM)	no GO terms	no GO terms
[INTERPRO, BLASTED, MAPPED, GO-SLIM]	maker-scaffold_10282_ref0029885-exonerate_est2genome-gene-0.2-mRNA-1	ABC transporter B family member 11	1047	20	0	88.03	5	F:GO:0000166; F:GO:0005215; C:GO:0009536; C:GO:0016020; F:GO:0016787	F:nucleotide binding; F:transporter activity; C:plastid; C:membrane; F:hydrolase activity	EC:3.6.1.3; EC:3.6.1.15	Adenosinetriphosphatase; Nucleoside-triphosphate phosphatase	IPR003593 (SMART); IPR011527 (PFAM); IPR027417 (G3DSA:3.40.50.GENE3D); IPR003439 (PFAM); G3DSA:1.20.1560.10 (GENE3D)	F:GO:0005524; P:GO:0006810; C:GO:0016021; F:GO:0016887; F:GO:0042626; P:GO:0055085	F:ATP binding; P:transport; C:integral component of membrane; F:ATPase activity; F:ATPase activity, coupled to transmembrane movement of substances; P:transmembrane transport
[INTERPRO, BLASTED, MAPPED, GO-SLIM]	maker-scaffold_10282_ref0029885-exonerate_est2genome-gene-0.2-mRNA-2	ABC transporter B family member 11	972	20	0	89.13	5	F:GO:0000166; F:GO:0005215; C:GO:0009536; C:GO:0016020; F:GO:0016787	F:nucleotide binding; F:transporter activity; C:plastid; C:membrane; F:hydrolase activity	EC:3.6.1.3; EC:3.6.1.15	Adenosinetriphosphatase; Nucleoside-triphosphate phosphatase	IPR003593 (SMART); IPR011527 (PFAM); IPR027417 (G3DSA:3.40.50.GENE3D); G3DSA:1.20.1560.10 (GENE3D); IPR003439 (PFAM)	F:GO:0005524; P:GO:0006810; C:GO:0016021; F:GO:0016887; F:GO:0042626; P:GO:0055085	F:ATP binding; P:transport; C:integral component of membrane; F:ATPase activity; F:ATPase activity, coupled to transmembrane movement of substances; P:transmembrane transport
[BLASTED, MAPPED, GO-SLIM]	maker-scaffold_10282_ref0029885-exonerate_est2genome-gene-0.2-mRNA-3	ABC transporter B family member 11	972	20	0	89.13	5	F:GO:0000166; F:GO:0005215; C:GO:0009536; C:GO:0016020; F:GO:0016787	F:nucleotide binding; F:transporter activity; C:plastid; C:membrane; F:hydrolase activity	EC:3.6.1.3; EC:3.6.1.15	Adenosinetriphosphatase; Nucleoside-triphosphate phosphatase
[INTERPRO, NO-BLAST]	maker-scaffold_10283_ref0029886-exonerate_est2genome-gene-0.0-mRNA-1	---NA---	127									IPR033467 (SMART); IPR005172 (PFAM)	no GO terms	no GO terms
[INTERPRO, NO-BLAST]	maker-scaffold_10283_ref0029886-exonerate_est2genome-gene-0.0-mRNA-2	---NA---	127									IPR033467 (SMART); IPR005172 (PFAM)	no GO terms	no GO terms
[INTERPRO, BLASTED, MAPPED, GO-SLIM]	maker-scaffold_10284_ref0029883-exonerate_est2genome-gene-0.0-mRNA-1	hypothetical protein F775_12811	380	20	2.42792e-174	77.69	4	F:GO:0003677; C:GO:0005739; P:GO:0006139; P:GO:0009058	F:DNA binding; C:mitochondrion; P:nucleobase-containing compound metabolic process; P:biosynthetic process			IPR003690 (SMART); IPR003690 (PFAM)	F:GO:0003690; C:GO:0005739; P:GO:0006355	F:double-stranded DNA binding; C:mitochondrion; P:regulation of transcription, DNA-templated
[INTERPRO, BLASTED, GO-SLIM]	maker-scaffold_10284_ref0029883-exonerate_est2genome-gene-0.1-mRNA-1	F-box LRR-repeat 23	307	20	1.01365e-151	69.04	1	F:GO:0005515	F:protein binding			IPR032675 (G3DSA:3.80.10.GENE3D); IPR001810 (PFAM)	F:GO:0005515	F:protein binding
[INTERPRO, NO-BLAST]	maker-scaffold_10285_ref0029884-exonerate_est2genome-gene-0.0-mRNA-1	---NA---	122									no IPS match	no IPS match	no IPS match
[BLASTED, MAPPED, GO-SLIM]	maker-scaffold_10286_ref0029881-exonerate_est2genome-gene-0.0-mRNA-1	kinesin NACK1	974	20	0	89.36	9	F:GO:0000166; F:GO:0003774; F:GO:0005515; C:GO:0005856; P:GO:0006464; P:GO:0007049; P:GO:0007275; P:GO:0009653; P:GO:0016043	F:nucleotide binding; F:motor activity; F:protein binding; C:cytoskeleton; P:cellular protein modification process; P:cell cycle; P:multicellular organism development; P:anatomical structure morphogenesis; P:cellular component organization	EC:3.6.1.3; EC:3.6.1.15	Adenosinetriphosphatase; Nucleoside-triphosphate phosphatase
[INTERPRO, BLASTED, MAPPED, GO-SLIM]	maker-scaffold_10286_ref0029881-exonerate_est2genome-gene-0.0-mRNA-2	kinesin NACK1	620	20	0	89.24	9	F:GO:0000166; F:GO:0003774; F:GO:0005515; C:GO:0005856; P:GO:0006464; P:GO:0007049; P:GO:0007275; P:GO:0009653; P:GO:0016043	F:nucleotide binding; F:motor activity; F:protein binding; C:cytoskeleton; P:cellular protein modification process; P:cell cycle; P:multicellular organism development; P:anatomical structure morphogenesis; P:cellular component organization	EC:3.6.1.3; EC:3.6.1.15	Adenosinetriphosphatase; Nucleoside-triphosphate phosphatase	IPR021881 (PFAM)	no GO terms	no GO terms
[INTERPRO, NO-BLAST]	maker-scaffold_10287_ref0029882-exonerate_est2genome-gene-0.0-mRNA-1	---NA---	284									no IPS match	no IPS match	no IPS match
[INTERPRO, BLASTED, MAPPED, GO-SLIM]	maker-scaffold_10288_ref0029879-exonerate_est2genome-gene-0.0-mRNA-1	peptide methionine sulfoxide reductase A2-1	180	20	2.65196e-116	89.61	5	F:GO:0003824; C:GO:0005829; P:GO:0006464; P:GO:0006950; C:GO:0016020	F:catalytic activity; C:cytosol; P:cellular protein modification process; P:response to stress; C:membrane	EC:1.8.4.11	Peptide-methionine (S)-S-oxide reductase	IPR002569 (PFAM); IPR002569 (G3DSA:3.30.1060.GENE3D); IPR002569 (TIGRFAM)	F:GO:0008113; P:GO:0055114	F:peptide-methionine (S)-S-oxide reductase activity; P:oxidation-reduction process
[BLASTED, MAPPED, GO-SLIM]	maker-scaffold_10288_ref0029879-exonerate_est2genome-gene-0.1-mRNA-1	BTB POZ and TAZ domain-containing 2-like	340	20	0	75.49	7	F:GO:0005488; C:GO:0005654; P:GO:0006139; P:GO:0006464; P:GO:0009058; P:GO:0016043; F:GO:0016740	F:binding; C:nucleoplasm; P:nucleobase-containing compound metabolic process; P:cellular protein modification process; P:biosynthetic process; P:cellular component organization; F:transferase activity	EC:2.3.1.48	Histone acetyltransferase
[INTERPRO, BLASTED, MAPPED, GO-SLIM]	maker-scaffold_10288_ref0029879-exonerate_est2genome-gene-0.1-mRNA-2	BTB POZ and TAZ domain-containing 2-like	285	20	1.19455e-149	76.53	7	F:GO:0005515; C:GO:0005654; P:GO:0006139; P:GO:0006464; P:GO:0009058; P:GO:0016043; F:GO:0016740	F:protein binding; C:nucleoplasm; P:nucleobase-containing compound metabolic process; P:cellular protein modification process; P:biosynthetic process; P:cellular component organization; F:transferase activity	EC:2.3.1.48	Histone acetyltransferase	IPR000210 (SMART); IPR000197 (SMART); IPR000197 (PFAM); IPR000210 (PFAM); IPR000197 (G3DSA:1.20.1020.GENE3D); G3DSA:3.30.710.10 (GENE3D)	F:GO:0003712; F:GO:0004402; F:GO:0005515; C:GO:0005634; P:GO:0006355; F:GO:0008270	F:transcription coregulator activity; F:histone acetyltransferase activity; F:protein binding; C:nucleus; P:regulation of transcription, DNA-templated; F:zinc ion binding
[INTERPRO, BLASTED, MAPPED, GO-SLIM]	maker-scaffold_10289_ref0029880-exonerate_est2genome-gene-0.0-mRNA-1	serine threonine- kinase isoform X1	494	20	0	85.19	8	F:GO:0000166; C:GO:0005886; P:GO:0006464; C:GO:0009536; P:GO:0009605; P:GO:0009607; P:GO:0009719; F:GO:0016301	F:nucleotide binding; C:plasma membrane; P:cellular protein modification process; C:plastid; P:response to external stimulus; P:response to biotic stimulus; P:response to endogenous stimulus; F:kinase activity	EC:2.7.11	Transferring phosphorus-containing groups	IPR000719 (SMART); IPR000719 (PFAM); G3DSA:3.30.200.20 (GENE3D); IPR013320 (G3DSA:2.60.120.GENE3D); G3DSA:1.10.510.10 (GENE3D)	F:GO:0004672; F:GO:0005524; P:GO:0006468	F:protein kinase activity; F:ATP binding; P:protein phosphorylation
[BLASTED, MAPPED, GO-SLIM]	maker-scaffold_10289_ref0029880-exonerate_est2genome-gene-0.1-mRNA-1	anthranilate synthase alpha 2 subunit	605	20	0	93.99	4	F:GO:0003824; P:GO:0009058; C:GO:0009536; P:GO:0009987	F:catalytic activity; P:biosynthetic process; C:plastid; P:cellular process	EC:4.1.3.27	Anthranilate synthase
[INTERPRO, BLASTED, MAPPED, GO-SLIM]	maker-scaffold_10289_ref0029880-exonerate_est2genome-gene-0.1-mRNA-2	anthranilate synthase alpha 2 subunit	512	20	0	92.45	4	F:GO:0003824; P:GO:0009058; C:GO:0009536; P:GO:0009987	F:catalytic activity; P:biosynthetic process; C:plastid; P:cellular process	EC:4.1.3.27	Anthranilate synthase	IPR015890 (PFAM); IPR005801 (G3DSA:3.60.120.GENE3D); IPR006805 (PFAM)	P:GO:0009058; F:GO:0016833	P:biosynthetic process; F:oxo-acid-lyase activity
[INTERPRO, BLASTED, MAPPED, GO-SLIM]	maker-scaffold_10289_ref0029880-exonerate_est2genome-gene-0.1-mRNA-3	anthranilate synthase alpha 2 subunit	461	20	0	92.02	4	F:GO:0003824; P:GO:0009058; C:GO:0009536; P:GO:0009987	F:catalytic activity; P:biosynthetic process; C:plastid; P:cellular process	EC:4.1.3.27	Anthranilate synthase	IPR005801 (G3DSA:3.60.120.GENE3D); IPR006805 (PFAM); IPR015890 (PFAM)	P:GO:0009058; F:GO:0016833	P:biosynthetic process; F:oxo-acid-lyase activity
[BLASTED, MAPPED, GO-SLIM]	maker-scaffold_1028_ref0038072-exonerate_est2genome-gene-0.0-mRNA-1	pyrophosphate--fructose 6-phosphate 1-phosphotransferase subunit alpha-like	669	20	0	94.18	8	F:GO:0000166; C:GO:0005829; P:GO:0005975; P:GO:0006091; P:GO:0006139; P:GO:0009056; P:GO:0009058; F:GO:0016301	F:nucleotide binding; C:cytosol; P:carbohydrate metabolic process; P:generation of precursor metabolites and energy; P:nucleobase-containing compound metabolic process; P:catabolic process; P:biosynthetic process; F:kinase activity	EC:2.7.1.90; EC:2.7.1.11	Diphosphate--fructose-6-phosphate 1-phosphotransferase; 6-phosphofructokinase
[BLASTED, MAPPED, GO-SLIM]	maker-scaffold_1028_ref0038072-exonerate_est2genome-gene-0.1-mRNA-1	mitochondrial glyco	263	20	5.82873e-141	77.32	2	C:GO:0005739; C:GO:0009536	C:mitochondrion; C:plastid
[INTERPRO, BLASTED, MAPPED, GO-SLIM]	maker-scaffold_1028_ref0038072-exonerate_est2genome-gene-0.2-mRNA-1	diacylglycerol O-acyltransferase 1	310	20	0	89.84	2	C:GO:0016020; F:GO:0016740	C:membrane; F:transferase activity			IPR007130 (PFAM)	F:GO:0016747	F:transferase activity, transferring acyl groups other than amino-acyl groups
[INTERPRO, BLASTED, MAPPED, GO-SLIM]	maker-scaffold_10290_ref0011881-exonerate_est2genome-gene-0.0-mRNA-1	phosphoenolpyruvate carboxylase	970	20	0	95.6	9	F:GO:0003824; C:GO:0005576; C:GO:0005829; P:GO:0005975; P:GO:0006091; P:GO:0007275; P:GO:0009058; C:GO:0009536; P:GO:0015979	F:catalytic activity; C:extracellular region; C:cytosol; P:carbohydrate metabolic process; P:generation of precursor metabolites and energy; P:multicellular organism development; P:biosynthetic process; C:plastid; P:photosynthesis	EC:4.1.1.31	Phosphoenolpyruvate carboxylase	G3DSA:1.20.1440.90 (GENE3D); IPR021135 (PFAM)	P:GO:0006099; F:GO:0008964; P:GO:0015977	P:tricarboxylic acid cycle; F:phosphoenolpyruvate carboxylase activity; P:carbon fixation
[INTERPRO, NO-BLAST]	maker-scaffold_10292_ref0011883-exonerate_est2genome-gene-0.0-mRNA-1	---NA---	27									no IPS match	no IPS match	no IPS match
[INTERPRO, NO-BLAST]	maker-scaffold_10293_ref0011882-exonerate_est2genome-gene-0.0-mRNA-1	---NA---	86									no IPS match	no IPS match	no IPS match
[NO-BLAST]	maker-scaffold_10293_ref0011882-exonerate_est2genome-gene-0.1-mRNA-1	---NA---	45
[INTERPRO, NO-BLAST]	maker-scaffold_10293_ref0011882-exonerate_est2genome-gene-0.2-mRNA-1	---NA---	193									no IPS match	no IPS match	no IPS match
[INTERPRO, NO-BLAST]	maker-scaffold_10293_ref0011882-exonerate_est2genome-gene-0.2-mRNA-2	---NA---	180									no IPS match	no IPS match	no IPS match
[INTERPRO, NO-BLAST]	maker-scaffold_10293_ref0011882-exonerate_est2genome-gene-0.3-mRNA-1	---NA---	61									no IPS match	no IPS match	no IPS match
[INTERPRO, BLASTED, GO-SLIM]	maker-scaffold_10295_ref0011876-exonerate_est2genome-gene-0.0-mRNA-1	F-box At2g05970-like	351	20	0	73.24	1	F:GO:0005515	F:protein binding			IPR005174 (PFAM); IPR001810 (PFAM); G3DSA:1.20.1280.50 (GENE3D)	F:GO:0005515	F:protein binding
[INTERPRO, BLASTED, GO-SLIM]	maker-scaffold_10295_ref0011876-exonerate_est2genome-gene-0.0-mRNA-2	F-box At2g05970-like	351	20	0	73.24	1	F:GO:0005515	F:protein binding			IPR005174 (PFAM); IPR001810 (PFAM); G3DSA:1.20.1280.50 (GENE3D)	F:GO:0005515	F:protein binding
[INTERPRO, BLASTED]	maker-scaffold_10295_ref0011876-exonerate_est2genome-gene-0.0-mRNA-3	F-box At2g05970-like	447	20	0	73.21						G3DSA:1.20.1280.50 (GENE3D); IPR005174 (PFAM)	no GO terms	no GO terms
[INTERPRO, BLASTED, GO-SLIM]	maker-scaffold_10295_ref0011876-exonerate_est2genome-gene-0.0-mRNA-4	F-box At2g05970-like	351	20	0	73.24	1	F:GO:0005515	F:protein binding			IPR005174 (PFAM); IPR001810 (PFAM); G3DSA:1.20.1280.50 (GENE3D)	F:GO:0005515	F:protein binding
[INTERPRO, NO-BLAST]	maker-scaffold_10295_ref0011876-exonerate_est2genome-gene-0.0-mRNA-5	---NA---	88									no IPS match	no IPS match	no IPS match
[INTERPRO, BLASTED, MAPPED, GO-SLIM]	maker-scaffold_10295_ref0011876-exonerate_est2genome-gene-0.1-mRNA-1	FAR1-RELATED SEQUENCE 5-like	404	20	0	73.88	5	F:GO:0005488; P:GO:0006139; P:GO:0009058; F:GO:0016787; P:GO:0019538	F:binding; P:nucleobase-containing compound metabolic process; P:biosynthetic process; F:hydrolase activity; P:protein metabolic process			IPR018289 (PFAM); IPR004330 (PFAM)	no GO terms	no GO terms
[NO-BLAST]	maker-scaffold_10295_ref0011876-exonerate_est2genome-gene-0.2-mRNA-1	---NA---	186
[INTERPRO, BLASTED]	maker-scaffold_10296_ref0011879-exonerate_est2genome-gene-0.0-mRNA-1	PREDICTED: uncharacterized protein LOC106866139	364	1	7.292e-18	58.93						no IPS match	no IPS match	no IPS match
[NO-BLAST]	maker-scaffold_10296_ref0011879-exonerate_est2genome-gene-0.1-mRNA-1	---NA---	294
[INTERPRO, NO-BLAST]	maker-scaffold_10297_ref0011878-exonerate_est2genome-gene-0.0-mRNA-1	---NA---	52									no IPS match	no IPS match	no IPS match
[INTERPRO, NO-BLAST]	maker-scaffold_10297_ref0011878-exonerate_est2genome-gene-0.1-mRNA-1	---NA---	150									no IPS match	no IPS match	no IPS match
[BLASTED]	maker-scaffold_102_ref0001924-exonerate_est2genome-gene-1.0-mRNA-1	hypothetical protein F775_30910	82	1	4.11784e-10	60.47
[BLASTED, MAPPED]	maker-scaffold_102_ref0001924-exonerate_est2genome-gene-1.1-mRNA-1	UPF0481 At3g47200	523	20	0	63.28	2	C:GO:0016020; C:GO:0016021	C:membrane; C:integral component of membrane
[BLASTED, MAPPED, GO-SLIM]	maker-scaffold_102_ref0001924-exonerate_est2genome-gene-1.2-mRNA-1	probable voltage-gated potassium channel subunit beta	328	20	0	97.39	4	F:GO:0005215; C:GO:0005739; C:GO:0005886; P:GO:0009987	F:transporter activity; C:mitochondrion; C:plasma membrane; P:cellular process
[INTERPRO, BLASTED, MAPPED, GO-SLIM]	maker-scaffold_102_ref0001924-exonerate_est2genome-gene-1.3-mRNA-1	brown planthopper-induced resistance 1	212	20	3.54349e-130	83.53	1	F:GO:0003824	F:catalytic activity			IPR000644 (SMART); IPR000644 (PFAM); IPR013785 (G3DSA:3.20.20.GENE3D); PTHR11911:SF51 (PANTHER); PTHR11911 (PANTHER)	F:GO:0003824	F:catalytic activity
[INTERPRO, BLASTED, MAPPED, GO-SLIM]	maker-scaffold_102_ref0001924-exonerate_est2genome-gene-1.3-mRNA-2	brown planthopper-induced resistance 1	215	20	3.46291e-102	80.69	1	F:GO:0003824	F:catalytic activity			IPR013785 (G3DSA:3.20.20.GENE3D); IPR000644 (PFAM)	F:GO:0003824	F:catalytic activity
[INTERPRO, BLASTED, MAPPED, GO-SLIM]	maker-scaffold_102_ref0001924-exonerate_est2genome-gene-1.3-mRNA-3	brown planthopper-induced resistance 1	130	20	1.02523e-41	83.59	1	F:GO:0003824	F:catalytic activity			IPR013785 (G3DSA:3.20.20.GENE3D); IPR000644 (PFAM); PTHR11911:SF51 (PANTHER); PTHR11911 (PANTHER)	F:GO:0003824	F:catalytic activity
[INTERPRO, BLASTED, MAPPED, GO-SLIM]	maker-scaffold_102_ref0001924-exonerate_est2genome-gene-1.4-mRNA-1	riboflavin biosynthesis chloroplastic	614	20	0	92.46	8	F:GO:0000166; F:GO:0003676; P:GO:0006139; P:GO:0009058; C:GO:0009536; P:GO:0009628; P:GO:0016043; F:GO:0016787	F:nucleotide binding; F:nucleic acid binding; P:nucleobase-containing compound metabolic process; P:biosynthetic process; C:plastid; P:response to abiotic stimulus; P:cellular component organization; F:hydrolase activity	EC:3.5.4.26; EC:1.3.1.1; EC:1.1.1.193	Diaminohydroxyphosphoribosylaminopyrimidine deaminase; Dihydrouracil dehydrogenase (NAD(+)); 5-amino-6-(5-phosphoribosylamino)uracil reductase	IPR012816 (PFAM); IPR024072 (G3DSA:3.40.430.GENE3D); IPR011549 (TIGRFAM); IPR012816 (TIGRFAM); G3DSA:3.40.140.10 (GENE3D); IPR002125 (PFAM); IPR002734 (PFAM); IPR004794 (TIGRFAM)	F:GO:0008270; F:GO:0008703; F:GO:0008835; P:GO:0009231; F:GO:0050661; P:GO:0055114	F:zinc ion binding; F:5-amino-6-(5-phosphoribosylamino)uracil reductase activity; F:diaminohydroxyphosphoribosylaminopyrimidine deaminase activity; P:riboflavin biosynthetic process; F:NADP binding; P:oxidation-reduction process
[INTERPRO, BLASTED, MAPPED, GO-SLIM]	maker-scaffold_102_ref0001924-exonerate_est2genome-gene-1.5-mRNA-1	S-adenosyl-L-methionine-dependent methyltransferase MAV_4873	365	20	9.42155e-178	83.13	3	C:GO:0005829; P:GO:0008152; F:GO:0016740	C:cytosol; P:metabolic process; F:transferase activity			IPR011610 (TIGRFAM); IPR007213 (PFAM)	F:GO:0008168; P:GO:0032259	F:methyltransferase activity; P:methylation
[INTERPRO, BLASTED, MAPPED, GO-SLIM]	maker-scaffold_102_ref0001924-exonerate_est2genome-gene-1.5-mRNA-2	S-adenosyl-L-methionine-dependent methyltransferase MAV_4873	319	20	2.7881e-130	84.01	3	C:GO:0005829; P:GO:0008152; F:GO:0016740	C:cytosol; P:metabolic process; F:transferase activity			IPR011610 (TIGRFAM); IPR007213 (PFAM)	F:GO:0008168; P:GO:0032259	F:methyltransferase activity; P:methylation
[INTERPRO, BLASTED, MAPPED, GO-SLIM]	maker-scaffold_102_ref0001924-exonerate_est2genome-gene-1.5-mRNA-3	S-adenosyl-L-methionine-dependent methyltransferase MAV_4873	227	20	3.93032e-109	86.79	3	C:GO:0005829; P:GO:0008152; F:GO:0016740	C:cytosol; P:metabolic process; F:transferase activity			IPR007213 (PFAM)	F:GO:0008168; P:GO:0032259	F:methyltransferase activity; P:methylation
[INTERPRO, BLASTED, MAPPED, GO-SLIM]	maker-scaffold_102_ref0001924-exonerate_est2genome-gene-1.5-mRNA-4	S-adenosyl-L-methionine-dependent methyltransferase MAV_4873	234	20	6.34496e-76	80.43	3	C:GO:0005829; P:GO:0008152; F:GO:0016740	C:cytosol; P:metabolic process; F:transferase activity			IPR007213 (PFAM)	F:GO:0008168; P:GO:0032259	F:methyltransferase activity; P:methylation
[INTERPRO, BLASTED, MAPPED, GO-SLIM]	maker-scaffold_102_ref0001924-exonerate_est2genome-gene-1.6-mRNA-1	aux IAA	279	20	1.87472e-131	81.25	5	C:GO:0005634; P:GO:0006139; P:GO:0007165; P:GO:0009058; P:GO:0009719	C:nucleus; P:nucleobase-containing compound metabolic process; P:signal transduction; P:biosynthetic process; P:response to endogenous stimulus			IPR033389 (PFAM)	no GO terms	no GO terms
[INTERPRO, BLASTED, MAPPED, GO-SLIM]	maker-scaffold_102_ref0001924-exonerate_est2genome-gene-1.7-mRNA-1	3-ketoacyl- thiolase peroxisomal	460	20	0	93.04	6	P:GO:0006629; P:GO:0009056; P:GO:0009058; P:GO:0009987; F:GO:0016740; P:GO:0019538	P:lipid metabolic process; P:catabolic process; P:biosynthetic process; P:cellular process; F:transferase activity; P:protein metabolic process	EC:2.3.1.16	Acetyl-CoA C-acyltransferase	IPR020617 (PFAM); IPR016039 (G3DSA:3.40.47.GENE3D); IPR016039 (G3DSA:3.40.47.GENE3D); IPR020616 (PFAM); IPR002155 (TIGRFAM)	F:GO:0003824; P:GO:0008152; F:GO:0016747	F:catalytic activity; P:metabolic process; F:transferase activity, transferring acyl groups other than amino-acyl groups
[INTERPRO, BLASTED, MAPPED, GO-SLIM]	maker-scaffold_102_ref0001924-exonerate_est2genome-gene-1.7-mRNA-2	3-ketoacyl- thiolase peroxisomal	430	20	0	93.81	6	P:GO:0006629; P:GO:0009056; P:GO:0009058; P:GO:0009987; F:GO:0016740; P:GO:0019538	P:lipid metabolic process; P:catabolic process; P:biosynthetic process; P:cellular process; F:transferase activity; P:protein metabolic process	EC:2.3.1.16	Acetyl-CoA C-acyltransferase	IPR020616 (PFAM); IPR002155 (TIGRFAM); IPR016039 (G3DSA:3.40.47.GENE3D); IPR020617 (PFAM); IPR002155 (PIRSF); IPR016039 (G3DSA:3.40.47.GENE3D)	F:GO:0003824; P:GO:0008152; F:GO:0016747	F:catalytic activity; P:metabolic process; F:transferase activity, transferring acyl groups other than amino-acyl groups
[INTERPRO, BLASTED, MAPPED, GO-SLIM]	maker-scaffold_102_ref0001924-exonerate_est2genome-gene-1.7-mRNA-3	3-ketoacyl- thiolase peroxisomal	282	20	5.48986e-156	92.7	2	P:GO:0008152; F:GO:0016740	P:metabolic process; F:transferase activity			IPR016039 (G3DSA:3.40.47.GENE3D); IPR016039 (G3DSA:3.40.47.GENE3D); IPR020616 (PFAM)	F:GO:0003824; P:GO:0008152; F:GO:0016747	F:catalytic activity; P:metabolic process; F:transferase activity, transferring acyl groups other than amino-acyl groups
[BLASTED, MAPPED, GO-SLIM]	maker-scaffold_102_ref0001924-exonerate_est2genome-gene-1.7-mRNA-4	3-ketoacyl- thiolase peroxisomal	160	20	7.74319e-102	94.57	2	P:GO:0008152; F:GO:0016740	P:metabolic process; F:transferase activity
[INTERPRO, BLASTED, MAPPED, GO-SLIM]	maker-scaffold_102_ref0001924-exonerate_est2genome-gene-1.8-mRNA-1	Telomere-binding 1	807	20	0	60.24	5	F:GO:0003677; F:GO:0005515; C:GO:0005622; P:GO:0006259; P:GO:0016043	F:DNA binding; F:protein binding; C:intracellular; P:DNA metabolic process; P:cellular component organization			IPR001005 (SMART); IPR009057 (G3DSA:1.10.10.GENE3D)	F:GO:0003677	F:DNA binding
[INTERPRO, BLASTED, MAPPED, GO-SLIM]	maker-scaffold_102_ref0001924-exonerate_est2genome-gene-1.9-mRNA-1	LUTEIN DEFICIENT chloroplastic	630	20	0	89.45	6	F:GO:0003824; F:GO:0005488; P:GO:0006629; P:GO:0009058; C:GO:0009536; P:GO:0009987	F:catalytic activity; F:binding; P:lipid metabolic process; P:biosynthetic process; C:plastid; P:cellular process			IPR001128 (PFAM); IPR001128 (G3DSA:1.10.630.GENE3D)	F:GO:0005506; F:GO:0016705; F:GO:0020037; P:GO:0055114	F:iron ion binding; F:oxidoreductase activity, acting on paired donors, with incorporation or reduction of molecular oxygen; F:heme binding; P:oxidation-reduction process
[BLASTED, MAPPED]	maker-scaffold_10300_ref0046544-exonerate_est2genome-gene-0.0-mRNA-1	hypothetical protein SORBIDRAFT_05g026130	105	11	5.89626e-30	66.84	1	C:GO:0009536	C:plastid
[INTERPRO, NO-BLAST]	maker-scaffold_10300_ref0046544-exonerate_est2genome-gene-0.0-mRNA-2	---NA---	93									no IPS match	no IPS match	no IPS match
[INTERPRO, NO-BLAST]	maker-scaffold_10301_ref0046543-exonerate_est2genome-gene-0.0-mRNA-1	---NA---	87									no IPS match	no IPS match	no IPS match
[INTERPRO, BLASTED, MAPPED]	maker-scaffold_10301_ref0046543-exonerate_est2genome-gene-0.1-mRNA-1	prostrate growth 1	187	20	1.43125e-47	58.54	3	C:GO:0005634; F:GO:0046872; P:GO:0048873	C:nucleus; F:metal ion binding; P:homeostasis of number of cells within a tissue			no IPS match	no IPS match	no IPS match
[BLASTED, MAPPED, GO-SLIM]	maker-scaffold_10302_ref0046542-exonerate_est2genome-gene-0.0-mRNA-1	shugoshin-1-like isoform X1	320	20	3.91518e-143	65.32	4	P:GO:0000003; C:GO:0005634; P:GO:0007049; P:GO:0016043	P:reproduction; C:nucleus; P:cell cycle; P:cellular component organization
[INTERPRO, BLASTED, MAPPED, GO-SLIM]	maker-scaffold_10302_ref0046542-exonerate_est2genome-gene-0.0-mRNA-2	shugoshin-1-like isoform X1	148	20	6.42546e-67	68.57	4	P:GO:0000003; C:GO:0005634; P:GO:0007049; P:GO:0016043	P:reproduction; C:nucleus; P:cell cycle; P:cellular component organization			IPR011515 (PFAM)	C:GO:0000775; C:GO:0005634; P:GO:0045132	C:chromosome, centromeric region; C:nucleus; P:meiotic chromosome segregation
[INTERPRO, BLASTED, MAPPED, GO-SLIM]	maker-scaffold_10305_ref0046539-exonerate_est2genome-gene-0.0-mRNA-1	transformation transcription domain-associated -like	3869	20	0	91.53	7	F:GO:0005515; C:GO:0005654; P:GO:0006259; P:GO:0006464; P:GO:0006950; P:GO:0016043; F:GO:0016301	F:protein binding; C:nucleoplasm; P:DNA metabolic process; P:cellular protein modification process; P:response to stress; P:cellular component organization; F:kinase activity			IPR000403 (SMART); IPR003152 (SMART); IPR003151 (PFAM); IPR000403 (G3DSA:1.10.1070.GENE3D); IPR000403 (PFAM)	F:GO:0005515; F:GO:0016301	F:protein binding; F:kinase activity
[INTERPRO, BLASTED, MAPPED, GO-SLIM]	maker-scaffold_10305_ref0046539-exonerate_est2genome-gene-0.0-mRNA-2	transformation transcription domain-associated -like	2321	20	0	92.49	7	F:GO:0005515; C:GO:0005654; P:GO:0006259; P:GO:0006464; P:GO:0006950; P:GO:0016043; F:GO:0016301	F:protein binding; C:nucleoplasm; P:DNA metabolic process; P:cellular protein modification process; P:response to stress; P:cellular component organization; F:kinase activity			IPR000403 (SMART); IPR003152 (SMART); IPR003151 (PFAM); IPR003152 (PFAM); IPR000403 (PFAM); IPR000403 (G3DSA:1.10.1070.GENE3D)	F:GO:0005515; F:GO:0016301	F:protein binding; F:kinase activity
[NO-BLAST]	maker-scaffold_10306_ref0046538-exonerate_est2genome-gene-0.0-mRNA-1	---NA---	67
[INTERPRO, BLASTED, MAPPED, GO-SLIM]	maker-scaffold_10307_ref0046537-exonerate_est2genome-gene-0.0-mRNA-1	DETOXIFICATION 48	641	20	0	81.3	4	F:GO:0005215; C:GO:0005737; C:GO:0005794; C:GO:0016020	F:transporter activity; C:cytoplasm; C:Golgi apparatus; C:membrane			IPR002528 (PFAM); IPR002528 (TIGRFAM)	P:GO:0006855; F:GO:0015238; F:GO:0015297; C:GO:0016020; P:GO:0055085	P:drug transmembrane transport; F:drug transmembrane transporter activity; F:antiporter activity; C:membrane; P:transmembrane transport
[INTERPRO, BLASTED, MAPPED]	maker-scaffold_10308_ref0046536-exonerate_est2genome-gene-0.0-mRNA-1	predicted protein, partial	204	20	1.28384e-39	60.72	2	C:GO:0016020; C:GO:0016021	C:membrane; C:integral component of membrane			IPR004158 (PFAM)	no GO terms	no GO terms
[INTERPRO, NO-BLAST]	maker-scaffold_10308_ref0046536-exonerate_est2genome-gene-0.1-mRNA-1	---NA---	206									no IPS match	no IPS match	no IPS match
[INTERPRO, BLASTED, MAPPED, GO-SLIM]	maker-scaffold_10309_ref0046535-exonerate_est2genome-gene-0.0-mRNA-1	mediator of RNA polymerase II transcription subunit 9-like	160	20	4.96385e-72	76.33	4	F:GO:0003674; C:GO:0005654; P:GO:0006139; P:GO:0009058	F:molecular_function; C:nucleoplasm; P:nucleobase-containing compound metabolic process; P:biosynthetic process			no IPS match	no IPS match	no IPS match
[INTERPRO, NO-BLAST]	maker-scaffold_10309_ref0046535-exonerate_est2genome-gene-0.1-mRNA-1	---NA---	135									no IPS match	no IPS match	no IPS match
[INTERPRO, BLASTED, MAPPED, GO-SLIM]	maker-scaffold_1030_ref0020117-exonerate_est2genome-gene-0.0-mRNA-1	cinnamoyl- reductase 2	370	20	0	85.51	4	F:GO:0003824; P:GO:0006629; P:GO:0009058; P:GO:0009987	F:catalytic activity; P:lipid metabolic process; P:biosynthetic process; P:cellular process	EC:1.1.1.145	3-beta-hydroxy-Delta(5)-steroid dehydrogenase	IPR002225 (PFAM); IPR016040 (G3DSA:3.40.50.GENE3D)	F:GO:0003854; P:GO:0006694; F:GO:0016616; P:GO:0055114	F:3-beta-hydroxy-delta5-steroid dehydrogenase activity; P:steroid biosynthetic process; F:oxidoreductase activity, acting on the CH-OH group of donors, NAD or NADP as acceptor; P:oxidation-reduction process
[BLASTED, MAPPED, GO-SLIM]	maker-scaffold_1030_ref0020117-exonerate_est2genome-gene-0.0-mRNA-2	cinnamoyl- reductase 2	370	20	0	85.51	4	F:GO:0003824; P:GO:0006629; P:GO:0009058; P:GO:0009987	F:catalytic activity; P:lipid metabolic process; P:biosynthetic process; P:cellular process	EC:1.1.1.145	3-beta-hydroxy-Delta(5)-steroid dehydrogenase
[INTERPRO, BLASTED, MAPPED, GO-SLIM]	maker-scaffold_1030_ref0020117-exonerate_est2genome-gene-0.1-mRNA-1	cinnamoyl- reductase 2	369	20	0	84.16	5	F:GO:0003824; F:GO:0005488; P:GO:0006629; P:GO:0009058; P:GO:0009987	F:catalytic activity; F:binding; P:lipid metabolic process; P:biosynthetic process; P:cellular process	EC:1.1.1.145	3-beta-hydroxy-Delta(5)-steroid dehydrogenase	IPR016040 (G3DSA:3.40.50.GENE3D); IPR001509 (PFAM)	F:GO:0003824; F:GO:0050662	F:catalytic activity; F:coenzyme binding
[INTERPRO, BLASTED]	maker-scaffold_1030_ref0020117-exonerate_est2genome-gene-0.2-mRNA-1	hypothetical protein F775_02241	190	20	3.23554e-81	59.53						no IPS match	no IPS match	no IPS match
[BLASTED, MAPPED, GO-SLIM]	maker-scaffold_10310_ref0016006-exonerate_est2genome-gene-0.0-mRNA-1	cysteine-rich receptor kinase 25 isoform X2	332	20	1.32777e-48	55.16	5	F:GO:0003824; F:GO:0005488; C:GO:0005622; P:GO:0008152; P:GO:0009987	F:catalytic activity; F:binding; C:intracellular; P:metabolic process; P:cellular process
[INTERPRO, BLASTED, MAPPED, GO-SLIM]	maker-scaffold_10310_ref0016006-exonerate_est2genome-gene-0.1-mRNA-1	WPP domain-interacting 1-like	291	20	1.95355e-144	73.73	1	C:GO:0016020	C:membrane			no IPS match	no IPS match	no IPS match
[INTERPRO, BLASTED, MAPPED, GO-SLIM]	maker-scaffold_10311_ref0016007-exonerate_est2genome-gene-0.0-mRNA-1	haloacid dehalogenase-like hydrolase domain-containing 3	286	20	4.56385e-169	92.43	3	C:GO:0005739; P:GO:0008152; F:GO:0016787	C:mitochondrion; P:metabolic process; F:hydrolase activity			IPR011949 (TIGRFAM); IPR023214 (G3DSA:3.40.50.GENE3D); IPR023214 (PFAM); IPR006439 (TIGRFAM)	P:GO:0008152; F:GO:0016787	P:metabolic process; F:hydrolase activity
[INTERPRO, BLASTED, MAPPED, GO-SLIM]	maker-scaffold_10311_ref0016007-exonerate_est2genome-gene-0.0-mRNA-2	haloacid dehalogenase-like hydrolase domain-containing 3	254	20	1.8405e-113	89.31	3	C:GO:0005739; P:GO:0008152; F:GO:0016787	C:mitochondrion; P:metabolic process; F:hydrolase activity			IPR023214 (G3DSA:3.40.50.GENE3D)	no GO terms	no GO terms
[INTERPRO, NO-BLAST]	maker-scaffold_10312_ref0016008-exonerate_est2genome-gene-0.0-mRNA-1	---NA---	120									no IPS match	no IPS match	no IPS match
[INTERPRO, BLASTED, MAPPED, GO-SLIM]	maker-scaffold_10313_ref0016009-exonerate_est2genome-gene-0.0-mRNA-1	eukaryotic translation initiation factor 4G-like isoform X1	1791	20	0	72.1	2	F:GO:0003723; F:GO:0005515	F:RNA binding; F:protein binding			IPR003890 (SMART); IPR003891 (SMART); IPR016021 (G3DSA:1.25.40.GENE3D); IPR003890 (PFAM); IPR016021 (G3DSA:1.25.40.GENE3D); IPR003891 (PFAM)	F:GO:0003723; F:GO:0005515	F:RNA binding; F:protein binding
[INTERPRO, BLASTED, MAPPED, GO-SLIM]	maker-scaffold_10313_ref0016009-exonerate_est2genome-gene-0.0-mRNA-2	eukaryotic translation initiation factor 4G-like isoform X1	1664	20	0	70.38	2	F:GO:0003723; F:GO:0005515	F:RNA binding; F:protein binding			IPR003890 (SMART); IPR016021 (G3DSA:1.25.40.GENE3D); IPR003890 (PFAM)	F:GO:0003723; F:GO:0005515	F:RNA binding; F:protein binding
[INTERPRO, BLASTED, MAPPED, GO-SLIM]	maker-scaffold_10313_ref0016009-exonerate_est2genome-gene-0.0-mRNA-3	eukaryotic translation initiation factor 4G-like isoform X1	1691	20	0	70.79	2	F:GO:0003723; F:GO:0005515	F:RNA binding; F:protein binding			IPR003890 (SMART); IPR016021 (G3DSA:1.25.40.GENE3D); IPR003890 (PFAM)	F:GO:0003723; F:GO:0005515	F:RNA binding; F:protein binding
[BLASTED, MAPPED, GO-SLIM]	maker-scaffold_10313_ref0016009-exonerate_est2genome-gene-0.0-mRNA-4	eukaryotic translation initiation factor 4G-like isoform X3	179	10	4.59881e-70	70.97	2	C:GO:0005840; F:GO:0008135	C:ribosome; F:translation factor activity, RNA binding
[INTERPRO, BLASTED, MAPPED, GO-SLIM]	maker-scaffold_10313_ref0016009-exonerate_est2genome-gene-0.1-mRNA-1	casein kinase II subunit beta	277	20	0	87.62	4	C:GO:0005622; P:GO:0006464; F:GO:0016301; F:GO:0030234	C:intracellular; P:cellular protein modification process; F:kinase activity; F:enzyme regulator activity			IPR000704 (SMART); IPR016149 (G3DSA:1.10.1820.GENE3D); IPR000704 (PFAM); IPR016150 (G3DSA:2.20.25.GENE3D)	C:GO:0005956; F:GO:0019887	C:protein kinase CK2 complex; F:protein kinase regulator activity
[INTERPRO, BLASTED, MAPPED]	maker-scaffold_10314_ref0016010-exonerate_est2genome-gene-0.0-mRNA-1	FBD-associated F-box At5g38590-like	476	20	4.69191e-149	58.81	1	C:GO:0009536	C:plastid			IPR032675 (G3DSA:3.80.10.GENE3D)	no GO terms	no GO terms
[INTERPRO, BLASTED, MAPPED, GO-SLIM]	maker-scaffold_10315_ref0016011-exonerate_est2genome-gene-0.0-mRNA-1	Calmodulin-binding transcription activator 2	1163	20	0	85.3	6	F:GO:0003677; F:GO:0003700; F:GO:0005515; C:GO:0005634; P:GO:0006139; P:GO:0009058	F:DNA binding; F:DNA-binding transcription factor activity; F:protein binding; C:nucleus; P:nucleobase-containing compound metabolic process; P:biosynthetic process			IPR000048 (SMART); IPR005559 (SMART); IPR002110 (SMART); IPR005559 (PFAM); IPR002909 (PFAM); IPR013783 (G3DSA:2.60.40.GENE3D); IPR002110 (PFAM); IPR020683 (G3DSA:1.25.40.GENE3D); IPR000048 (PFAM)	F:GO:0003677; F:GO:0005515; C:GO:0005634	F:DNA binding; F:protein binding; C:nucleus
[INTERPRO, BLASTED, MAPPED, GO-SLIM]	maker-scaffold_10315_ref0016011-exonerate_est2genome-gene-0.0-mRNA-2	Calmodulin-binding transcription activator 2	817	20	0	85.42	6	F:GO:0003677; F:GO:0003700; F:GO:0005515; C:GO:0005634; P:GO:0006139; P:GO:0009058	F:DNA binding; F:DNA-binding transcription factor activity; F:protein binding; C:nucleus; P:nucleobase-containing compound metabolic process; P:biosynthetic process			IPR002110 (SMART); IPR000048 (SMART); IPR002909 (PFAM); IPR020683 (G3DSA:1.25.40.GENE3D); IPR002110 (PFAM); IPR000048 (PFAM); IPR013783 (G3DSA:2.60.40.GENE3D)	F:GO:0005515	F:protein binding
[INTERPRO, BLASTED, MAPPED, GO-SLIM]	maker-scaffold_10319_ref0016015-exonerate_est2genome-gene-0.0-mRNA-1	probable serine threonine- phosphatase 2A regulatory subunit B subunit TON2	486	20	0	97.68	6	F:GO:0005488; C:GO:0005634; C:GO:0005737; C:GO:0005856; P:GO:0007049; P:GO:0016043	F:binding; C:nucleus; C:cytoplasm; C:cytoskeleton; P:cell cycle; P:cellular component organization			IPR011992 (G3DSA:1.10.238.GENE3D); IPR011992 (G3DSA:1.10.238.GENE3D); IPR002048 (PFAM); IPR011992 (G3DSA:1.10.238.GENE3D)	F:GO:0005509	F:calcium ion binding
[INTERPRO, NO-BLAST]	maker-scaffold_1031_ref0020118-exonerate_est2genome-gene-0.0-mRNA-1	---NA---	30									no IPS match	no IPS match	no IPS match
[INTERPRO, NO-BLAST]	maker-scaffold_1031_ref0020118-exonerate_est2genome-gene-0.1-mRNA-1	---NA---	29									no IPS match	no IPS match	no IPS match
[BLASTED, MAPPED, GO-SLIM]	maker-scaffold_1031_ref0020118-exonerate_est2genome-gene-0.2-mRNA-1	SAD1 UNC-84 domain 1-like	357	20	1.33973e-179	77.27	3	C:GO:0005635; C:GO:0009536; P:GO:0016043	C:nuclear envelope; C:plastid; P:cellular component organization
[BLASTED, MAPPED, GO-SLIM]	maker-scaffold_1031_ref0020118-exonerate_est2genome-gene-0.3-mRNA-1	probable peptide nitrate transporter At3g43790 isoform X1	475	20	0	84.71	2	F:GO:0005215; C:GO:0016020	F:transporter activity; C:membrane
[BLASTED, MAPPED, GO-SLIM]	maker-scaffold_1031_ref0020118-exonerate_est2genome-gene-0.3-mRNA-2	probable peptide nitrate transporter At3g43790 isoform X1	320	20	4.26665e-151	87.52	2	F:GO:0005215; C:GO:0016020	F:transporter activity; C:membrane
[INTERPRO, BLASTED, MAPPED, GO-SLIM]	maker-scaffold_1031_ref0020118-exonerate_est2genome-gene-0.3-mRNA-3	carbohydrate transporter sugar porter transporter	217	20	2.95004e-121	86.77	2	F:GO:0005215; C:GO:0016020	F:transporter activity; C:membrane			IPR011701 (PFAM); G3DSA:1.20.1250.20 (GENE3D); PTHR23504 (PANTHER); PTHR23504:SF22 (PANTHER)	C:GO:0016021; P:GO:0055085	C:integral component of membrane; P:transmembrane transport
[INTERPRO, BLASTED, MAPPED, GO-SLIM]	maker-scaffold_1031_ref0020118-exonerate_est2genome-gene-0.3-mRNA-4	ZINC INDUCED FACILITATOR-LIKE 1-like	165	20	4.02549e-94	86.51	2	F:GO:0005215; C:GO:0016020	F:transporter activity; C:membrane			G3DSA:1.20.1250.20 (GENE3D); IPR011701 (PFAM)	C:GO:0016021; P:GO:0055085	C:integral component of membrane; P:transmembrane transport
[INTERPRO, NO-BLAST]	maker-scaffold_10320_ref0009723-exonerate_est2genome-gene-0.0-mRNA-1	---NA---	99									no IPS match	no IPS match	no IPS match
[INTERPRO, BLASTED, MAPPED, GO-SLIM]	maker-scaffold_10320_ref0009723-exonerate_est2genome-gene-0.1-mRNA-1	eukaryotic translation initiation factor 4E	564	20	0	67.73	2	C:GO:0005840; F:GO:0008135	C:ribosome; F:translation factor activity, RNA binding			G3DSA:1.20.1280.50 (GENE3D); IPR005174 (PFAM); IPR001040 (PFAM); IPR023398 (G3DSA:3.30.760.GENE3D)	F:GO:0003723; F:GO:0003743; C:GO:0005737; P:GO:0006413	F:RNA binding; F:translation initiation factor activity; C:cytoplasm; P:translational initiation
[INTERPRO, BLASTED, MAPPED, GO-SLIM]	maker-scaffold_10320_ref0009723-exonerate_est2genome-gene-0.1-mRNA-2	Eukaryotic translation initiation factor 4E-1	411	20	3.10824e-172	56.61	2	F:GO:0003723; P:GO:0006412	F:RNA binding; P:translation			G3DSA:1.20.1280.50 (GENE3D); IPR005174 (PFAM)	no GO terms	no GO terms
[INTERPRO, BLASTED, MAPPED, GO-SLIM]	maker-scaffold_10320_ref0009723-exonerate_est2genome-gene-0.2-mRNA-1	NRT1 PTR FAMILY -like	578	20	0	84.32	2	F:GO:0005215; C:GO:0016020	F:transporter activity; C:membrane			G3DSA:1.20.1250.20 (GENE3D); IPR000109 (PFAM)	F:GO:0005215; P:GO:0006810; C:GO:0016020	F:transporter activity; P:transport; C:membrane
[BLASTED, MAPPED, GO-SLIM]	maker-scaffold_10320_ref0009723-exonerate_est2genome-gene-0.2-mRNA-2	Peptide transporter PTR3-A	475	20	0	82.47	2	F:GO:0005215; C:GO:0016020	F:transporter activity; C:membrane
[BLASTED]	maker-scaffold_10324_ref0009708-exonerate_est2genome-gene-0.0-mRNA-1	ALG-2 interacting X	830	20	0	90.67
[INTERPRO, BLASTED, MAPPED, GO-SLIM]	maker-scaffold_10325_ref0033922-exonerate_est2genome-gene-0.0-mRNA-1	hypothetical protein TRIUR3_02696	307	20	1.00856e-155	73.86	1	C:GO:0016020	C:membrane			IPR005134 (PFAM)	no GO terms	no GO terms
[BLASTED, MAPPED]	maker-scaffold_10326_ref0009715-exonerate_est2genome-gene-0.0-mRNA-1	Disease resistance RPM1	956	20	0	67.23	2	C:GO:0005739; F:GO:0043531	C:mitochondrion; F:ADP binding
[BLASTED, MAPPED, GO-SLIM]	maker-scaffold_10326_ref0009715-exonerate_est2genome-gene-0.1-mRNA-1	zinc finger MYM-type 1-like	568	20	8.92339e-161	73.2	4	F:GO:0003677; F:GO:0003700; C:GO:0005654; C:GO:0005737	F:DNA binding; F:DNA-binding transcription factor activity; C:nucleoplasm; C:cytoplasm
[BLASTED, MAPPED, GO-SLIM]	maker-scaffold_10326_ref0009715-exonerate_est2genome-gene-0.1-mRNA-2	zinc finger MYM-type 1-like	568	20	8.92339e-161	73.2	4	F:GO:0003677; F:GO:0003700; C:GO:0005654; C:GO:0005737	F:DNA binding; F:DNA-binding transcription factor activity; C:nucleoplasm; C:cytoplasm
[NO-BLAST]	maker-scaffold_10327_ref0009711-exonerate_est2genome-gene-0.0-mRNA-1	---NA---	134
[INTERPRO, BLASTED]	maker-scaffold_10328_ref0033935-exonerate_est2genome-gene-0.0-mRNA-1	serine threonine- phosphatase 7 long form homolog	123	20	1.88219e-30	64.94						IPR019557 (PFAM)	no GO terms	no GO terms
[BLASTED, MAPPED]	maker-scaffold_1032_ref0020115-exonerate_est2genome-gene-0.0-mRNA-1	peroxisome biogenesis 5 isoform X2	478	20	6.40437e-92	42.5	11	F:GO:0005052; C:GO:0005622; C:GO:0005778; C:GO:0005829; P:GO:0006625; P:GO:0009733; F:GO:0016491; P:GO:0016560; F:GO:0046872; F:GO:0051213; P:GO:0055114	F:peroxisome matrix targeting signal-1 binding; C:intracellular; C:peroxisomal membrane; C:cytosol; P:protein targeting to peroxisome; P:response to auxin; F:oxidoreductase activity; P:protein import into peroxisome matrix, docking; F:metal ion binding; F:dioxygenase activity; P:oxidation-reduction process
[BLASTED, MAPPED, GO-SLIM]	maker-scaffold_1032_ref0020115-exonerate_est2genome-gene-0.1-mRNA-1	caffeoyl- O-methyltransferase	281	20	1.68155e-158	87.18	2	P:GO:0008152; F:GO:0016740	P:metabolic process; F:transferase activity
[INTERPRO, BLASTED, MAPPED, GO-SLIM]	maker-scaffold_1032_ref0020115-exonerate_est2genome-gene-0.2-mRNA-1	probable WRKY transcription factor 2	690	20	0	73.21	5	F:GO:0003677; F:GO:0003700; C:GO:0005622; P:GO:0006139; P:GO:0009058	F:DNA binding; F:DNA-binding transcription factor activity; C:intracellular; P:nucleobase-containing compound metabolic process; P:biosynthetic process			IPR003657 (SMART); IPR003657 (G3DSA:2.20.25.GENE3D); IPR003657 (PFAM)	F:GO:0003700; P:GO:0006355; F:GO:0043565	F:DNA-binding transcription factor activity; P:regulation of transcription, DNA-templated; F:sequence-specific DNA binding
[INTERPRO, BLASTED, MAPPED, GO-SLIM]	maker-scaffold_1032_ref0020115-exonerate_est2genome-gene-0.2-mRNA-2	probable WRKY transcription factor 2	710	20	0	73.19	5	F:GO:0003677; F:GO:0003700; C:GO:0005622; P:GO:0006139; P:GO:0009058	F:DNA binding; F:DNA-binding transcription factor activity; C:intracellular; P:nucleobase-containing compound metabolic process; P:biosynthetic process			IPR003657 (SMART); IPR003657 (G3DSA:2.20.25.GENE3D); IPR003657 (PFAM)	F:GO:0003700; P:GO:0006355; F:GO:0043565	F:DNA-binding transcription factor activity; P:regulation of transcription, DNA-templated; F:sequence-specific DNA binding
[INTERPRO, NO-BLAST]	maker-scaffold_1032_ref0020115-exonerate_est2genome-gene-0.3-mRNA-1	---NA---	181									no IPS match	no IPS match	no IPS match
[INTERPRO, BLASTED, MAPPED, GO-SLIM]	maker-scaffold_1032_ref0020115-exonerate_est2genome-gene-0.4-mRNA-1	nifU chloroplastic	157	20	5.03228e-63	80.61	4	F:GO:0005488; P:GO:0009058; C:GO:0009536; P:GO:0016043	F:binding; P:biosynthetic process; C:plastid; P:cellular component organization			no IPS match	no IPS match	no IPS match
[INTERPRO, BLASTED, MAPPED, GO-SLIM]	maker-scaffold_1032_ref0020115-exonerate_est2genome-gene-0.4-mRNA-2	nifU chloroplastic	157	20	5.03228e-63	80.61	4	F:GO:0005488; P:GO:0009058; C:GO:0009536; P:GO:0016043	F:binding; P:biosynthetic process; C:plastid; P:cellular component organization			no IPS match	no IPS match	no IPS match
[INTERPRO, BLASTED, MAPPED, GO-SLIM]	maker-scaffold_10330_ref0003446-exonerate_est2genome-gene-0.0-mRNA-1	uncharacterized GPI-anchored At4g28100-like isoform X2	348	2	9.02926e-12	93.65	1	C:GO:0005886	C:plasma membrane			no IPS match	no IPS match	no IPS match
[BLASTED, MAPPED, GO-SLIM]	maker-scaffold_10331_ref0003447-exonerate_est2genome-gene-0.0-mRNA-1	Eukaryotic translation initiation factor 3 subunit A	1008	20	0	88.05	5	C:GO:0005829; C:GO:0005840; C:GO:0005886; F:GO:0008135; P:GO:0016043	C:cytosol; C:ribosome; C:plasma membrane; F:translation factor activity, RNA binding; P:cellular component organization
[INTERPRO, BLASTED, MAPPED, GO-SLIM]	maker-scaffold_10331_ref0003447-exonerate_est2genome-gene-0.0-mRNA-2	Eukaryotic translation initiation factor 3 subunit A	598	20	0	81.36	6	F:GO:0005515; C:GO:0005829; C:GO:0005840; C:GO:0005886; F:GO:0008135; P:GO:0016043	F:protein binding; C:cytosol; C:ribosome; C:plasma membrane; F:translation factor activity, RNA binding; P:cellular component organization			IPR000717 (SMART); SM00753 (SMART); IPR000717 (PFAM)	F:GO:0005515	F:protein binding
[INTERPRO, BLASTED, MAPPED, GO-SLIM]	maker-scaffold_10331_ref0003447-exonerate_est2genome-gene-0.0-mRNA-3	Eukaryotic translation initiation factor 3 subunit A	666	20	0	93.69	6	F:GO:0005515; C:GO:0005829; C:GO:0005840; C:GO:0005886; F:GO:0008135; P:GO:0016043	F:protein binding; C:cytosol; C:ribosome; C:plasma membrane; F:translation factor activity, RNA binding; P:cellular component organization			IPR000717 (SMART); SM00753 (SMART); IPR000717 (PFAM)	F:GO:0005515	F:protein binding
[INTERPRO, BLASTED, MAPPED, GO-SLIM]	maker-scaffold_10331_ref0003447-exonerate_est2genome-gene-0.0-mRNA-4	Eukaryotic translation initiation factor 3 subunit A	391	20	0	97.3	5	C:GO:0005829; C:GO:0005840; C:GO:0005886; F:GO:0008135; P:GO:0016043	C:cytosol; C:ribosome; C:plasma membrane; F:translation factor activity, RNA binding; P:cellular component organization			PTHR14005 (PANTHER)	no GO terms	no GO terms
[BLASTED, MAPPED, GO-SLIM]	maker-scaffold_10331_ref0003447-exonerate_est2genome-gene-0.0-mRNA-5	Eukaryotic translation initiation factor 3 subunit A	205	20	4.4847e-116	98.18	5	C:GO:0005829; C:GO:0005840; C:GO:0005886; F:GO:0008135; P:GO:0016043	C:cytosol; C:ribosome; C:plasma membrane; F:translation factor activity, RNA binding; P:cellular component organization
[NO-BLAST]	maker-scaffold_10332_ref0003444-exonerate_est2genome-gene-0.0-mRNA-1	---NA---	72
[INTERPRO, BLASTED]	maker-scaffold_10335_ref0003443-exonerate_est2genome-gene-0.0-mRNA-1	hypothetical protein TRIUR3_16858	579	20	2.59183e-140	62.52						PTHR33144 (PANTHER); PTHR33144:SF4 (PANTHER)	no GO terms	no GO terms
[BLASTED]	maker-scaffold_10335_ref0003443-exonerate_est2genome-gene-0.0-mRNA-2	hypothetical protein TRIUR3_16858	579	20	2.59183e-140	62.52
[BLASTED, MAPPED, GO-SLIM]	maker-scaffold_10336_ref0020518-exonerate_est2genome-gene-0.0-mRNA-1	histone acetyltransferase GCN5	282	20	6.89961e-137	85.63	7	C:GO:0005654; P:GO:0006139; P:GO:0006464; P:GO:0009058; C:GO:0009536; P:GO:0016043; F:GO:0016740	C:nucleoplasm; P:nucleobase-containing compound metabolic process; P:cellular protein modification process; P:biosynthetic process; C:plastid; P:cellular component organization; F:transferase activity	EC:2.3.1.48	Histone acetyltransferase
[INTERPRO, BLASTED, MAPPED, GO-SLIM]	maker-scaffold_10336_ref0020518-exonerate_est2genome-gene-0.0-mRNA-2	histone acetyltransferase GCN5	544	20	0	88.13	11	F:GO:0003677; F:GO:0005515; C:GO:0005654; P:GO:0006139; P:GO:0006464; P:GO:0009058; P:GO:0009628; P:GO:0009653; P:GO:0009908; P:GO:0016043; F:GO:0016740	F:DNA binding; F:protein binding; C:nucleoplasm; P:nucleobase-containing compound metabolic process; P:cellular protein modification process; P:biosynthetic process; P:response to abiotic stimulus; P:anatomical structure morphogenesis; P:flower development; P:cellular component organization; F:transferase activity	EC:2.3.1.48	Histone acetyltransferase	IPR001487 (SMART); IPR001487 (PFAM); IPR000182 (PFAM); IPR001487 (G3DSA:1.20.920.GENE3D); IPR016181 (G3DSA:3.40.630.GENE3D)	F:GO:0005515; F:GO:0008080	F:protein binding; F:N-acetyltransferase activity
[INTERPRO, BLASTED, MAPPED, GO-SLIM]	maker-scaffold_10336_ref0020518-exonerate_est2genome-gene-0.0-mRNA-3	histone acetyltransferase GCN5	499	20	0	88.34	7	C:GO:0005654; P:GO:0006139; P:GO:0006464; P:GO:0009058; C:GO:0009536; P:GO:0016043; F:GO:0016740	C:nucleoplasm; P:nucleobase-containing compound metabolic process; P:cellular protein modification process; P:biosynthetic process; C:plastid; P:cellular component organization; F:transferase activity	EC:2.3.1.48	Histone acetyltransferase	IPR000182 (PFAM); IPR016181 (G3DSA:3.40.630.GENE3D)	F:GO:0008080	F:N-acetyltransferase activity
[INTERPRO, BLASTED, MAPPED, GO-SLIM]	maker-scaffold_10336_ref0020518-exonerate_est2genome-gene-0.0-mRNA-4	histone acetyltransferase GCN5	407	20	0	90.07	7	C:GO:0005654; P:GO:0006139; P:GO:0006464; P:GO:0009058; C:GO:0009536; P:GO:0016043; F:GO:0016740	C:nucleoplasm; P:nucleobase-containing compound metabolic process; P:cellular protein modification process; P:biosynthetic process; C:plastid; P:cellular component organization; F:transferase activity	EC:2.3.1.48	Histone acetyltransferase	IPR000182 (PFAM); IPR016181 (G3DSA:3.40.630.GENE3D)	F:GO:0008080	F:N-acetyltransferase activity
[INTERPRO, BLASTED, MAPPED, GO-SLIM]	maker-scaffold_10337_ref0003441-exonerate_est2genome-gene-0.0-mRNA-1	dolichyl-diphosphooligosaccharide-- glycosyltransferase subunit 2	724	20	0	88.84	10	C:GO:0005618; C:GO:0005739; C:GO:0005773; C:GO:0005783; C:GO:0005794; C:GO:0005886; P:GO:0005975; P:GO:0006464; P:GO:0009058; F:GO:0016740	C:cell wall; C:mitochondrion; C:vacuole; C:endoplasmic reticulum; C:Golgi apparatus; C:plasma membrane; P:carbohydrate metabolic process; P:cellular protein modification process; P:biosynthetic process; F:transferase activity	EC:2.4.1.119	Glycosyltransferases	IPR008814 (PFAM); IPR008930 (G3DSA:1.50.10.GENE3D)	P:GO:0006487; C:GO:0008250; C:GO:0016021	P:protein N-linked glycosylation; C:oligosaccharyltransferase complex; C:integral component of membrane
[BLASTED, MAPPED, GO-SLIM]	maker-scaffold_10337_ref0003441-exonerate_est2genome-gene-0.0-mRNA-2	dolichyl-diphosphooligosaccharide-- glycosyltransferase subunit 2	569	20	0	89.04	10	C:GO:0005618; C:GO:0005739; C:GO:0005773; C:GO:0005783; C:GO:0005794; C:GO:0005886; P:GO:0005975; P:GO:0006464; P:GO:0009058; F:GO:0016740	C:cell wall; C:mitochondrion; C:vacuole; C:endoplasmic reticulum; C:Golgi apparatus; C:plasma membrane; P:carbohydrate metabolic process; P:cellular protein modification process; P:biosynthetic process; F:transferase activity	EC:2.4.1.119	Glycosyltransferases
[INTERPRO, BLASTED, MAPPED, GO-SLIM]	maker-scaffold_10337_ref0003441-exonerate_est2genome-gene-0.1-mRNA-1	ABC transporter B family member chloroplastic	674	20	0	90.17	5	F:GO:0000166; F:GO:0005215; C:GO:0009536; C:GO:0016020; F:GO:0016787	F:nucleotide binding; F:transporter activity; C:plastid; C:membrane; F:hydrolase activity	EC:3.6.1.3; EC:3.6.1.15	Adenosinetriphosphatase; Nucleoside-triphosphate phosphatase	IPR003593 (SMART); IPR011527 (PFAM); IPR003439 (PFAM); PIRSF002773 (PIRSF); G3DSA:1.20.1560.10 (GENE3D); IPR027417 (G3DSA:3.40.50.GENE3D)	F:GO:0005524; P:GO:0006810; C:GO:0016021; F:GO:0016887; F:GO:0042626; P:GO:0055085	F:ATP binding; P:transport; C:integral component of membrane; F:ATPase activity; F:ATPase activity, coupled to transmembrane movement of substances; P:transmembrane transport
[BLASTED, MAPPED, GO-SLIM]	maker-scaffold_10337_ref0003441-exonerate_est2genome-gene-0.1-mRNA-2	ABC transporter B family member chloroplastic	409	20	0	94.64	5	F:GO:0000166; F:GO:0005215; C:GO:0009536; C:GO:0016020; F:GO:0016787	F:nucleotide binding; F:transporter activity; C:plastid; C:membrane; F:hydrolase activity	EC:3.6.1.3; EC:3.6.1.15	Adenosinetriphosphatase; Nucleoside-triphosphate phosphatase
[BLASTED, MAPPED, GO-SLIM]	maker-scaffold_10337_ref0003441-exonerate_est2genome-gene-0.1-mRNA-3	ABC transporter B family member chloroplastic	744	20	0	92.89	5	F:GO:0000166; F:GO:0005215; C:GO:0009536; C:GO:0016020; F:GO:0016787	F:nucleotide binding; F:transporter activity; C:plastid; C:membrane; F:hydrolase activity	EC:3.6.1.3; EC:3.6.1.15	Adenosinetriphosphatase; Nucleoside-triphosphate phosphatase
[INTERPRO, BLASTED, MAPPED, GO-SLIM]	maker-scaffold_10337_ref0003441-exonerate_est2genome-gene-0.1-mRNA-4	ABC transporter B family member chloroplastic	531	20	0	89.9	5	F:GO:0000166; F:GO:0005215; C:GO:0009536; C:GO:0016020; F:GO:0016787	F:nucleotide binding; F:transporter activity; C:plastid; C:membrane; F:hydrolase activity	EC:3.6.1.3; EC:3.6.1.15	Adenosinetriphosphatase; Nucleoside-triphosphate phosphatase	IPR027417 (G3DSA:3.40.50.GENE3D); IPR011527 (PFAM); G3DSA:1.20.1560.10 (GENE3D); IPR003439 (PFAM)	F:GO:0005524; P:GO:0006810; C:GO:0016021; F:GO:0016887; F:GO:0042626; P:GO:0055085	F:ATP binding; P:transport; C:integral component of membrane; F:ATPase activity; F:ATPase activity, coupled to transmembrane movement of substances; P:transmembrane transport
[INTERPRO, NO-BLAST]	maker-scaffold_10338_ref0003450-exonerate_est2genome-gene-0.0-mRNA-1	---NA---	37									no IPS match	no IPS match	no IPS match
[INTERPRO, BLASTED, MAPPED, GO-SLIM]	maker-scaffold_10338_ref0003450-exonerate_est2genome-gene-0.1-mRNA-1	E3 ubiquitin ligase BIG BROTHER	336	20	2.83353e-177	90.21	6	F:GO:0005515; P:GO:0006464; P:GO:0009056; P:GO:0009908; F:GO:0016740; P:GO:0040007	F:protein binding; P:cellular protein modification process; P:catabolic process; P:flower development; F:transferase activity; P:growth			IPR001841 (SMART); IPR001841 (PFAM); IPR013083 (G3DSA:3.30.40.GENE3D)	F:GO:0005515; F:GO:0008270	F:protein binding; F:zinc ion binding
[INTERPRO, BLASTED, MAPPED, GO-SLIM]	maker-scaffold_10338_ref0003450-exonerate_est2genome-gene-0.2-mRNA-1	gamma-interferon-inducible lysosomal thiol reductase isoform X1	256	20	8.42095e-120	78.66	1	C:GO:0005773	C:vacuole			IPR004911 (PFAM)	no GO terms	no GO terms
[BLASTED, MAPPED, GO-SLIM]	maker-scaffold_10339_ref0003451-exonerate_est2genome-gene-0.0-mRNA-1	shikimate O-hydroxycinnamoyltransferase	324	20	0	93.43	2	C:GO:0005739; F:GO:0016740	C:mitochondrion; F:transferase activity
[BLASTED, MAPPED, GO-SLIM]	maker-scaffold_10339_ref0003451-exonerate_est2genome-gene-0.1-mRNA-1	probable phosphatase 2C 42	365	20	0	71.98	4	F:GO:0005488; C:GO:0005623; P:GO:0006464; F:GO:0016787	F:binding; C:cell; P:cellular protein modification process; F:hydrolase activity	EC:3.1.3.16; EC:3.1.3.41	Protein-serine/threonine phosphatase; 4-nitrophenylphosphatase
[BLASTED, MAPPED, GO-SLIM]	maker-scaffold_10341_ref0023263-exonerate_est2genome-gene-0.0-mRNA-1	cell division control 48 homolog B isoform X1	560	20	0	87.36	5	P:GO:0000003; F:GO:0000166; P:GO:0007275; C:GO:0016020; P:GO:0030154	P:reproduction; F:nucleotide binding; P:multicellular organism development; C:membrane; P:cell differentiation
[INTERPRO, BLASTED, MAPPED, GO-SLIM]	maker-scaffold_10341_ref0023263-exonerate_est2genome-gene-0.0-mRNA-2	cell division control 48 homolog B isoform X1	568	20	0	88.48	5	P:GO:0000003; F:GO:0000166; P:GO:0007275; C:GO:0016020; P:GO:0030154	P:reproduction; F:nucleotide binding; P:multicellular organism development; C:membrane; P:cell differentiation			IPR003593 (SMART); IPR027417 (G3DSA:3.40.50.GENE3D); IPR027417 (G3DSA:3.40.50.GENE3D); IPR003959 (PFAM); G3DSA:1.10.8.60 (GENE3D); PTHR23077 (PANTHER); PTHR23077:SF54 (PANTHER)	F:GO:0005524	F:ATP binding
[BLASTED, MAPPED, GO-SLIM]	maker-scaffold_10341_ref0023263-exonerate_est2genome-gene-0.1-mRNA-1	peroxidase 18	419	20	0	82.96	7	F:GO:0003824; F:GO:0005488; C:GO:0005576; C:GO:0005618; P:GO:0006950; P:GO:0009056; P:GO:0016043	F:catalytic activity; F:binding; C:extracellular region; C:cell wall; P:response to stress; P:catabolic process; P:cellular component organization	EC:1.11.1.7	Peroxidase
[INTERPRO, BLASTED, MAPPED, GO-SLIM]	maker-scaffold_10341_ref0023263-exonerate_est2genome-gene-0.1-mRNA-2	peroxidase 18	391	20	0	83.03	7	F:GO:0003824; F:GO:0005488; C:GO:0005576; C:GO:0005618; P:GO:0006950; P:GO:0009056; P:GO:0016043	F:catalytic activity; F:binding; C:extracellular region; C:cell wall; P:response to stress; P:catabolic process; P:cellular component organization	EC:1.11.1.7	Peroxidase	G3DSA:1.10.520.10 (GENE3D); IPR002016 (PFAM); G3DSA:1.10.420.10 (GENE3D)	F:GO:0004601; P:GO:0006979; F:GO:0020037; P:GO:0055114	F:peroxidase activity; P:response to oxidative stress; F:heme binding; P:oxidation-reduction process
[INTERPRO, BLASTED, MAPPED, GO-SLIM]	maker-scaffold_10341_ref0023263-exonerate_est2genome-gene-0.2-mRNA-1	CHROMOSOME TRANSMISSION FIDELITY 7	363	20	0	82.31	10	C:GO:0005634; P:GO:0006259; P:GO:0006950; P:GO:0007049; P:GO:0009058; P:GO:0009790; P:GO:0009908; P:GO:0016043; F:GO:0016740; P:GO:0019538	C:nucleus; P:DNA metabolic process; P:response to stress; P:cell cycle; P:biosynthetic process; P:embryo development; P:flower development; P:cellular component organization; F:transferase activity; P:protein metabolic process			IPR016181 (G3DSA:3.40.630.GENE3D); IPR028009 (PFAM); IPR028005 (PFAM)	no GO terms	no GO terms
[INTERPRO, BLASTED, MAPPED, GO-SLIM]	maker-scaffold_10342_ref0023262-exonerate_est2genome-gene-0.0-mRNA-1	Retrovirus-related Pol poly from transposon TNT 1-94	146	20	4.60651e-84	88.04	3	F:GO:0003676; P:GO:0006259; C:GO:0016020	F:nucleic acid binding; P:DNA metabolic process; C:membrane			no IPS match	no IPS match	no IPS match
[INTERPRO, NO-BLAST]	maker-scaffold_10342_ref0023262-exonerate_est2genome-gene-0.1-mRNA-1	---NA---	54									no IPS match	no IPS match	no IPS match
[BLASTED, MAPPED]	maker-scaffold_10342_ref0023262-exonerate_est2genome-gene-0.2-mRNA-1	hypothetical protein BRADI_5g25291	561	20	1.17505e-174	58.98	1	C:GO:0009536	C:plastid
[INTERPRO, BLASTED, MAPPED]	maker-scaffold_10342_ref0023262-exonerate_est2genome-gene-0.2-mRNA-2	hypothetical protein BRADI_5g25291	551	20	2.85366e-172	59.39	1	C:GO:0009536	C:plastid			IPR015216 (PFAM)	no GO terms	no GO terms
[INTERPRO, NO-BLAST]	maker-scaffold_10342_ref0023262-exonerate_est2genome-gene-0.3-mRNA-1	---NA---	98									no IPS match	no IPS match	no IPS match
[NO-BLAST]	maker-scaffold_10342_ref0023262-exonerate_est2genome-gene-0.3-mRNA-2	---NA---	206
[INTERPRO, NO-BLAST]	maker-scaffold_10345_ref0023267-exonerate_est2genome-gene-0.0-mRNA-1	---NA---	94									no IPS match	no IPS match	no IPS match
[INTERPRO, NO-BLAST]	maker-scaffold_10345_ref0023267-exonerate_est2genome-gene-0.0-mRNA-2	---NA---	69									no IPS match	no IPS match	no IPS match
[INTERPRO, BLASTED, MAPPED, GO-SLIM]	maker-scaffold_10346_ref0023266-exonerate_est2genome-gene-0.0-mRNA-1	transcription elongation factor SPT5 homolog 1	954	20	0	80.4	7	F:GO:0005198; C:GO:0005634; C:GO:0005840; P:GO:0006139; P:GO:0006412; P:GO:0009056; F:GO:0016787	F:structural molecule activity; C:nucleus; C:ribosome; P:nucleobase-containing compound metabolic process; P:translation; P:catabolic process; F:hydrolase activity	EC:3.4.23	Acting on peptide bonds (peptidases)	IPR006645 (SMART); IPR005824 (SMART); IPR005100 (PFAM); IPR017071 (PIRSF); IPR022581 (PFAM); IPR005824 (PFAM)	P:GO:0006355; P:GO:0006357; P:GO:0032784	P:regulation of transcription, DNA-templated; P:regulation of transcription by RNA polymerase II; P:regulation of DNA-templated transcription, elongation
[INTERPRO, BLASTED, MAPPED, GO-SLIM]	maker-scaffold_10346_ref0023266-exonerate_est2genome-gene-0.0-mRNA-2	transcription elongation factor SPT5 homolog 1	237	20	1.53574e-124	76.19	7	F:GO:0005198; C:GO:0005634; C:GO:0005840; P:GO:0006139; F:GO:0008135; P:GO:0009056; F:GO:0016787	F:structural molecule activity; C:nucleus; C:ribosome; P:nucleobase-containing compound metabolic process; F:translation factor activity, RNA binding; P:catabolic process; F:hydrolase activity	EC:3.4.23	Acting on peptide bonds (peptidases)	no IPS match	no IPS match	no IPS match
[INTERPRO, NO-BLAST]	maker-scaffold_10346_ref0023266-exonerate_est2genome-gene-0.1-mRNA-1	---NA---	128									no IPS match	no IPS match	no IPS match
[INTERPRO, NO-BLAST]	maker-scaffold_10346_ref0023266-exonerate_est2genome-gene-0.2-mRNA-1	---NA---	174									no IPS match	no IPS match	no IPS match
[INTERPRO, BLASTED, MAPPED, GO-SLIM]	maker-scaffold_10347_ref0041739-exonerate_est2genome-gene-0.0-mRNA-1	signal peptide peptidase-like 4	546	20	0	91.12	8	C:GO:0005764; C:GO:0005768; C:GO:0005783; C:GO:0005794; P:GO:0009987; C:GO:0016020; F:GO:0016787; P:GO:0019538	C:lysosome; C:endosome; C:endoplasmic reticulum; C:Golgi apparatus; P:cellular process; C:membrane; F:hydrolase activity; P:protein metabolic process	EC:3.4.23	Acting on peptide bonds (peptidases)	IPR006639 (SMART); IPR003137 (PFAM); G3DSA:3.50.30.30 (GENE3D); IPR007369 (PFAM); PTHR12174:SF45 (PANTHER); IPR007369 (PANTHER)	F:GO:0004190; C:GO:0016021	F:aspartic-type endopeptidase activity; C:integral component of membrane
[INTERPRO, BLASTED, MAPPED, GO-SLIM]	maker-scaffold_10348_ref0023272-exonerate_est2genome-gene-0.0-mRNA-1	anthranilate O-methyltransferase 2-like	375	20	0	79.61	2	P:GO:0008152; F:GO:0016740	P:metabolic process; F:transferase activity			IPR029063 (G3DSA:3.40.50.GENE3D); IPR005299 (PFAM)	F:GO:0008168	F:methyltransferase activity
[INTERPRO, BLASTED, MAPPED, GO-SLIM]	maker-scaffold_10348_ref0023272-exonerate_est2genome-gene-0.0-mRNA-2	anthranilate O-methyltransferase 2-like	285	20	9.42834e-138	70.7	2	P:GO:0008152; F:GO:0016740	P:metabolic process; F:transferase activity			IPR005299 (PFAM); IPR029063 (G3DSA:3.40.50.GENE3D)	F:GO:0008168	F:methyltransferase activity
[INTERPRO, NO-BLAST]	maker-scaffold_1034_ref0020113-exonerate_est2genome-gene-0.0-mRNA-1	---NA---	53									no IPS match	no IPS match	no IPS match
[INTERPRO, BLASTED]	maker-scaffold_1034_ref0020113-exonerate_est2genome-gene-0.1-mRNA-1	predicted protein	277	20	2.0122e-77	60.27						no IPS match	no IPS match	no IPS match
[INTERPRO, BLASTED, MAPPED, GO-SLIM]	maker-scaffold_1034_ref0020113-exonerate_est2genome-gene-0.2-mRNA-1	ABC transporter C family member 8	1446	20	0	84.99	4	F:GO:0000166; F:GO:0005215; C:GO:0016020; F:GO:0016787	F:nucleotide binding; F:transporter activity; C:membrane; F:hydrolase activity	EC:3.6.1.3; EC:3.6.1.15	Adenosinetriphosphatase; Nucleoside-triphosphate phosphatase	IPR003593 (SMART); IPR003439 (PFAM); IPR027417 (G3DSA:3.40.50.GENE3D); G3DSA:1.20.1560.10 (GENE3D); IPR011527 (PFAM); IPR027417 (G3DSA:3.40.50.GENE3D)	F:GO:0005524; P:GO:0006810; C:GO:0016021; F:GO:0016887; F:GO:0042626; P:GO:0055085	F:ATP binding; P:transport; C:integral component of membrane; F:ATPase activity; F:ATPase activity, coupled to transmembrane movement of substances; P:transmembrane transport
[INTERPRO, BLASTED, MAPPED, GO-SLIM]	maker-scaffold_1034_ref0020113-exonerate_est2genome-gene-0.2-mRNA-2	ABC transporter C family member 8	1473	20	0	84.89	4	F:GO:0000166; F:GO:0005215; C:GO:0016020; F:GO:0016787	F:nucleotide binding; F:transporter activity; C:membrane; F:hydrolase activity	EC:3.6.1.3; EC:3.6.1.15	Adenosinetriphosphatase; Nucleoside-triphosphate phosphatase	IPR003593 (SMART); IPR011527 (PFAM); IPR027417 (G3DSA:3.40.50.GENE3D); G3DSA:1.20.1560.10 (GENE3D); IPR027417 (G3DSA:3.40.50.GENE3D); IPR003439 (PFAM)	F:GO:0005524; P:GO:0006810; C:GO:0016021; F:GO:0016887; F:GO:0042626; P:GO:0055085	F:ATP binding; P:transport; C:integral component of membrane; F:ATPase activity; F:ATPase activity, coupled to transmembrane movement of substances; P:transmembrane transport
[BLASTED, MAPPED, GO-SLIM]	maker-scaffold_1034_ref0020113-exonerate_est2genome-gene-0.2-mRNA-3	ABC transporter C family member 8	384	20	0	93.13	4	F:GO:0000166; F:GO:0005215; C:GO:0016020; F:GO:0016787	F:nucleotide binding; F:transporter activity; C:membrane; F:hydrolase activity	EC:3.6.1.3; EC:3.6.1.15	Adenosinetriphosphatase; Nucleoside-triphosphate phosphatase
[INTERPRO, NO-BLAST]	maker-scaffold_1034_ref0020113-exonerate_est2genome-gene-0.3-mRNA-1	---NA---	109									no IPS match	no IPS match	no IPS match
[NO-BLAST]	maker-scaffold_1034_ref0020113-exonerate_est2genome-gene-0.3-mRNA-2	---NA---	109
[BLASTED, MAPPED, GO-SLIM]	maker-scaffold_1034_ref0020113-exonerate_est2genome-gene-0.4-mRNA-1	pollen-specific SF21-like	351	20	0	91.27	1	C:GO:0016020	C:membrane
[INTERPRO, BLASTED, MAPPED, GO-SLIM]	maker-scaffold_1034_ref0020113-exonerate_est2genome-gene-0.4-mRNA-2	pollen-specific SF21	220	20	3.41869e-131	91.39	1	C:GO:0016020	C:membrane			IPR004142 (PFAM); IPR029058 (G3DSA:3.40.50.GENE3D)	no GO terms	no GO terms
[INTERPRO, NO-BLAST]	maker-scaffold_10350_ref0041057-exonerate_est2genome-gene-0.0-mRNA-1	---NA---	31									no IPS match	no IPS match	no IPS match
[INTERPRO, BLASTED, MAPPED, GO-SLIM]	maker-scaffold_10350_ref0041057-exonerate_est2genome-gene-0.1-mRNA-1	auxin efflux carrier component 5	198	20	9.42502e-126	86.09	6	F:GO:0005215; C:GO:0005783; C:GO:0005886; P:GO:0007165; P:GO:0007275; P:GO:0009719	F:transporter activity; C:endoplasmic reticulum; C:plasma membrane; P:signal transduction; P:multicellular organism development; P:response to endogenous stimulus			IPR004776 (PFAM)	C:GO:0016021; P:GO:0055085	C:integral component of membrane; P:transmembrane transport
[BLASTED, MAPPED, GO-SLIM]	maker-scaffold_10350_ref0041057-exonerate_est2genome-gene-0.1-mRNA-2	auxin efflux carrier component 5	69	20	4.43431e-35	96.27	6	F:GO:0005215; C:GO:0005783; C:GO:0005886; P:GO:0007165; P:GO:0007275; P:GO:0009719	F:transporter activity; C:endoplasmic reticulum; C:plasma membrane; P:signal transduction; P:multicellular organism development; P:response to endogenous stimulus
[INTERPRO, BLASTED, MAPPED, GO-SLIM]	maker-scaffold_10350_ref0041057-exonerate_est2genome-gene-0.2-mRNA-1	Eukaryotic translation initiation factor 3 subunit	198	20	4.24759e-111	81.86	4	C:GO:0005783; P:GO:0008152; P:GO:0009987; C:GO:0016020	C:endoplasmic reticulum; P:metabolic process; P:cellular process; C:membrane			no IPS match	no IPS match	no IPS match
[BLASTED, MAPPED, GO-SLIM]	maker-scaffold_10351_ref0041058-exonerate_est2genome-gene-0.0-mRNA-1	Paired amphipathic helix Sin3-like 3	1305	20	0	77.1	6	C:GO:0005654; P:GO:0006139; P:GO:0006464; P:GO:0009058; P:GO:0016043; F:GO:0016787	C:nucleoplasm; P:nucleobase-containing compound metabolic process; P:cellular protein modification process; P:biosynthetic process; P:cellular component organization; F:hydrolase activity	EC:3.5.1.98	Histone deacetylase
[INTERPRO, BLASTED, MAPPED, GO-SLIM]	maker-scaffold_10351_ref0041058-exonerate_est2genome-gene-0.0-mRNA-2	Paired amphipathic helix Sin3-like 3	814	20	0	77.62	6	C:GO:0005654; P:GO:0006139; P:GO:0006464; P:GO:0009058; P:GO:0016043; F:GO:0016787	C:nucleoplasm; P:nucleobase-containing compound metabolic process; P:cellular protein modification process; P:biosynthetic process; P:cellular component organization; F:hydrolase activity	EC:3.5.1.98	Histone deacetylase	IPR013194 (SMART); IPR031693 (PFAM); IPR013194 (PFAM)	no GO terms	no GO terms
[INTERPRO, BLASTED, MAPPED, GO-SLIM]	maker-scaffold_10351_ref0041058-exonerate_est2genome-gene-0.0-mRNA-3	Paired amphipathic helix Sin3-like 3	814	20	0	77.62	6	C:GO:0005654; P:GO:0006139; P:GO:0006464; P:GO:0009058; P:GO:0016043; F:GO:0016787	C:nucleoplasm; P:nucleobase-containing compound metabolic process; P:cellular protein modification process; P:biosynthetic process; P:cellular component organization; F:hydrolase activity	EC:3.5.1.98	Histone deacetylase	IPR013194 (SMART); IPR031693 (PFAM); IPR013194 (PFAM)	no GO terms	no GO terms
[INTERPRO, BLASTED]	maker-scaffold_10352_ref0041059-exonerate_est2genome-gene-0.0-mRNA-1	unknown	333	1	9.52609e-21	74.64						no IPS match	no IPS match	no IPS match
[INTERPRO, BLASTED, MAPPED, GO-SLIM]	maker-scaffold_10352_ref0041059-exonerate_est2genome-gene-0.1-mRNA-1	pentatricopeptide repeat-containing chloroplastic	536	20	0	88.41	3	P:GO:0000003; P:GO:0009790; P:GO:0009791	P:reproduction; P:embryo development; P:post-embryonic development			IPR002885 (PFAM); IPR002885 (TIGRFAM); IPR002885 (PFAM); IPR002885 (PFAM)	no GO terms	no GO terms
[BLASTED, MAPPED, GO-SLIM]	maker-scaffold_10352_ref0041059-exonerate_est2genome-gene-0.2-mRNA-1	alkylated DNA repair alkB homolog 8	417	20	0	83.23	3	C:GO:0005739; P:GO:0006139; F:GO:0016740	C:mitochondrion; P:nucleobase-containing compound metabolic process; F:transferase activity
[INTERPRO, BLASTED, MAPPED]	maker-scaffold_10353_ref0041060-exonerate_est2genome-gene-0.0-mRNA-1	hypothetical protein SORBIDRAFT_09g005600	161	15	4.03887e-13	62.91	1	F:GO:0008270	F:zinc ion binding			no IPS match	no IPS match	no IPS match
[BLASTED, MAPPED]	maker-scaffold_10353_ref0041060-exonerate_est2genome-gene-0.1-mRNA-1	Os06g0635500, partial	83	2	3.63813e-07	53.75	3	F:GO:0004364; C:GO:0005737; P:GO:0006749	F:glutathione transferase activity; C:cytoplasm; P:glutathione metabolic process
[INTERPRO, NO-BLAST]	maker-scaffold_10354_ref0041053-exonerate_est2genome-gene-0.0-mRNA-1	---NA---	157									no IPS match	no IPS match	no IPS match
[BLASTED, MAPPED, GO-SLIM]	maker-scaffold_10354_ref0041053-exonerate_est2genome-gene-0.1-mRNA-1	pentatricopeptide repeat-containing chloroplastic	732	20	0	85.98	3	F:GO:0004518; F:GO:0005488; C:GO:0009536	F:nuclease activity; F:binding; C:plastid
[INTERPRO, BLASTED, MAPPED, GO-SLIM]	maker-scaffold_10359_ref0041064-exonerate_est2genome-gene-0.0-mRNA-1	PHR1-LIKE 1-like	280	20	0	85.12	6	F:GO:0003677; C:GO:0005634; C:GO:0005739; P:GO:0006139; P:GO:0009058; C:GO:0009536	F:DNA binding; C:nucleus; C:mitochondrion; P:nucleobase-containing compound metabolic process; P:biosynthetic process; C:plastid			IPR001005 (PFAM); IPR009057 (G3DSA:1.10.10.GENE3D); IPR006447 (TIGRFAM); IPR025756 (PFAM); PTHR31314 (PANTHER); PTHR31314:SF11 (PANTHER)	F:GO:0003677	F:DNA binding
[BLASTED, MAPPED, GO-SLIM]	maker-scaffold_10359_ref0041064-exonerate_est2genome-gene-0.1-mRNA-1	two pore potassium channel c-like	335	20	0	89.67	5	F:GO:0005215; F:GO:0005488; C:GO:0005773; P:GO:0009987; C:GO:0016020	F:transporter activity; F:binding; C:vacuole; P:cellular process; C:membrane
[NO-BLAST]	maker-scaffold_1035_ref0020114-exonerate_est2genome-gene-0.0-mRNA-1	---NA---	52
[BLASTED, MAPPED, GO-SLIM]	maker-scaffold_1035_ref0020114-exonerate_est2genome-gene-0.1-mRNA-1	argonaute 1B isoform X1	1156	20	0	91.63	3	F:GO:0003676; P:GO:0008152; P:GO:0009987	F:nucleic acid binding; P:metabolic process; P:cellular process
[BLASTED, MAPPED, GO-SLIM]	maker-scaffold_1035_ref0020114-exonerate_est2genome-gene-0.1-mRNA-2	argonaute 1B isoform X1	1100	20	0	91.81	3	F:GO:0003676; P:GO:0008152; P:GO:0009987	F:nucleic acid binding; P:metabolic process; P:cellular process
[INTERPRO, BLASTED, MAPPED, GO-SLIM]	maker-scaffold_1035_ref0020114-exonerate_est2genome-gene-0.1-mRNA-3	AGO1a	844	20	0	88.76	4	F:GO:0003676; F:GO:0005515; P:GO:0008152; P:GO:0009987	F:nucleic acid binding; F:protein binding; P:metabolic process; P:cellular process			IPR003100 (SMART); IPR014811 (SMART); IPR032472 (PFAM); IPR003100 (PFAM); IPR003165 (PFAM); IPR032474 (PFAM); IPR014811 (PFAM); G3DSA:2.170.260.10 (GENE3D); IPR032473 (PFAM); G3DSA:3.40.50.2300 (GENE3D); IPR024357 (PFAM)	F:GO:0003676; F:GO:0005515	F:nucleic acid binding; F:protein binding
[INTERPRO, BLASTED, MAPPED, GO-SLIM]	maker-scaffold_1035_ref0020114-exonerate_est2genome-gene-0.1-mRNA-4	argonaute 1B isoform X2	451	20	0	97.06	3	F:GO:0003676; P:GO:0008152; P:GO:0009987	F:nucleic acid binding; P:metabolic process; P:cellular process			IPR003165 (SMART); IPR012337 (G3DSA:3.30.420.GENE3D); G3DSA:3.40.50.2300 (GENE3D); IPR003165 (PFAM)	F:GO:0003676	F:nucleic acid binding
[NO-BLAST]	maker-scaffold_1035_ref0020114-exonerate_est2genome-gene-0.2-mRNA-1	---NA---	85
[BLASTED, MAPPED, GO-SLIM]	maker-scaffold_1035_ref0020114-exonerate_est2genome-gene-0.3-mRNA-1	dnaJ homolog subfamily C member 28	253	20	2.98486e-113	81.27	4	C:GO:0005737; C:GO:0005794; P:GO:0006810; P:GO:0016043	C:cytoplasm; C:Golgi apparatus; P:transport; P:cellular component organization
[INTERPRO, BLASTED, MAPPED, GO-SLIM]	maker-scaffold_1035_ref0020114-exonerate_est2genome-gene-0.3-mRNA-2	dnaJ homolog subfamily C member 28	243	20	6.92128e-93	79.85	4	C:GO:0005737; C:GO:0005794; P:GO:0006810; P:GO:0016043	C:cytoplasm; C:Golgi apparatus; P:transport; P:cellular component organization			IPR018961 (PFAM)	no GO terms	no GO terms
[BLASTED, MAPPED, GO-SLIM]	maker-scaffold_1035_ref0020114-exonerate_est2genome-gene-0.3-mRNA-3	dnaJ homolog subfamily C member 28	113	20	1.5981e-51	84	4	C:GO:0005737; C:GO:0005794; P:GO:0006810; P:GO:0016043	C:cytoplasm; C:Golgi apparatus; P:transport; P:cellular component organization
[NO-BLAST]	maker-scaffold_10360_ref0010649-exonerate_est2genome-gene-0.0-mRNA-1	---NA---	143
[INTERPRO, BLASTED, MAPPED, GO-SLIM]	maker-scaffold_10362_ref0010651-exonerate_est2genome-gene-0.0-mRNA-1	N-alpha-acetyltransferase 20	174	20	2.10686e-124	96.95	4	C:GO:0005737; P:GO:0006464; P:GO:0009058; F:GO:0016740	C:cytoplasm; P:cellular protein modification process; P:biosynthetic process; F:transferase activity	EC:2.3.1.88	Acyltransferases	IPR000182 (PFAM); IPR016181 (G3DSA:3.40.630.GENE3D); PTHR23091 (PANTHER); PTHR23091:SF71 (PANTHER)	F:GO:0008080	F:N-acetyltransferase activity
[INTERPRO, BLASTED, MAPPED, GO-SLIM]	maker-scaffold_10364_ref0010653-exonerate_est2genome-gene-0.0-mRNA-1	ATP-dependent protease	163	20	6.2447e-100	87.78	8	F:GO:0000166; F:GO:0003677; C:GO:0005739; P:GO:0009056; C:GO:0009536; P:GO:0016043; F:GO:0016787; P:GO:0019538	F:nucleotide binding; F:DNA binding; C:mitochondrion; P:catabolic process; C:plastid; P:cellular component organization; F:hydrolase activity; P:protein metabolic process	EC:3.4.21; EC:3.6.1.3; EC:3.6.1.15	Acting on peptide bonds (peptidases); Adenosinetriphosphatase; Nucleoside-triphosphate phosphatase	no IPS match	no IPS match	no IPS match
[INTERPRO, NO-BLAST]	maker-scaffold_10364_ref0010653-exonerate_est2genome-gene-0.1-mRNA-1	---NA---	171									no IPS match	no IPS match	no IPS match
[INTERPRO, BLASTED, MAPPED, GO-SLIM]	maker-scaffold_10364_ref0010653-exonerate_est2genome-gene-0.2-mRNA-1	calmodulin-interacting 111	1093	20	0	78.36	8	F:GO:0000166; F:GO:0005198; F:GO:0005515; C:GO:0005840; P:GO:0006412; C:GO:0009536; C:GO:0009579; C:GO:0016020	F:nucleotide binding; F:structural molecule activity; F:protein binding; C:ribosome; P:translation; C:plastid; C:thylakoid; C:membrane			IPR003593 (SMART); G3DSA:1.10.8.60 (GENE3D); IPR027417 (G3DSA:3.40.50.GENE3D); IPR003959 (PFAM)	F:GO:0005524	F:ATP binding
[BLASTED, MAPPED, GO-SLIM]	maker-scaffold_10365_ref0010652-exonerate_est2genome-gene-0.0-mRNA-1	FLX-like 1	351	20	0	78.89	3	P:GO:0000003; P:GO:0009628; P:GO:0009791	P:reproduction; P:response to abiotic stimulus; P:post-embryonic development
[INTERPRO, BLASTED, MAPPED, GO-SLIM]	maker-scaffold_10365_ref0010652-exonerate_est2genome-gene-0.1-mRNA-1	LURP-one-related 7	273	20	4.41348e-83	74.93	2	P:GO:0006950; C:GO:0016020	P:response to stress; C:membrane			IPR007612 (PFAM)	no GO terms	no GO terms
[INTERPRO, BLASTED, MAPPED, GO-SLIM]	maker-scaffold_10365_ref0010652-exonerate_est2genome-gene-0.2-mRNA-1	mitotic checkpoint serine threonine- kinase BUB1	595	20	0	81.73	5	F:GO:0000166; P:GO:0006464; P:GO:0007049; P:GO:0016043; F:GO:0016301	F:nucleotide binding; P:cellular protein modification process; P:cell cycle; P:cellular component organization; F:kinase activity			IPR013212 (SMART); IPR000719 (SMART); IPR000719 (PFAM); G3DSA:1.10.510.10 (GENE3D); IPR013212 (PFAM); G3DSA:3.30.200.20 (GENE3D); PTHR14030:SF6 (PANTHER); IPR015661 (PANTHER)	F:GO:0004672; F:GO:0005524; P:GO:0006468; P:GO:0007094	F:protein kinase activity; F:ATP binding; P:protein phosphorylation; P:mitotic spindle assembly checkpoint
[BLASTED, MAPPED, GO-SLIM]	maker-scaffold_10365_ref0010652-exonerate_est2genome-gene-0.2-mRNA-2	Mitotic checkpoint serine threonine- kinase BUB1	429	20	0	79.26	5	F:GO:0000166; P:GO:0006464; P:GO:0007049; P:GO:0016043; F:GO:0016301	F:nucleotide binding; P:cellular protein modification process; P:cell cycle; P:cellular component organization; F:kinase activity
[INTERPRO, BLASTED, MAPPED, GO-SLIM]	maker-scaffold_10365_ref0010652-exonerate_est2genome-gene-0.3-mRNA-1	SH3 domain-containing 3	348	20	0	89.95	5	F:GO:0005515; P:GO:0005975; P:GO:0006629; P:GO:0009058; P:GO:0016043	F:protein binding; P:carbohydrate metabolic process; P:lipid metabolic process; P:biosynthetic process; P:cellular component organization			IPR001452 (SMART); G3DSA:2.30.30.40 (GENE3D); IPR001452 (PFAM)	F:GO:0005515	F:protein binding
[INTERPRO, BLASTED, GO-SLIM]	maker-scaffold_10367_ref0010654-exonerate_est2genome-gene-0.0-mRNA-1	TPA: DNA-binding bromodomain-containing family	575	20	0	70.08	1	F:GO:0005515	F:protein binding			IPR001487 (SMART); IPR001487 (PFAM); IPR001487 (G3DSA:1.20.920.GENE3D)	F:GO:0005515	F:protein binding
[BLASTED, MAPPED, GO-SLIM]	maker-scaffold_10367_ref0010654-exonerate_est2genome-gene-0.1-mRNA-1	lysine ketoglutarate reductase trans-splicing related 1	401	20	0	90.02	3	C:GO:0005634; C:GO:0005737; C:GO:0016020	C:nucleus; C:cytoplasm; C:membrane
[INTERPRO, BLASTED, MAPPED, GO-SLIM]	maker-scaffold_10367_ref0010654-exonerate_est2genome-gene-0.1-mRNA-2	lysine ketoglutarate reductase trans-splicing related 1	224	20	2.79273e-151	92.55	3	C:GO:0005634; C:GO:0005737; C:GO:0016020	C:nucleus; C:cytoplasm; C:membrane			IPR007877 (PFAM)	no GO terms	no GO terms
[BLASTED, MAPPED, GO-SLIM]	maker-scaffold_10367_ref0010654-exonerate_est2genome-gene-0.1-mRNA-3	hypothetical protein BRADI_1g24590	60	20	1.06497e-32	93.42	1	C:GO:0016020	C:membrane
[BLASTED, MAPPED, GO-SLIM]	maker-scaffold_10368_ref0014977-exonerate_est2genome-gene-0.0-mRNA-1	pentatricopeptide repeat-containing At3g12770	597	20	0	73.5	1	F:GO:0005515	F:protein binding
[INTERPRO, BLASTED, MAPPED, GO-SLIM]	maker-scaffold_10368_ref0014977-exonerate_est2genome-gene-0.0-mRNA-2	TPA: HLH DNA-binding domain superfamily	504	20	0	73.3	2	F:GO:0005515; C:GO:0005634	F:protein binding; C:nucleus			IPR011598 (SMART); IPR011598 (PFAM); IPR011598 (G3DSA:4.10.280.GENE3D)	F:GO:0046983	F:protein dimerization activity
[INTERPRO, BLASTED, MAPPED, GO-SLIM]	maker-scaffold_10368_ref0014977-exonerate_est2genome-gene-0.0-mRNA-3	transcription factor BIM2 isoform X2	434	20	0	79.76	1	F:GO:0005515	F:protein binding			IPR011598 (SMART); IPR011598 (G3DSA:4.10.280.GENE3D); IPR011598 (PFAM)	F:GO:0046983	F:protein dimerization activity
[NO-BLAST]	maker-scaffold_10369_ref0010640-exonerate_est2genome-gene-0.0-mRNA-1	---NA---	143
[BLASTED, MAPPED, GO-SLIM]	maker-scaffold_1036_ref0020111-exonerate_est2genome-gene-0.0-mRNA-1	pentatricopeptide repeat-containing mitochondrial	681	20	0	76.72	1	C:GO:0009536	C:plastid
[INTERPRO, BLASTED, MAPPED, GO-SLIM]	maker-scaffold_1036_ref0020111-exonerate_est2genome-gene-0.1-mRNA-1	phospholipid hydroperoxide glutathione peroxidase chloroplastic	225	20	2.18601e-134	86.94	5	F:GO:0003824; P:GO:0006950; P:GO:0008152; C:GO:0009536; P:GO:0009987	F:catalytic activity; P:response to stress; P:metabolic process; C:plastid; P:cellular process	EC:1.11.1.9; EC:1.11.1.7	Glutathione peroxidase; Peroxidase	IPR012336 (G3DSA:3.40.30.GENE3D); IPR000889 (PFAM)	F:GO:0004602; P:GO:0006979; P:GO:0055114	F:glutathione peroxidase activity; P:response to oxidative stress; P:oxidation-reduction process
[BLASTED, MAPPED, GO-SLIM]	maker-scaffold_1036_ref0020111-exonerate_est2genome-gene-0.2-mRNA-1	leucine-rich repeat receptor-like serine threonine- kinase At2g24130	374	20	0	81.94	4	F:GO:0000166; P:GO:0006464; C:GO:0016020; F:GO:0016301	F:nucleotide binding; P:cellular protein modification process; C:membrane; F:kinase activity	EC:2.7.11	Transferring phosphorus-containing groups
[INTERPRO, BLASTED]	maker-scaffold_10371_ref0028624-exonerate_est2genome-gene-0.0-mRNA-1	thiosulfate sulfurtransferase 18	139	20	7.44735e-61	79.95						IPR001763 (SMART); IPR001763 (PFAM); IPR001763 (G3DSA:3.40.250.GENE3D)	no GO terms	no GO terms
[BLASTED, MAPPED, GO-SLIM]	maker-scaffold_10373_ref0028622-exonerate_est2genome-gene-0.0-mRNA-1	somatic embryogenesis receptor kinase 2-like	629	20	0	95.94	6	F:GO:0000166; F:GO:0004871; P:GO:0006464; C:GO:0016020; F:GO:0016301; F:GO:0038023	F:nucleotide binding; F:obsolete signal transducer activity; P:cellular protein modification process; C:membrane; F:kinase activity; F:signaling receptor activity	EC:2.7.11	Transferring phosphorus-containing groups
[INTERPRO, BLASTED]	maker-scaffold_10374_ref0028627-exonerate_est2genome-gene-0.0-mRNA-1	glycine-rich cell wall structural -like	68	1	5.26379e-07	76.92						IPR010800 (PFAM)	no GO terms	no GO terms
[BLASTED, MAPPED, GO-SLIM]	maker-scaffold_10376_ref0028625-exonerate_est2genome-gene-0.0-mRNA-1	probable leucine-rich repeat receptor kinase At5g63930	1104	20	0	87.54	4	F:GO:0000166; P:GO:0006464; C:GO:0016020; F:GO:0016301	F:nucleotide binding; P:cellular protein modification process; C:membrane; F:kinase activity
[INTERPRO, BLASTED, MAPPED, GO-SLIM]	maker-scaffold_10377_ref0028626-exonerate_est2genome-gene-0.0-mRNA-1	dol-P-Man:Man(5) c(2)-PP-Dol alpha-1,3-mannosyltransferase	432	20	0	87.36	6	C:GO:0005783; P:GO:0005975; P:GO:0009058; P:GO:0009987; C:GO:0016020; F:GO:0016740	C:endoplasmic reticulum; P:carbohydrate metabolic process; P:biosynthetic process; P:cellular process; C:membrane; F:transferase activity			IPR007873 (PFAM)	C:GO:0005783; C:GO:0016021; F:GO:0016758	C:endoplasmic reticulum; C:integral component of membrane; F:transferase activity, transferring hexosyl groups
[INTERPRO, BLASTED, MAPPED, GO-SLIM]	maker-scaffold_10377_ref0028626-exonerate_est2genome-gene-0.0-mRNA-2	dol-P-Man:Man(5) c(2)-PP-Dol alpha-1,3-mannosyltransferase-like	101	20	1.76343e-55	88.02	7	C:GO:0005783; C:GO:0005794; P:GO:0005975; P:GO:0006464; P:GO:0009058; C:GO:0016020; F:GO:0016740	C:endoplasmic reticulum; C:Golgi apparatus; P:carbohydrate metabolic process; P:cellular protein modification process; P:biosynthetic process; C:membrane; F:transferase activity			IPR007873 (PFAM)	C:GO:0005783; C:GO:0016021; F:GO:0016758	C:endoplasmic reticulum; C:integral component of membrane; F:transferase activity, transferring hexosyl groups
[BLASTED, MAPPED, GO-SLIM]	maker-scaffold_10377_ref0028626-exonerate_est2genome-gene-0.1-mRNA-1	unnamed protein product	329	20	0	79.76	1	C:GO:0016020	C:membrane
[INTERPRO, BLASTED, MAPPED, GO-SLIM]	maker-scaffold_10377_ref0028626-exonerate_est2genome-gene-0.1-mRNA-2	predicted protein, partial	364	20	1.87531e-136	79.36	1	C:GO:0016020	C:membrane			no IPS match	no IPS match	no IPS match
[INTERPRO, BLASTED, MAPPED, GO-SLIM]	maker-scaffold_10377_ref0028626-exonerate_est2genome-gene-0.2-mRNA-1	ADP,ATP carrier ER-ANT1	236	20	6.8343e-149	89.79	9	P:GO:0000003; F:GO:0005198; F:GO:0005215; C:GO:0005739; C:GO:0005783; C:GO:0005840; P:GO:0006412; P:GO:0009791; C:GO:0016020	P:reproduction; F:structural molecule activity; F:transporter activity; C:mitochondrion; C:endoplasmic reticulum; C:ribosome; P:translation; P:post-embryonic development; C:membrane			IPR023395 (G3DSA:1.50.40.GENE3D); IPR018108 (PFAM)	no GO terms	no GO terms
[INTERPRO, BLASTED, MAPPED, GO-SLIM]	maker-scaffold_10377_ref0028626-exonerate_est2genome-gene-0.2-mRNA-2	ADP,ATP carrier ER-ANT1	339	20	0	88.39	9	P:GO:0000003; F:GO:0005198; F:GO:0005215; C:GO:0005739; C:GO:0005783; C:GO:0005840; P:GO:0006412; P:GO:0009791; C:GO:0016020	P:reproduction; F:structural molecule activity; F:transporter activity; C:mitochondrion; C:endoplasmic reticulum; C:ribosome; P:translation; P:post-embryonic development; C:membrane			IPR023395 (G3DSA:1.50.40.GENE3D); IPR018108 (PFAM)	no GO terms	no GO terms
[INTERPRO, NO-BLAST]	maker-scaffold_10378_ref0028619-exonerate_est2genome-gene-0.0-mRNA-1	---NA---	26									no IPS match	no IPS match	no IPS match
[INTERPRO, NO-BLAST]	maker-scaffold_10378_ref0028619-exonerate_est2genome-gene-0.1-mRNA-1	---NA---	81									no IPS match	no IPS match	no IPS match
[INTERPRO, BLASTED, MAPPED, GO-SLIM]	maker-scaffold_10378_ref0028619-exonerate_est2genome-gene-0.2-mRNA-1	dephospho- kinase	230	20	9.53149e-142	90.23	7	F:GO:0000166; C:GO:0005773; C:GO:0005777; P:GO:0006139; P:GO:0009058; C:GO:0009536; F:GO:0016301	F:nucleotide binding; C:vacuole; C:peroxisome; P:nucleobase-containing compound metabolic process; P:biosynthetic process; C:plastid; F:kinase activity	EC:2.7.1.24	Dephospho-CoA kinase	IPR027417 (G3DSA:3.40.50.GENE3D); IPR001977 (PFAM); IPR001977 (TIGRFAM)	F:GO:0004140; F:GO:0005524; P:GO:0015937	F:dephospho-CoA kinase activity; F:ATP binding; P:coenzyme A biosynthetic process
[INTERPRO, BLASTED, MAPPED, GO-SLIM]	maker-scaffold_10379_ref0028620-exonerate_est2genome-gene-0.0-mRNA-1	B3 domain-containing	293	20	2.28398e-98	61.72	1	F:GO:0003677	F:DNA binding			IPR003340 (SMART); IPR015300 (G3DSA:2.40.330.GENE3D); IPR003340 (PFAM)	F:GO:0003677	F:DNA binding
[INTERPRO, BLASTED]	maker-scaffold_1037_ref0020112-exonerate_est2genome-gene-0.0-mRNA-1	isomerase associated family expressed	386	20	0	82.37						IPR007374 (SMART); IPR007374 (PFAM); G3DSA:3.10.480.10 (GENE3D)	no GO terms	no GO terms
[INTERPRO, BLASTED]	maker-scaffold_1037_ref0020112-exonerate_est2genome-gene-0.0-mRNA-2	isomerase associated family expressed	285	20	4.2316e-163	83.53						IPR007374 (SMART); IPR007374 (PFAM); G3DSA:3.10.480.10 (GENE3D)	no GO terms	no GO terms
[INTERPRO, BLASTED]	maker-scaffold_1037_ref0020112-exonerate_est2genome-gene-0.0-mRNA-3	isomerase associated family expressed	380	20	0	82.93						IPR007374 (SMART); IPR007374 (PFAM); G3DSA:3.10.480.10 (GENE3D)	no GO terms	no GO terms
[BLASTED]	maker-scaffold_1037_ref0020112-exonerate_est2genome-gene-0.0-mRNA-4	isomerase associated family expressed	216	20	3.17634e-83	77.63
[INTERPRO, BLASTED]	maker-scaffold_1037_ref0020112-exonerate_est2genome-gene-0.0-mRNA-5	isomerase associated family expressed	285	20	4.2316e-163	83.53						IPR007374 (SMART); IPR007374 (PFAM); G3DSA:3.10.480.10 (GENE3D)	no GO terms	no GO terms
[INTERPRO, BLASTED]	maker-scaffold_1037_ref0020112-exonerate_est2genome-gene-0.0-mRNA-6	isomerase associated family expressed	216	20	3.17634e-83	77.63						G3DSA:3.10.480.10 (GENE3D)	no GO terms	no GO terms
[INTERPRO, BLASTED]	maker-scaffold_1037_ref0020112-exonerate_est2genome-gene-0.0-mRNA-7	isomerase associated family expressed	216	20	3.17634e-83	77.63						G3DSA:3.10.480.10 (GENE3D)	no GO terms	no GO terms
[INTERPRO, BLASTED]	maker-scaffold_1037_ref0020112-exonerate_est2genome-gene-0.0-mRNA-8	isomerase associated family expressed	216	20	3.17634e-83	77.63						G3DSA:3.10.480.10 (GENE3D)	no GO terms	no GO terms
[INTERPRO, BLASTED]	maker-scaffold_1037_ref0020112-exonerate_est2genome-gene-0.0-mRNA-9	isomerase associated family expressed	155	20	2.96926e-83	77.98						G3DSA:3.10.480.10 (GENE3D)	no GO terms	no GO terms
[INTERPRO, BLASTED, MAPPED, GO-SLIM]	maker-scaffold_1037_ref0020112-exonerate_est2genome-gene-0.1-mRNA-1	S-adenosylmethionine carrier chloroplastic mitochondrial	286	20	7.24342e-174	90	5	F:GO:0005198; C:GO:0005840; P:GO:0006412; P:GO:0006810; C:GO:0016020	F:structural molecule activity; C:ribosome; P:translation; P:transport; C:membrane			IPR023395 (G3DSA:1.50.40.GENE3D); IPR018108 (PFAM)	no GO terms	no GO terms
[BLASTED, MAPPED, GO-SLIM]	maker-scaffold_1037_ref0020112-exonerate_est2genome-gene-0.1-mRNA-2	S-adenosylmethionine carrier chloroplastic mitochondrial	227	20	5.09929e-133	90.75	5	F:GO:0005198; C:GO:0005840; P:GO:0006412; P:GO:0006810; C:GO:0016020	F:structural molecule activity; C:ribosome; P:translation; P:transport; C:membrane
[BLASTED, MAPPED, GO-SLIM]	maker-scaffold_1037_ref0020112-exonerate_est2genome-gene-0.1-mRNA-3	S-adenosylmethionine carrier chloroplastic mitochondrial	103	20	1.78451e-48	86.03	5	F:GO:0005198; C:GO:0005840; P:GO:0006412; P:GO:0006810; C:GO:0016020	F:structural molecule activity; C:ribosome; P:translation; P:transport; C:membrane
[NO-BLAST]	maker-scaffold_1037_ref0020112-exonerate_est2genome-gene-0.2-mRNA-1	---NA---	76
[INTERPRO, BLASTED, MAPPED, GO-SLIM]	maker-scaffold_10380_ref0044774-exonerate_est2genome-gene-0.0-mRNA-1	predicted protein	248	20	9.35057e-76	70.64	2	P:GO:0007165; C:GO:0016020	P:signal transduction; C:membrane			IPR026961 (PFAM)	no GO terms	no GO terms
[INTERPRO, BLASTED]	maker-scaffold_10380_ref0044774-exonerate_est2genome-gene-0.1-mRNA-1	expressed protein	286	1	1.66575e-28	66.67						no IPS match	no IPS match	no IPS match
[NO-BLAST]	maker-scaffold_10380_ref0044774-exonerate_est2genome-gene-0.2-mRNA-1	---NA---	49
[INTERPRO, BLASTED, MAPPED, GO-SLIM]	maker-scaffold_10382_ref0044772-exonerate_est2genome-gene-0.0-mRNA-1	TMV-MP30 binding 2C	310	20	2.51469e-175	81.16	5	F:GO:0003677; C:GO:0005634; P:GO:0006259; P:GO:0007049; P:GO:0009058	F:DNA binding; C:nucleus; P:DNA metabolic process; P:cell cycle; P:biosynthetic process			no IPS match	no IPS match	no IPS match
[INTERPRO, BLASTED, MAPPED]	maker-scaffold_10382_ref0044772-exonerate_est2genome-gene-0.1-mRNA-1	hypothetical protein F775_33134	713	20	0	56.31	2	C:GO:0016020; C:GO:0016021	C:membrane; C:integral component of membrane			no IPS match	no IPS match	no IPS match
[BLASTED, MAPPED, GO-SLIM]	maker-scaffold_10385_ref0026367-exonerate_est2genome-gene-0.0-mRNA-1	DNA mismatch repair Msh3	830	20	0	84.26	13	P:GO:0000003; F:GO:0000166; F:GO:0003677; F:GO:0003723; F:GO:0003723; F:GO:0005215; C:GO:0005654; P:GO:0006259; P:GO:0006950; P:GO:0007049; C:GO:0016020; P:GO:0016043; F:GO:0016787	P:reproduction; F:nucleotide binding; F:DNA binding; F:RNA binding; F:RNA binding; F:transporter activity; C:nucleoplasm; P:DNA metabolic process; P:response to stress; P:cell cycle; C:membrane; P:cellular component organization; F:hydrolase activity
[INTERPRO, BLASTED, MAPPED, GO-SLIM]	maker-scaffold_10385_ref0026367-exonerate_est2genome-gene-0.0-mRNA-2	DNA mismatch repair Msh3	456	20	0	81.57	11	P:GO:0000003; F:GO:0000166; F:GO:0003677; F:GO:0005215; C:GO:0005634; P:GO:0006259; P:GO:0006950; P:GO:0007049; C:GO:0016020; P:GO:0016043; F:GO:0016787	P:reproduction; F:nucleotide binding; F:DNA binding; F:transporter activity; C:nucleus; P:DNA metabolic process; P:response to stress; P:cell cycle; C:membrane; P:cellular component organization; F:hydrolase activity			IPR007696 (SMART); G3DSA:1.10.1420.10 (GENE3D); IPR007696 (PFAM); IPR007860 (PFAM)	F:GO:0005524; P:GO:0006298; F:GO:0030983	F:ATP binding; P:mismatch repair; F:mismatched DNA binding
[INTERPRO, NO-BLAST]	maker-scaffold_10385_ref0026367-exonerate_est2genome-gene-0.1-mRNA-1	---NA---	49									no IPS match	no IPS match	no IPS match
[BLASTED, MAPPED, GO-SLIM]	maker-scaffold_10385_ref0026367-exonerate_est2genome-gene-0.2-mRNA-1	GTP-binding YPTM2	203	20	2.50069e-147	97.36	6	F:GO:0000166; C:GO:0005783; C:GO:0005794; P:GO:0006810; P:GO:0007165; C:GO:0016020	F:nucleotide binding; C:endoplasmic reticulum; C:Golgi apparatus; P:transport; P:signal transduction; C:membrane
[INTERPRO, BLASTED, MAPPED, GO-SLIM]	maker-scaffold_10386_ref0044768-exonerate_est2genome-gene-0.0-mRNA-1	disease resistance RGA3	1169	20	0	83.57	1	F:GO:0000166	F:nucleotide binding			IPR032675 (G3DSA:3.80.10.GENE3D); IPR002182 (PFAM); IPR027417 (G3DSA:3.40.50.GENE3D); IPR032675 (G3DSA:3.80.10.GENE3D)	F:GO:0043531	F:ADP binding
[INTERPRO, NO-BLAST]	maker-scaffold_10388_ref0044778-exonerate_est2genome-gene-0.0-mRNA-1	---NA---	80									no IPS match	no IPS match	no IPS match
[BLASTED, MAPPED, GO-SLIM]	maker-scaffold_1038_ref0020121-exonerate_est2genome-gene-0.0-mRNA-1	splicing factor U2af large subunit A-like isoform X1	609	20	0	81.48	4	F:GO:0000166; F:GO:0003723; C:GO:0005654; P:GO:0006139	F:nucleotide binding; F:RNA binding; C:nucleoplasm; P:nucleobase-containing compound metabolic process
[BLASTED, MAPPED, GO-SLIM]	maker-scaffold_1038_ref0020121-exonerate_est2genome-gene-0.0-mRNA-2	splicing factor U2af large subunit A-like isoform X1	587	20	0	82.28	4	F:GO:0000166; F:GO:0003723; C:GO:0005654; P:GO:0006139	F:nucleotide binding; F:RNA binding; C:nucleoplasm; P:nucleobase-containing compound metabolic process
[NO-BLAST]	maker-scaffold_1038_ref0020121-exonerate_est2genome-gene-0.1-mRNA-1	---NA---	133
[BLASTED, MAPPED, GO-SLIM]	maker-scaffold_1038_ref0020121-exonerate_est2genome-gene-0.2-mRNA-1	purine permease 3-like	398	20	0	82.72	2	F:GO:0005215; C:GO:0016020	F:transporter activity; C:membrane
[INTERPRO, BLASTED, MAPPED, GO-SLIM]	maker-scaffold_1038_ref0020121-exonerate_est2genome-gene-0.2-mRNA-2	purine permease 3-like	265	20	4.49179e-145	84.98	2	F:GO:0005215; C:GO:0016020	F:transporter activity; C:membrane			PF16913 (PFAM)	no GO terms	no GO terms
[INTERPRO, NO-BLAST]	maker-scaffold_1038_ref0020121-exonerate_est2genome-gene-0.3-mRNA-1	---NA---	60									no IPS match	no IPS match	no IPS match
[BLASTED, MAPPED, GO-SLIM]	maker-scaffold_10391_ref0014266-exonerate_est2genome-gene-0.0-mRNA-1	ubiquitin-fold modifier-conjugating enzyme 1	186	20	2.01189e-132	95.17	2	P:GO:0006464; F:GO:0016740	P:cellular protein modification process; F:transferase activity
[INTERPRO, BLASTED, MAPPED, GO-SLIM]	maker-scaffold_10391_ref0014266-exonerate_est2genome-gene-0.1-mRNA-1	probable beta-1,4-xylosyltransferase IRX9H	394	20	2.35061e-136	73.9	7	C:GO:0005794; P:GO:0005975; P:GO:0009058; C:GO:0016020; P:GO:0016043; F:GO:0016740; P:GO:0019538	C:Golgi apparatus; P:carbohydrate metabolic process; P:biosynthetic process; C:membrane; P:cellular component organization; F:transferase activity; P:protein metabolic process	EC:2.4.1.17; EC:2.4.1.135	Glucuronosyltransferase; Galactosylgalactosylxylosylprotein 3-beta-glucuronosyltransferase	IPR005027 (PFAM); IPR029044 (G3DSA:3.90.550.GENE3D)	F:GO:0015018; C:GO:0016020	F:galactosylgalactosylxylosylprotein 3-beta-glucuronosyltransferase activity; C:membrane
[INTERPRO, BLASTED, MAPPED, GO-SLIM]	maker-scaffold_10391_ref0014266-exonerate_est2genome-gene-0.1-mRNA-2	probable beta-1,4-xylosyltransferase IRX9H	394	20	2.35061e-136	73.9	7	C:GO:0005794; P:GO:0005975; P:GO:0009058; C:GO:0016020; P:GO:0016043; F:GO:0016740; P:GO:0019538	C:Golgi apparatus; P:carbohydrate metabolic process; P:biosynthetic process; C:membrane; P:cellular component organization; F:transferase activity; P:protein metabolic process	EC:2.4.1.17; EC:2.4.1.135	Glucuronosyltransferase; Galactosylgalactosylxylosylprotein 3-beta-glucuronosyltransferase	IPR005027 (PFAM); IPR029044 (G3DSA:3.90.550.GENE3D)	F:GO:0015018; C:GO:0016020	F:galactosylgalactosylxylosylprotein 3-beta-glucuronosyltransferase activity; C:membrane
[INTERPRO, BLASTED, MAPPED, GO-SLIM]	maker-scaffold_10391_ref0014266-exonerate_est2genome-gene-0.2-mRNA-1	tobamovirus multiplication 2A	286	20	1.55688e-171	83.36	1	C:GO:0016020	C:membrane			IPR018499 (PFAM)	C:GO:0016021	C:integral component of membrane
[NO-BLAST]	maker-scaffold_10393_ref0014268-exonerate_est2genome-gene-0.0-mRNA-1	---NA---	35
[INTERPRO, NO-BLAST]	maker-scaffold_10394_ref0014269-exonerate_est2genome-gene-0.0-mRNA-1	---NA---	53									no IPS match	no IPS match	no IPS match
[INTERPRO, NO-BLAST]	maker-scaffold_10394_ref0014269-exonerate_est2genome-gene-0.1-mRNA-1	---NA---	83									no IPS match	no IPS match	no IPS match
[INTERPRO, BLASTED, MAPPED, GO-SLIM]	maker-scaffold_10394_ref0014269-exonerate_est2genome-gene-0.2-mRNA-1	cation H(+) antiporter 15-like	896	20	0	79.17	3	F:GO:0005215; C:GO:0005623; C:GO:0016020	F:transporter activity; C:cell; C:membrane			IPR006153 (PFAM)	P:GO:0006812; F:GO:0015299; C:GO:0016021; P:GO:0055085	P:cation transport; F:solute:proton antiporter activity; C:integral component of membrane; P:transmembrane transport
[INTERPRO, BLASTED, MAPPED, GO-SLIM]	maker-scaffold_10394_ref0014269-exonerate_est2genome-gene-0.2-mRNA-2	cation H(+) antiporter 15-like	727	20	0	78.94	3	F:GO:0005215; C:GO:0005623; C:GO:0016020	F:transporter activity; C:cell; C:membrane			IPR006153 (PFAM)	P:GO:0006812; F:GO:0015299; C:GO:0016021; P:GO:0055085	P:cation transport; F:solute:proton antiporter activity; C:integral component of membrane; P:transmembrane transport
[INTERPRO, BLASTED, MAPPED, GO-SLIM]	maker-scaffold_10395_ref0014270-exonerate_est2genome-gene-0.0-mRNA-1	histidine-containing phosphotransfer 4	148	20	2.82393e-95	89.85	7	F:GO:0004871; F:GO:0005515; C:GO:0005634; C:GO:0005739; P:GO:0009719; C:GO:0016020; F:GO:0016301	F:obsolete signal transducer activity; F:protein binding; C:nucleus; C:mitochondrion; P:response to endogenous stimulus; C:membrane; F:kinase activity			IPR008207 (PFAM); IPR008207 (G3DSA:1.20.120.GENE3D)	P:GO:0000160; F:GO:0004871	P:phosphorelay signal transduction system; F:obsolete signal transducer activity
[INTERPRO, BLASTED]	maker-scaffold_10396_ref0037154-exonerate_est2genome-gene-0.0-mRNA-1	hypothetical protein OsJ_12785	167	2	1.40404e-18	77.88						no IPS match	no IPS match	no IPS match
[INTERPRO, BLASTED]	maker-scaffold_10396_ref0037154-exonerate_est2genome-gene-0.0-mRNA-2	hypothetical protein OsJ_12785	167	2	1.40404e-18	77.88						no IPS match	no IPS match	no IPS match
[INTERPRO, BLASTED, MAPPED, GO-SLIM]	maker-scaffold_10396_ref0037154-exonerate_est2genome-gene-0.1-mRNA-1	transcription factor JUNGBRUNNEN 1-like	356	20	0	72.99	4	F:GO:0003677; C:GO:0005634; P:GO:0006139; P:GO:0009058	F:DNA binding; C:nucleus; P:nucleobase-containing compound metabolic process; P:biosynthetic process			IPR003441 (PFAM)	F:GO:0003677; P:GO:0006355	F:DNA binding; P:regulation of transcription, DNA-templated
[BLASTED]	maker-scaffold_10396_ref0037154-exonerate_est2genome-gene-0.2-mRNA-1	JASON isoform X1	425	20	5.49988e-173	63.96
[INTERPRO, BLASTED, MAPPED]	maker-scaffold_10397_ref0014272-exonerate_est2genome-gene-0.0-mRNA-1	calponin homology domain-containing DDB_G0272472	283	14	3.91222e-20	44.36	7	F:GO:0000166; F:GO:0004672; F:GO:0005524; P:GO:0006468; C:GO:0009536; F:GO:0016301; P:GO:0016310	F:nucleotide binding; F:protein kinase activity; F:ATP binding; P:protein phosphorylation; C:plastid; F:kinase activity; P:phosphorylation			no IPS match	no IPS match	no IPS match
[BLASTED, MAPPED, GO-SLIM]	maker-scaffold_10398_ref0014257-exonerate_est2genome-gene-0.0-mRNA-1	B Chain Semi-Active E176q Mutant Of Rice A Plant - Glucosidase	561	20	0	88.53	9	F:GO:0005515; C:GO:0005576; C:GO:0005739; P:GO:0005975; P:GO:0006629; P:GO:0009056; P:GO:0009987; C:GO:0016020; F:GO:0016787	F:protein binding; C:extracellular region; C:mitochondrion; P:carbohydrate metabolic process; P:lipid metabolic process; P:catabolic process; P:cellular process; C:membrane; F:hydrolase activity	EC:3.2.1.117; EC:3.2.1.21; EC:3.2.1.58; EC:3.2.1.25; EC:3.2.1.88; EC:3.2.1.23; EC:3.2.1.39; EC:3.2.1.118; EC:3.2.1.38	Amygdalin beta-glucosidase; Beta-glucosidase; Glucan 1,3-beta-glucosidase; Beta-mannosidase; Non-reducing end beta-L-arabinopyranosidase; Beta-galactosidase; Glucan endo-1,3-beta-D-glucosidase; Prunasin beta-glucosidase; Beta-D-fucosidase
[NO-BLAST]	maker-scaffold_1039_ref0020122-exonerate_est2genome-gene-0.0-mRNA-1	---NA---	43
[NO-BLAST]	maker-scaffold_1039_ref0020122-exonerate_est2genome-gene-0.1-mRNA-1	---NA---	68
[NO-BLAST]	maker-scaffold_1039_ref0020122-exonerate_est2genome-gene-0.2-mRNA-1	---NA---	256
[INTERPRO, NO-BLAST]	maker-scaffold_1039_ref0020122-exonerate_est2genome-gene-0.2-mRNA-2	---NA---	256									no IPS match	no IPS match	no IPS match
[INTERPRO, BLASTED, MAPPED, GO-SLIM]	maker-scaffold_1039_ref0020122-exonerate_est2genome-gene-0.3-mRNA-1	DEAD-box ATP-dependent RNA helicase 9-like	593	20	0	85.17	6	F:GO:0000166; F:GO:0003723; C:GO:0005739; P:GO:0006139; C:GO:0009536; F:GO:0016787	F:nucleotide binding; F:RNA binding; C:mitochondrion; P:nucleobase-containing compound metabolic process; C:plastid; F:hydrolase activity	EC:3.6.1.3; EC:3.6.1.15	Adenosinetriphosphatase; Nucleoside-triphosphate phosphatase	IPR014001 (SMART); IPR001650 (SMART); IPR011545 (PFAM); IPR027417 (G3DSA:3.40.50.GENE3D); IPR001650 (PFAM); IPR027417 (G3DSA:3.40.50.GENE3D)	F:GO:0003676; F:GO:0005524	F:nucleic acid binding; F:ATP binding
[BLASTED]	maker-scaffold_103_ref0001925-exonerate_est2genome-gene-0.0-mRNA-1	hypothetical protein F775_11179	877	20	0	76.01
[INTERPRO, BLASTED]	maker-scaffold_103_ref0001925-exonerate_est2genome-gene-0.0-mRNA-2	hypothetical protein TRIUR3_23853	943	20	0	75.59						IPR032795 (PFAM); IPR025486 (PFAM); IPR022212 (PFAM)	no GO terms	no GO terms
[BLASTED]	maker-scaffold_103_ref0001925-exonerate_est2genome-gene-0.0-mRNA-3	hypothetical protein F775_11179	877	20	0	76.01
[BLASTED]	maker-scaffold_103_ref0001925-exonerate_est2genome-gene-0.0-mRNA-4	hypothetical protein F775_11179	877	20	0	76.01
[NO-BLAST]	maker-scaffold_103_ref0001925-exonerate_est2genome-gene-1.0-mRNA-1	---NA---	131
[NO-BLAST]	maker-scaffold_103_ref0001925-exonerate_est2genome-gene-1.1-mRNA-1	---NA---	77
[BLASTED, MAPPED]	maker-scaffold_103_ref0001925-exonerate_est2genome-gene-1.2-mRNA-1	hypothetical protein BRADI_3g24672	144	8	8.90823e-09	54.7	2	C:GO:0016020; C:GO:0016021	C:membrane; C:integral component of membrane
[INTERPRO, NO-BLAST]	maker-scaffold_10400_ref0017282-exonerate_est2genome-gene-0.0-mRNA-1	---NA---	85									no IPS match	no IPS match	no IPS match
[INTERPRO, NO-BLAST]	maker-scaffold_10400_ref0017282-exonerate_est2genome-gene-0.1-mRNA-1	---NA---	67									no IPS match	no IPS match	no IPS match
[INTERPRO, BLASTED, MAPPED, GO-SLIM]	maker-scaffold_10403_ref0017285-exonerate_est2genome-gene-0.0-mRNA-1	heat shock 90	710	20	0	95.56	4	F:GO:0000166; F:GO:0005515; P:GO:0006950; P:GO:0009987	F:nucleotide binding; F:protein binding; P:response to stress; P:cellular process			IPR003594 (SMART); IPR001404 (PFAM); IPR003594 (G3DSA:3.30.565.GENE3D); IPR001404 (PIRSF); IPR003594 (PFAM)	F:GO:0005524; P:GO:0006457; P:GO:0006950; F:GO:0051082	F:ATP binding; P:protein folding; P:response to stress; F:unfolded protein binding
[INTERPRO, BLASTED, MAPPED, GO-SLIM]	maker-scaffold_10403_ref0017285-exonerate_est2genome-gene-0.1-mRNA-1	PREDICTED: uncharacterized protein LOC100824788	333	20	0	87.08	1	C:GO:0009536	C:plastid			IPR016040 (G3DSA:3.40.50.GENE3D)	no GO terms	no GO terms
[BLASTED, MAPPED, GO-SLIM]	maker-scaffold_10403_ref0017285-exonerate_est2genome-gene-0.2-mRNA-1	Disease resistance RGA2	502	20	0	73.77	1	F:GO:0000166	F:nucleotide binding
[BLASTED, MAPPED, GO-SLIM]	maker-scaffold_10404_ref0017286-exonerate_est2genome-gene-0.0-mRNA-1	cryptochrome 1b	713	20	0	92.94	3	F:GO:0004871; P:GO:0009628; F:GO:0038023	F:obsolete signal transducer activity; P:response to abiotic stimulus; F:signaling receptor activity
[INTERPRO, BLASTED, MAPPED, GO-SLIM]	maker-scaffold_10404_ref0017286-exonerate_est2genome-gene-0.0-mRNA-2	cryptochrome 1b	601	20	0	93.42	3	F:GO:0004871; P:GO:0009628; F:GO:0038023	F:obsolete signal transducer activity; P:response to abiotic stimulus; F:signaling receptor activity			IPR014134 (TIGRFAM); IPR006050 (PFAM); IPR020978 (PFAM); IPR014729 (G3DSA:3.40.50.GENE3D); G3DSA:1.10.579.10 (GENE3D); G3DSA:1.25.40.80 (GENE3D); IPR005101 (PFAM)	P:GO:0009785; F:GO:0009882	P:blue light signaling pathway; F:blue light photoreceptor activity
[INTERPRO, BLASTED, MAPPED, GO-SLIM]	maker-scaffold_10404_ref0017286-exonerate_est2genome-gene-0.1-mRNA-1	Ubiquitin carboxyl-terminal hydrolase 4	368	20	0	95.24	3	P:GO:0006464; P:GO:0009056; F:GO:0016787	P:cellular protein modification process; P:catabolic process; F:hydrolase activity	EC:3.4.19.12	Ubiquitinyl hydrolase 1	IPR001394 (PFAM); G3DSA:2.20.210.10 (GENE3D)	P:GO:0016579; F:GO:0036459	P:protein deubiquitination; F:thiol-dependent ubiquitinyl hydrolase activity
[INTERPRO, BLASTED, MAPPED, GO-SLIM]	maker-scaffold_10406_ref0017288-exonerate_est2genome-gene-0.0-mRNA-1	Receptor kinase HSL1	966	20	0	83.82	5	F:GO:0000166; F:GO:0005515; P:GO:0006464; C:GO:0016020; F:GO:0016301	F:nucleotide binding; F:protein binding; P:cellular protein modification process; C:membrane; F:kinase activity	EC:2.7.11	Transferring phosphorus-containing groups	IPR003591 (SMART); IPR000719 (SMART); G3DSA:1.10.510.10 (GENE3D); IPR001611 (PFAM); IPR013210 (PFAM); IPR032675 (G3DSA:3.80.10.GENE3D); G3DSA:3.30.200.20 (GENE3D); IPR000719 (PFAM)	F:GO:0004672; F:GO:0005515; F:GO:0005524; P:GO:0006468	F:protein kinase activity; F:protein binding; F:ATP binding; P:protein phosphorylation
[INTERPRO, NO-BLAST]	maker-scaffold_10408_ref0017290-exonerate_est2genome-gene-0.0-mRNA-1	---NA---	141									no IPS match	no IPS match	no IPS match
[BLASTED, MAPPED]	maker-scaffold_10409_ref0017291-exonerate_est2genome-gene-0.0-mRNA-1	transposon En Spm sub-class	95	20	4.60552e-10	58.04	9	F:GO:0003824; C:GO:0005730; C:GO:0005739; P:GO:0006508; P:GO:0006633; P:GO:0008152; F:GO:0008234; C:GO:0016020; F:GO:0016747	F:catalytic activity; C:nucleolus; C:mitochondrion; P:proteolysis; P:fatty acid biosynthetic process; P:metabolic process; F:cysteine-type peptidase activity; C:membrane; F:transferase activity, transferring acyl groups other than amino-acyl groups
[INTERPRO, NO-BLAST]	maker-scaffold_10409_ref0017291-exonerate_est2genome-gene-0.0-mRNA-2	---NA---	60									no IPS match	no IPS match	no IPS match
[INTERPRO, NO-BLAST]	maker-scaffold_10409_ref0017291-exonerate_est2genome-gene-0.1-mRNA-1	---NA---	44									no IPS match	no IPS match	no IPS match
[BLASTED]	maker-scaffold_1040_ref0027210-exonerate_est2genome-gene-0.0-mRNA-1	PREDICTED: uncharacterized protein LOC103414473	136	1	1.96497e-13	74.58
[INTERPRO, BLASTED, MAPPED, GO-SLIM]	maker-scaffold_1040_ref0027210-exonerate_est2genome-gene-0.1-mRNA-1	U5 small nuclear ribonucleo 40 kDa	346	20	0	94.73	2	F:GO:0005515; C:GO:0005622	F:protein binding; C:intracellular			IPR001680 (SMART); IPR001680 (PFAM); IPR015943 (G3DSA:2.130.10.GENE3D)	F:GO:0005515	F:protein binding
[INTERPRO, BLASTED, MAPPED, GO-SLIM]	maker-scaffold_1040_ref0027210-exonerate_est2genome-gene-0.2-mRNA-1	Cysteine-rich receptor kinase 26	213	20	3.12382e-85	71.64	7	F:GO:0000166; F:GO:0005515; P:GO:0006139; P:GO:0006464; P:GO:0006950; P:GO:0009058; F:GO:0016301	F:nucleotide binding; F:protein binding; P:nucleobase-containing compound metabolic process; P:cellular protein modification process; P:response to stress; P:biosynthetic process; F:kinase activity	EC:2.7.11	Transferring phosphorus-containing groups	IPR000719 (SMART); IPR000719 (PFAM); G3DSA:3.30.200.20 (GENE3D); G3DSA:1.10.510.10 (GENE3D)	F:GO:0004672; F:GO:0005524; P:GO:0006468	F:protein kinase activity; F:ATP binding; P:protein phosphorylation
[NO-BLAST]	maker-scaffold_1040_ref0027210-exonerate_est2genome-gene-0.3-mRNA-1	---NA---	57
[BLASTED, MAPPED, GO-SLIM]	maker-scaffold_1040_ref0027210-exonerate_est2genome-gene-0.4-mRNA-1	DNA (cytosine-5)-methyltransferase 1	576	20	0	83.18	10	F:GO:0000166; F:GO:0003677; F:GO:0003682; C:GO:0005634; P:GO:0006259; P:GO:0006464; P:GO:0009058; C:GO:0009536; C:GO:0016020; F:GO:0016301	F:nucleotide binding; F:DNA binding; F:chromatin binding; C:nucleus; P:DNA metabolic process; P:cellular protein modification process; P:biosynthetic process; C:plastid; C:membrane; F:kinase activity	EC:2.1.1.37	DNA (cytosine-5-)-methyltransferase
[INTERPRO, BLASTED, MAPPED, GO-SLIM]	maker-scaffold_1040_ref0027210-exonerate_est2genome-gene-0.4-mRNA-2	DNA (cytosine-5)-methyltransferase 1	576	20	0	83.18	10	F:GO:0000166; F:GO:0003677; F:GO:0003682; C:GO:0005634; P:GO:0006259; P:GO:0006464; P:GO:0009058; C:GO:0009536; C:GO:0016020; F:GO:0016301	F:nucleotide binding; F:DNA binding; F:chromatin binding; C:nucleus; P:DNA metabolic process; P:cellular protein modification process; P:biosynthetic process; C:plastid; C:membrane; F:kinase activity	EC:2.1.1.37	DNA (cytosine-5-)-methyltransferase	IPR000953 (SMART); G3DSA:3.90.120.10 (GENE3D); IPR029063 (PFAM); G3DSA:2.40.50.40 (GENE3D); IPR023780 (PFAM); IPR029063 (G3DSA:3.40.50.GENE3D)	no GO terms	no GO terms
[INTERPRO, BLASTED, MAPPED, GO-SLIM]	maker-scaffold_10410_ref0047758-exonerate_est2genome-gene-0.0-mRNA-1	DNA (cytosine-5)-methyltransferase 1-like	272	20	2.76849e-125	76.96	8	F:GO:0000166; F:GO:0003682; C:GO:0005634; P:GO:0006139; P:GO:0006464; C:GO:0009536; C:GO:0016020; F:GO:0016301	F:nucleotide binding; F:chromatin binding; C:nucleus; P:nucleobase-containing compound metabolic process; P:cellular protein modification process; C:plastid; C:membrane; F:kinase activity			IPR029063 (PFAM); G3DSA:3.90.120.10 (GENE3D)	no GO terms	no GO terms
[INTERPRO, BLASTED, MAPPED, GO-SLIM]	maker-scaffold_10410_ref0047758-exonerate_est2genome-gene-0.0-mRNA-2	DNA (cytosine-5)-methyltransferase 1	144	20	2.79673e-56	79.5	10	F:GO:0000166; F:GO:0003677; F:GO:0003682; C:GO:0005634; P:GO:0006259; P:GO:0006464; P:GO:0009058; C:GO:0009536; C:GO:0016020; F:GO:0016301	F:nucleotide binding; F:DNA binding; F:chromatin binding; C:nucleus; P:DNA metabolic process; P:cellular protein modification process; P:biosynthetic process; C:plastid; C:membrane; F:kinase activity	EC:2.1.1.37	DNA (cytosine-5-)-methyltransferase	IPR029063 (PFAM); G3DSA:3.90.120.10 (GENE3D)	no GO terms	no GO terms
[INTERPRO, BLASTED, MAPPED, GO-SLIM]	maker-scaffold_10410_ref0047758-exonerate_est2genome-gene-0.1-mRNA-1	DNA (cytosine-5)-methyltransferase 1	325	20	1.4955e-157	73.95	7	F:GO:0000166; F:GO:0003682; C:GO:0005634; P:GO:0006464; C:GO:0009536; C:GO:0016020; F:GO:0016301	F:nucleotide binding; F:chromatin binding; C:nucleus; P:cellular protein modification process; C:plastid; C:membrane; F:kinase activity			IPR000953 (SMART); IPR023780 (PFAM); IPR029063 (G3DSA:3.40.50.GENE3D); G3DSA:2.40.50.40 (GENE3D)	no GO terms	no GO terms
[NO-BLAST]	maker-scaffold_10412_ref0047756-exonerate_est2genome-gene-0.0-mRNA-1	---NA---	93
[INTERPRO, NO-BLAST]	maker-scaffold_10412_ref0047756-exonerate_est2genome-gene-0.1-mRNA-1	---NA---	55									no IPS match	no IPS match	no IPS match
[BLASTED, MAPPED, GO-SLIM]	maker-scaffold_10414_ref0047754-exonerate_est2genome-gene-0.0-mRNA-1	gibberellin 2-beta-dioxygenase 8-like	348	20	0	82.55	3	F:GO:0003824; F:GO:0005488; P:GO:0008152	F:catalytic activity; F:binding; P:metabolic process
[BLASTED, MAPPED, GO-SLIM]	maker-scaffold_10414_ref0047754-exonerate_est2genome-gene-0.0-mRNA-2	gibberellin 2-beta-dioxygenase 8-like	228	20	2.91963e-128	89.87	3	F:GO:0003824; F:GO:0005488; P:GO:0008152	F:catalytic activity; F:binding; P:metabolic process
[NO-BLAST]	maker-scaffold_10415_ref0047753-exonerate_est2genome-gene-0.0-mRNA-1	---NA---	83
[BLASTED, MAPPED, GO-SLIM]	maker-scaffold_10417_ref0003386-exonerate_est2genome-gene-0.0-mRNA-1	beta-glucosidase 32-like	55	20	1.40028e-14	86.4	2	P:GO:0005975; F:GO:0016787	P:carbohydrate metabolic process; F:hydrolase activity	EC:3.2.1.21	Beta-glucosidase
[BLASTED, MAPPED, GO-SLIM]	maker-scaffold_10417_ref0003386-exonerate_est2genome-gene-0.1-mRNA-1	Beta-glucosidase 31	160	20	9.35889e-82	80.57	2	P:GO:0005975; F:GO:0016787	P:carbohydrate metabolic process; F:hydrolase activity	EC:3.2.1.21	Beta-glucosidase
[BLASTED, MAPPED, GO-SLIM]	maker-scaffold_10417_ref0003386-exonerate_est2genome-gene-0.2-mRNA-1	beta-glucosidase 32-like	46	20	2.78789e-16	84.24	2	P:GO:0005975; F:GO:0016787	P:carbohydrate metabolic process; F:hydrolase activity	EC:3.2.1.21	Beta-glucosidase
[BLASTED, MAPPED, GO-SLIM]	maker-scaffold_10417_ref0003386-exonerate_est2genome-gene-0.3-mRNA-1	hsp70 nucleotide exchange factor FES1	411	20	0	85.76	2	C:GO:0005739; C:GO:0005783	C:mitochondrion; C:endoplasmic reticulum
[INTERPRO, NO-BLAST]	maker-scaffold_10418_ref0003361-exonerate_est2genome-gene-0.0-mRNA-1	---NA---	215									no IPS match	no IPS match	no IPS match
[NO-BLAST]	maker-scaffold_10418_ref0003361-exonerate_est2genome-gene-0.0-mRNA-2	---NA---	115
[BLASTED, MAPPED, GO-SLIM]	maker-scaffold_1041_ref0027209-exonerate_est2genome-gene-0.0-mRNA-1	hydroxymethylglutaryl- mitochondrial-like	390	20	0	87.54	2	F:GO:0003824; F:GO:0005488	F:catalytic activity; F:binding
[INTERPRO, BLASTED, MAPPED, GO-SLIM]	maker-scaffold_1041_ref0027209-exonerate_est2genome-gene-0.1-mRNA-1	pentatricopeptide repeat-containing At1g52620	558	20	0	85.43	4	F:GO:0003824; F:GO:0005488; C:GO:0005739; P:GO:0008152	F:catalytic activity; F:binding; C:mitochondrion; P:metabolic process			IPR002885 (TIGRFAM); IPR002885 (PFAM); IPR002885 (PFAM)	no GO terms	no GO terms
[INTERPRO, BLASTED, MAPPED, GO-SLIM]	maker-scaffold_1041_ref0027209-exonerate_est2genome-gene-0.2-mRNA-1	proteasome-associated ECM29 homolog isoform X1	1850	20	0	91.27	4	F:GO:0005198; F:GO:0005515; C:GO:0005622; P:GO:0016043	F:structural molecule activity; F:protein binding; C:intracellular; P:cellular component organization			IPR011989 (G3DSA:1.25.10.GENE3D); IPR011989 (G3DSA:1.25.10.GENE3D); IPR024372 (PFAM)	F:GO:0032947; P:GO:0043248	F:protein-containing complex scaffold activity; P:proteasome assembly
[INTERPRO, BLASTED, MAPPED, GO-SLIM]	maker-scaffold_1041_ref0027209-exonerate_est2genome-gene-0.2-mRNA-2	proteasome-associated ECM29 homolog isoform X1	1850	20	0	91.27	4	F:GO:0005198; F:GO:0005515; C:GO:0005622; P:GO:0016043	F:structural molecule activity; F:protein binding; C:intracellular; P:cellular component organization			IPR011989 (G3DSA:1.25.10.GENE3D); IPR011989 (G3DSA:1.25.10.GENE3D); IPR024372 (PFAM); IPR024372 (PTHR23346:PANTHER); IPR026827 (PANTHER)	F:GO:0032947; P:GO:0043248	F:protein-containing complex scaffold activity; P:proteasome assembly
[BLASTED, MAPPED, GO-SLIM]	maker-scaffold_1041_ref0027209-exonerate_est2genome-gene-0.2-mRNA-3	proteasome-associated ECM29 homolog isoform X2	713	20	0	91.86	4	F:GO:0005198; F:GO:0005515; C:GO:0005622; P:GO:0016043	F:structural molecule activity; F:protein binding; C:intracellular; P:cellular component organization
[BLASTED, MAPPED, GO-SLIM]	maker-scaffold_1041_ref0027209-exonerate_est2genome-gene-0.2-mRNA-4	proteasome-associated ECM29 homolog isoform X1	381	20	5.77679e-170	91.64	4	F:GO:0005198; F:GO:0005515; C:GO:0005622; P:GO:0016043	F:structural molecule activity; F:protein binding; C:intracellular; P:cellular component organization
[BLASTED, MAPPED, GO-SLIM]	maker-scaffold_1041_ref0027209-exonerate_est2genome-gene-0.2-mRNA-5	proteasome-associated ECM29 homolog isoform X1	359	20	1.88214e-169	91.64	4	F:GO:0005198; F:GO:0005515; C:GO:0005622; P:GO:0016043	F:structural molecule activity; F:protein binding; C:intracellular; P:cellular component organization
[INTERPRO, BLASTED, MAPPED, GO-SLIM]	maker-scaffold_1041_ref0027209-exonerate_est2genome-gene-0.3-mRNA-1	phosphoglycerate mutase 4	231	20	1.90392e-132	78.89	3	C:GO:0005829; P:GO:0008152; F:GO:0016787	C:cytosol; P:metabolic process; F:hydrolase activity	EC:3.1.3.41	4-nitrophenylphosphatase	IPR013078 (SMART); IPR029033 (G3DSA:3.40.50.GENE3D); IPR013078 (PFAM)	no GO terms	no GO terms
[NO-BLAST]	maker-scaffold_1041_ref0027209-exonerate_est2genome-gene-0.3-mRNA-2	---NA---	90
[BLASTED]	maker-scaffold_10421_ref0028490-exonerate_est2genome-gene-0.0-mRNA-1	PLASTID MOVEMENT IMPAIRED 1-RELATED 1	902	20	0	77.09
[NO-BLAST]	maker-scaffold_10422_ref0028487-exonerate_est2genome-gene-0.0-mRNA-1	---NA---	74
[BLASTED, MAPPED, GO-SLIM]	maker-scaffold_10424_ref0028485-exonerate_est2genome-gene-0.0-mRNA-1	alpha-amylase precursor	282	20	0	91.9	5	F:GO:0005488; P:GO:0005975; P:GO:0009987; C:GO:0016020; F:GO:0016787	F:binding; P:carbohydrate metabolic process; P:cellular process; C:membrane; F:hydrolase activity	EC:3.2.1.1	Alpha-amylase
[BLASTED, MAPPED, GO-SLIM]	maker-scaffold_10424_ref0028485-exonerate_est2genome-gene-0.1-mRNA-1	alpha-amylase	116	20	3.32543e-70	95.95	4	F:GO:0005488; P:GO:0005975; P:GO:0009987; F:GO:0016787	F:binding; P:carbohydrate metabolic process; P:cellular process; F:hydrolase activity	EC:3.2.1.1	Alpha-amylase
[NO-BLAST]	maker-scaffold_10425_ref0028486-exonerate_est2genome-gene-0.0-mRNA-1	---NA---	82
[INTERPRO, BLASTED, MAPPED, GO-SLIM]	maker-scaffold_10427_ref0028482-exonerate_est2genome-gene-0.0-mRNA-1	Endo-1,3 1,4-beta-D-glucanase	264	20	5.99732e-154	83.63	1	F:GO:0016787	F:hydrolase activity			IPR002925 (PFAM); IPR029058 (G3DSA:3.40.50.GENE3D)	F:GO:0016787	F:hydrolase activity
[INTERPRO, NO-BLAST]	maker-scaffold_10427_ref0028482-exonerate_est2genome-gene-0.1-mRNA-1	---NA---	118									no IPS match	no IPS match	no IPS match
[INTERPRO, NO-BLAST]	maker-scaffold_10428_ref0004808-exonerate_est2genome-gene-0.0-mRNA-1	---NA---	105									no IPS match	no IPS match	no IPS match
[INTERPRO, BLASTED, MAPPED, GO-SLIM]	maker-scaffold_10428_ref0004808-exonerate_est2genome-gene-0.1-mRNA-1	WAT1-related At5g47470-like	356	20	0	75.08	2	F:GO:0005215; C:GO:0005886	F:transporter activity; C:plasma membrane			IPR000620 (PFAM)	C:GO:0016020; C:GO:0016021	C:membrane; C:integral component of membrane
[INTERPRO, BLASTED, MAPPED, GO-SLIM]	maker-scaffold_10428_ref0004808-exonerate_est2genome-gene-0.2-mRNA-1	meiotic recombination SPO11-2 isoform X1	384	20	0	90.64	15	P:GO:0000003; F:GO:0000166; F:GO:0003677; F:GO:0005515; C:GO:0005634; P:GO:0006259; P:GO:0006950; P:GO:0007049; P:GO:0009056; P:GO:0009628; P:GO:0009653; P:GO:0009791; P:GO:0016043; F:GO:0016787; P:GO:0030154	P:reproduction; F:nucleotide binding; F:DNA binding; F:protein binding; C:nucleus; P:DNA metabolic process; P:response to stress; P:cell cycle; P:catabolic process; P:response to abiotic stimulus; P:anatomical structure morphogenesis; P:post-embryonic development; P:cellular component organization; F:hydrolase activity; P:cell differentiation			IPR013049 (PFAM); IPR011991 (G3DSA:1.10.10.GENE3D); G3DSA:3.40.1360.10 (GENE3D)	F:GO:0003677; F:GO:0003824; F:GO:0005524; C:GO:0005694; P:GO:0006259	F:DNA binding; F:catalytic activity; F:ATP binding; C:chromosome; P:DNA metabolic process
[INTERPRO, BLASTED, MAPPED, GO-SLIM]	maker-scaffold_1042_ref0027208-exonerate_est2genome-gene-0.0-mRNA-1	ABC transporter B family member 2-like	1271	20	0	92.96	4	F:GO:0000166; F:GO:0005215; C:GO:0016020; F:GO:0016787	F:nucleotide binding; F:transporter activity; C:membrane; F:hydrolase activity	EC:3.6.1.3; EC:3.6.1.15	Adenosinetriphosphatase; Nucleoside-triphosphate phosphatase	IPR003593 (SMART); G3DSA:1.20.1560.10 (GENE3D); IPR011527 (PFAM); IPR027417 (G3DSA:3.40.50.GENE3D); IPR003439 (PFAM)	F:GO:0005524; P:GO:0006810; C:GO:0016021; F:GO:0016887; F:GO:0042626; P:GO:0055085	F:ATP binding; P:transport; C:integral component of membrane; F:ATPase activity; F:ATPase activity, coupled to transmembrane movement of substances; P:transmembrane transport
[INTERPRO, BLASTED, MAPPED, GO-SLIM]	maker-scaffold_1042_ref0027208-exonerate_est2genome-gene-0.1-mRNA-1	UDP-N-acetylglucosamine transferase subunit ALG14 homolog	350	20	1.26721e-127	86.08	2	C:GO:0016020; F:GO:0016740	C:membrane; F:transferase activity			G3DSA:3.40.50.2000 (GENE3D); IPR013969 (PFAM)	no GO terms	no GO terms
[INTERPRO, BLASTED, MAPPED, GO-SLIM]	maker-scaffold_1042_ref0027208-exonerate_est2genome-gene-0.1-mRNA-2	UDP-N-acetylglucosamine transferase subunit ALG14 homolog	350	20	1.26721e-127	86.08	2	C:GO:0016020; F:GO:0016740	C:membrane; F:transferase activity			G3DSA:3.40.50.2000 (GENE3D); IPR013969 (PFAM)	no GO terms	no GO terms
[BLASTED, MAPPED, GO-SLIM]	maker-scaffold_1042_ref0027208-exonerate_est2genome-gene-0.1-mRNA-3	UDP-N-acetylglucosamine transferase subunit ALG14 homolog	170	20	2.38493e-100	90.33	2	C:GO:0016020; F:GO:0016740	C:membrane; F:transferase activity
[INTERPRO, BLASTED, MAPPED, GO-SLIM]	maker-scaffold_1042_ref0027208-exonerate_est2genome-gene-0.2-mRNA-1	Dormancy auxin associated expressed	173	20	6.76552e-76	81.2	1	P:GO:0009719	P:response to endogenous stimulus			IPR008406 (PFAM)	no GO terms	no GO terms
[INTERPRO, BLASTED, MAPPED, GO-SLIM]	maker-scaffold_1042_ref0027208-exonerate_est2genome-gene-0.3-mRNA-1	Ubiquitin carboxyl-terminal hydrolase 21	843	20	0	71.65	3	P:GO:0006464; P:GO:0009056; F:GO:0016787	P:cellular protein modification process; P:catabolic process; F:hydrolase activity	EC:3.4.19.12	Ubiquitinyl hydrolase 1	IPR001394 (PFAM); G3DSA:2.20.210.10 (GENE3D)	P:GO:0016579; F:GO:0036459	P:protein deubiquitination; F:thiol-dependent ubiquitinyl hydrolase activity
[INTERPRO, BLASTED, MAPPED, GO-SLIM]	maker-scaffold_1042_ref0027208-exonerate_est2genome-gene-0.3-mRNA-2	Ubiquitin carboxyl-terminal hydrolase 21	700	20	0	72.38	3	P:GO:0006464; P:GO:0009056; F:GO:0016787	P:cellular protein modification process; P:catabolic process; F:hydrolase activity	EC:3.4.19.12	Ubiquitinyl hydrolase 1	IPR001394 (PFAM); G3DSA:2.20.210.10 (GENE3D)	P:GO:0016579; F:GO:0036459	P:protein deubiquitination; F:thiol-dependent ubiquitinyl hydrolase activity
[INTERPRO, BLASTED, MAPPED, GO-SLIM]	maker-scaffold_10432_ref0035261-exonerate_est2genome-gene-0.0-mRNA-1	cold acclimation	270	20	1.00622e-77	72.08	5	C:GO:0005829; P:GO:0006950; P:GO:0009628; P:GO:0009719; C:GO:0016020	C:cytosol; P:response to stress; P:response to abiotic stimulus; P:response to endogenous stimulus; C:membrane			IPR000167 (PFAM)	P:GO:0006950; P:GO:0009415	P:response to stress; P:response to water
[NO-BLAST]	maker-scaffold_10435_ref0017570-exonerate_est2genome-gene-0.0-mRNA-1	---NA---	89
[INTERPRO, BLASTED]	maker-scaffold_10437_ref0017572-exonerate_est2genome-gene-0.0-mRNA-1	sprT-like domain-containing Spartan isoform X1	884	20	0	57						IPR006640 (PFAM)	no GO terms	no GO terms
[BLASTED]	maker-scaffold_10437_ref0017572-exonerate_est2genome-gene-0.0-mRNA-2	sprT-like domain-containing Spartan isoform X1	850	20	0	55.57
[INTERPRO, BLASTED, MAPPED, GO-SLIM]	maker-scaffold_10437_ref0017572-exonerate_est2genome-gene-0.0-mRNA-3	sprT-like domain-containing Spartan isoform X1	100	20	1.63798e-37	68.82	1	F:GO:0016740	F:transferase activity			IPR006640 (PFAM)	no GO terms	no GO terms
[BLASTED]	maker-scaffold_10437_ref0017572-exonerate_est2genome-gene-0.1-mRNA-1	hypothetical protein OsI_26697	408	9	3.75646e-20	59.75
[INTERPRO, BLASTED, MAPPED]	maker-scaffold_10438_ref0035265-exonerate_est2genome-gene-0.0-mRNA-1	jacalin-related lectin 9-like	320	20	2.86481e-95	60.84	3	P:GO:0009699; F:GO:0042349; P:GO:0050790	P:phenylpropanoid biosynthetic process; F:guiding stereospecific synthesis activity; P:regulation of catalytic activity			IPR001229 (SMART); IPR001229 (G3DSA:2.100.10.GENE3D); IPR001229 (PFAM); IPR004265 (PFAM)	no GO terms	no GO terms
[INTERPRO, BLASTED, MAPPED]	maker-scaffold_10438_ref0035265-exonerate_est2genome-gene-0.1-mRNA-1	hessian fly response gene 1	114	20	4.46101e-22	56.37	3	P:GO:0009699; F:GO:0042349; P:GO:0050790	P:phenylpropanoid biosynthetic process; F:guiding stereospecific synthesis activity; P:regulation of catalytic activity			IPR004265 (PFAM)	no GO terms	no GO terms
[INTERPRO, BLASTED, MAPPED, GO-SLIM]	maker-scaffold_10439_ref0035264-exonerate_est2genome-gene-0.0-mRNA-1	60S ribosomal L34	119	20	6.75098e-76	98.15	6	F:GO:0003723; F:GO:0005198; C:GO:0005739; C:GO:0005829; C:GO:0005840; P:GO:0006412	F:RNA binding; F:structural molecule activity; C:mitochondrion; C:cytosol; C:ribosome; P:translation			IPR008195 (PFAM)	F:GO:0003735; C:GO:0005622; C:GO:0005840; P:GO:0006412	F:structural constituent of ribosome; C:intracellular; C:ribosome; P:translation
[BLASTED, MAPPED, GO-SLIM]	maker-scaffold_10439_ref0035264-exonerate_est2genome-gene-0.1-mRNA-1	Activating signal cointegrator 1	414	20	0	80.13	4	F:GO:0005488; C:GO:0005634; P:GO:0006139; P:GO:0009058	F:binding; C:nucleus; P:nucleobase-containing compound metabolic process; P:biosynthetic process
[INTERPRO, BLASTED, MAPPED, GO-SLIM]	maker-scaffold_10439_ref0035264-exonerate_est2genome-gene-0.2-mRNA-1	TPA: CAAX amino terminal protease family	347	20	0	84.12	4	C:GO:0009536; C:GO:0016020; F:GO:0016787; P:GO:0019538	C:plastid; C:membrane; F:hydrolase activity; P:protein metabolic process			IPR003675 (PFAM)	C:GO:0016020	C:membrane
[INTERPRO, BLASTED, MAPPED, GO-SLIM]	maker-scaffold_10439_ref0035264-exonerate_est2genome-gene-0.2-mRNA-2	CAAX amino terminal protease family	183	20	1.1405e-78	76.06	2	C:GO:0009536; C:GO:0016020	C:plastid; C:membrane			no IPS match	no IPS match	no IPS match
[INTERPRO, BLASTED, MAPPED, GO-SLIM]	maker-scaffold_10439_ref0035264-exonerate_est2genome-gene-0.3-mRNA-1	LOC100284144 isoform X1	278	20	1.51823e-172	88.91	2	F:GO:0005488; C:GO:0016020	F:binding; C:membrane			IPR011016 (SMART); IPR013083 (G3DSA:3.30.40.GENE3D); IPR022143 (PFAM); IPR011016 (PFAM); PTHR23012:SF75 (PANTHER); IPR033275 (PANTHER)	F:GO:0008270	F:zinc ion binding
[INTERPRO, BLASTED, MAPPED, GO-SLIM]	maker-scaffold_10439_ref0035264-exonerate_est2genome-gene-0.3-mRNA-2	LOC100284144 isoform X1	278	20	1.51823e-172	88.91	2	F:GO:0005488; C:GO:0016020	F:binding; C:membrane			IPR011016 (SMART); IPR013083 (G3DSA:3.30.40.GENE3D); IPR022143 (PFAM); IPR011016 (PFAM)	F:GO:0008270	F:zinc ion binding
[INTERPRO, BLASTED, MAPPED, GO-SLIM]	maker-scaffold_1043_ref0027207-exonerate_est2genome-gene-0.0-mRNA-1	transport Sec61 subunit alpha-like	475	20	0	99.41	3	C:GO:0005739; P:GO:0006810; C:GO:0016020	C:mitochondrion; P:transport; C:membrane			IPR002208 (PIRSF); IPR002208 (TIGRFAM); IPR002208 (PFAM); IPR019561 (PFAM); IPR023201 (G3DSA:1.10.3370.GENE3D)	P:GO:0015031; C:GO:0016020	P:protein transport; C:membrane
[BLASTED, MAPPED, GO-SLIM]	maker-scaffold_1043_ref0027207-exonerate_est2genome-gene-0.1-mRNA-1	epoxide hydrolase 2	323	20	0	88.09	2	C:GO:0005829; F:GO:0016787	C:cytosol; F:hydrolase activity
[INTERPRO, BLASTED, MAPPED, GO-SLIM]	maker-scaffold_1043_ref0027207-exonerate_est2genome-gene-0.1-mRNA-2	epoxide hydrolase 2	323	20	0	88.09	2	C:GO:0005829; F:GO:0016787	C:cytosol; F:hydrolase activity			IPR029058 (G3DSA:3.40.50.GENE3D); IPR000073 (PFAM)	no GO terms	no GO terms
[INTERPRO, BLASTED, MAPPED, GO-SLIM]	maker-scaffold_1043_ref0027207-exonerate_est2genome-gene-0.2-mRNA-1	bifunctional epoxide hydrolase 2-like	249	20	7.56931e-152	87.84	2	C:GO:0005829; F:GO:0016787	C:cytosol; F:hydrolase activity			IPR000073 (PFAM); IPR029058 (G3DSA:3.40.50.GENE3D)	no GO terms	no GO terms
[INTERPRO, BLASTED, MAPPED, GO-SLIM]	maker-scaffold_1043_ref0027207-exonerate_est2genome-gene-0.2-mRNA-2	bifunctional epoxide hydrolase 2-like	230	20	1.51597e-135	87.87	2	C:GO:0005829; F:GO:0016787	C:cytosol; F:hydrolase activity			IPR029058 (G3DSA:3.40.50.GENE3D)	no GO terms	no GO terms
[INTERPRO, NO-BLAST]	maker-scaffold_1043_ref0027207-exonerate_est2genome-gene-0.3-mRNA-1	---NA---	246									no IPS match	no IPS match	no IPS match
[INTERPRO, BLASTED, GO-SLIM]	maker-scaffold_1043_ref0027207-exonerate_est2genome-gene-0.3-mRNA-2	zinc finger BED domain-containing RICESLEEPER 2-like	124	20	8.1716e-29	70.08	1	F:GO:0005515	F:protein binding			IPR008906 (PFAM)	F:GO:0046983	F:protein dimerization activity
[INTERPRO, BLASTED, MAPPED, GO-SLIM]	maker-scaffold_1043_ref0027207-exonerate_est2genome-gene-0.3-mRNA-3	zinc finger BED domain-containing RICESLEEPER 2-like	291	20	7.0579e-35	59.62	2	F:GO:0003676; F:GO:0005515	F:nucleic acid binding; F:protein binding			IPR008906 (PFAM)	F:GO:0046983	F:protein dimerization activity
[INTERPRO, NO-BLAST]	maker-scaffold_1043_ref0027207-exonerate_est2genome-gene-0.4-mRNA-1	---NA---	90									no IPS match	no IPS match	no IPS match
[INTERPRO, BLASTED, MAPPED, GO-SLIM]	maker-scaffold_1043_ref0027207-exonerate_est2genome-gene-0.5-mRNA-1	Histone-lysine N- H3 lysine-9 specific SUVH6	983	20	0	67.46	6	F:GO:0005515; C:GO:0005634; P:GO:0006464; P:GO:0009056; P:GO:0016043; F:GO:0016740	F:protein binding; C:nucleus; P:cellular protein modification process; P:catabolic process; P:cellular component organization; F:transferase activity	EC:2.1.1.43	Histone-lysine N-methyltransferase	IPR001214 (SMART); IPR007728 (SMART); IPR001214 (PFAM); G3DSA:2.170.270.10 (GENE3D); IPR007728 (PFAM)	F:GO:0005515; C:GO:0005634; F:GO:0008270; F:GO:0018024; P:GO:0034968	F:protein binding; C:nucleus; F:zinc ion binding; F:histone-lysine N-methyltransferase activity; P:histone lysine methylation
[INTERPRO, BLASTED, MAPPED, GO-SLIM]	maker-scaffold_1043_ref0027207-exonerate_est2genome-gene-0.6-mRNA-1	probable histone acetyltransferase type B catalytic subunit	264	20	1.29854e-163	86.51	11	F:GO:0005515; C:GO:0005654; C:GO:0005829; P:GO:0006139; P:GO:0006464; P:GO:0009058; P:GO:0009653; P:GO:0009908; P:GO:0016043; F:GO:0016740; P:GO:0040029	F:protein binding; C:nucleoplasm; C:cytosol; P:nucleobase-containing compound metabolic process; P:cellular protein modification process; P:biosynthetic process; P:anatomical structure morphogenesis; P:flower development; P:cellular component organization; F:transferase activity; P:regulation of gene expression, epigenetic	EC:2.3.1.48	Histone acetyltransferase	IPR016181 (G3DSA:3.40.630.GENE3D); IPR000182 (PFAM); IPR013523 (G3DSA:1.10.10.GENE3D)	C:GO:0000123; F:GO:0004402; P:GO:0006348; F:GO:0008080; P:GO:0016573; F:GO:0042393	C:histone acetyltransferase complex; F:histone acetyltransferase activity; P:chromatin silencing at telomere; F:N-acetyltransferase activity; P:histone acetylation; F:histone binding
[INTERPRO, BLASTED, MAPPED, GO-SLIM]	maker-scaffold_1043_ref0027207-exonerate_est2genome-gene-0.7-mRNA-1	cell division cycle cofactor of APC complex-like	417	20	0	88.06	2	F:GO:0005515; F:GO:0030234	F:protein binding; F:enzyme regulator activity			IPR001680 (SMART); IPR024977 (PFAM); IPR015943 (G3DSA:2.130.10.GENE3D); IPR001680 (PFAM)	F:GO:0005515	F:protein binding
[INTERPRO, NO-BLAST]	maker-scaffold_1043_ref0027207-exonerate_est2genome-gene-0.8-mRNA-1	---NA---	359									no IPS match	no IPS match	no IPS match
[INTERPRO, BLASTED, MAPPED, GO-SLIM]	maker-scaffold_1043_ref0027207-exonerate_est2genome-gene-0.8-mRNA-2	mitochondrial import receptor subunit TOM40-1-like	90	14	2.9653e-09	85.91	4	F:GO:0005215; C:GO:0005739; C:GO:0016020; P:GO:0016043	F:transporter activity; C:mitochondrion; C:membrane; P:cellular component organization			no IPS match	no IPS match	no IPS match
[INTERPRO, NO-BLAST]	maker-scaffold_1043_ref0027207-exonerate_est2genome-gene-0.8-mRNA-3	---NA---	234									no IPS match	no IPS match	no IPS match
[BLASTED]	maker-scaffold_10441_ref0042297-exonerate_est2genome-gene-0.0-mRNA-1	jasmonate-induced homolog	178	20	5.51333e-52	51.39
[INTERPRO, BLASTED]	maker-scaffold_10441_ref0042297-exonerate_est2genome-gene-0.0-mRNA-2	jasmonate-induced homolog	128	9	1.66905e-27	51.72						no IPS match	no IPS match	no IPS match
[INTERPRO, NO-BLAST]	maker-scaffold_10441_ref0042297-exonerate_est2genome-gene-0.1-mRNA-1	---NA---	207									no IPS match	no IPS match	no IPS match
[NO-BLAST]	maker-scaffold_10441_ref0042297-exonerate_est2genome-gene-0.1-mRNA-2	---NA---	194
[BLASTED]	maker-scaffold_10441_ref0042297-exonerate_est2genome-gene-0.2-mRNA-1	jasmonate-induced homolog	178	20	2.91861e-52	51.89
[BLASTED]	maker-scaffold_10441_ref0042297-exonerate_est2genome-gene-0.2-mRNA-2	jasmonate-induced homolog	128	8	7.64519e-28	52.02
[INTERPRO, BLASTED, MAPPED, GO-SLIM]	maker-scaffold_10442_ref0042298-exonerate_est2genome-gene-0.0-mRNA-1	dipeptidyl aminopeptidase BI	684	20	0	90.33	4	C:GO:0005739; C:GO:0016020; F:GO:0016787; P:GO:0019538	C:mitochondrion; C:membrane; F:hydrolase activity; P:protein metabolic process	EC:3.4.21	Acting on peptide bonds (peptidases)	IPR011042 (G3DSA:2.120.10.GENE3D); IPR023302 (PFAM); IPR029058 (G3DSA:3.40.50.GENE3D); IPR001375 (PFAM)	F:GO:0004252; P:GO:0006508; F:GO:0008236; F:GO:0070008	F:serine-type endopeptidase activity; P:proteolysis; F:serine-type peptidase activity; F:serine-type exopeptidase activity
[BLASTED, MAPPED, GO-SLIM]	maker-scaffold_10442_ref0042298-exonerate_est2genome-gene-0.0-mRNA-2	dipeptidyl aminopeptidase BI	684	20	0	90.33	4	C:GO:0005739; C:GO:0016020; F:GO:0016787; P:GO:0019538	C:mitochondrion; C:membrane; F:hydrolase activity; P:protein metabolic process	EC:3.4.21	Acting on peptide bonds (peptidases)
[INTERPRO, BLASTED, MAPPED, GO-SLIM]	maker-scaffold_10442_ref0042298-exonerate_est2genome-gene-0.0-mRNA-3	dipeptidyl aminopeptidase BI	472	20	0	89.72	4	C:GO:0005739; C:GO:0016020; F:GO:0016787; P:GO:0019538	C:mitochondrion; C:membrane; F:hydrolase activity; P:protein metabolic process	EC:3.4.21	Acting on peptide bonds (peptidases)	IPR029058 (G3DSA:3.40.50.GENE3D); IPR001375 (PFAM)	P:GO:0006508; F:GO:0008236	P:proteolysis; F:serine-type peptidase activity
[INTERPRO, BLASTED, MAPPED, GO-SLIM]	maker-scaffold_10442_ref0042298-exonerate_est2genome-gene-0.0-mRNA-4	dipeptidyl aminopeptidase BI	472	20	0	89.72	4	C:GO:0005739; C:GO:0016020; F:GO:0016787; P:GO:0019538	C:mitochondrion; C:membrane; F:hydrolase activity; P:protein metabolic process	EC:3.4.21	Acting on peptide bonds (peptidases)	IPR029058 (G3DSA:3.40.50.GENE3D); IPR001375 (PFAM)	P:GO:0006508; F:GO:0008236	P:proteolysis; F:serine-type peptidase activity
[INTERPRO, BLASTED, MAPPED, GO-SLIM]	maker-scaffold_10442_ref0042298-exonerate_est2genome-gene-0.0-mRNA-5	Protease 2	330	20	0	92.56	4	C:GO:0005739; C:GO:0016020; F:GO:0016787; P:GO:0019538	C:mitochondrion; C:membrane; F:hydrolase activity; P:protein metabolic process	EC:3.4.21	Acting on peptide bonds (peptidases)	IPR029058 (G3DSA:3.40.50.GENE3D); IPR001375 (PFAM)	P:GO:0006508; F:GO:0008236	P:proteolysis; F:serine-type peptidase activity
[BLASTED, MAPPED, GO-SLIM]	maker-scaffold_10442_ref0042298-exonerate_est2genome-gene-0.1-mRNA-1	nuclear pore complex NUP58	468	20	0	77.31	3	F:GO:0005215; F:GO:0005488; C:GO:0005635	F:transporter activity; F:binding; C:nuclear envelope
[BLASTED, MAPPED, GO-SLIM]	maker-scaffold_10442_ref0042298-exonerate_est2genome-gene-0.1-mRNA-2	nuclear pore complex NUP58	469	20	0	77.29	3	F:GO:0005215; F:GO:0005488; C:GO:0005635	F:transporter activity; F:binding; C:nuclear envelope
[BLASTED, MAPPED, GO-SLIM]	maker-scaffold_10442_ref0042298-exonerate_est2genome-gene-0.2-mRNA-1	probable N-succinyldiaminopimelate aminotransferase	461	20	0	93.26	4	F:GO:0005488; P:GO:0009058; C:GO:0009536; F:GO:0016740	F:binding; P:biosynthetic process; C:plastid; F:transferase activity
[INTERPRO, BLASTED, MAPPED, GO-SLIM]	maker-scaffold_10447_ref0042295-exonerate_est2genome-gene-0.0-mRNA-1	membrane -like	404	20	0	88.46	1	C:GO:0016020	C:membrane			IPR005344 (PFAM)	C:GO:0016021	C:integral component of membrane
[BLASTED, MAPPED, GO-SLIM]	maker-scaffold_10448_ref0011790-exonerate_est2genome-gene-0.0-mRNA-1	lysM domain-containing GPI-anchored 1-like	310	20	4.25443e-131	70.53	1	C:GO:0016020	C:membrane
[INTERPRO, BLASTED, MAPPED, GO-SLIM]	maker-scaffold_10449_ref0042301-exonerate_est2genome-gene-0.0-mRNA-1	Wall-associated receptor kinase 3	754	20	0	80.96	7	F:GO:0000166; F:GO:0005515; C:GO:0005886; P:GO:0006464; P:GO:0007165; F:GO:0016301; F:GO:0030246	F:nucleotide binding; F:protein binding; C:plasma membrane; P:cellular protein modification process; P:signal transduction; F:kinase activity; F:carbohydrate binding	EC:2.7.11	Transferring phosphorus-containing groups	IPR000719 (SMART); IPR000742 (SMART); IPR001881 (SMART); G3DSA:1.10.510.10 (GENE3D); IPR025287 (PFAM); G3DSA:2.10.25.10 (GENE3D); IPR013320 (G3DSA:2.60.120.GENE3D); IPR001245 (PFAM); G3DSA:2.10.25.10 (GENE3D); G3DSA:3.30.200.20 (GENE3D); IPR001881 (PFAM)	F:GO:0004672; F:GO:0005509; F:GO:0005515; F:GO:0005524; P:GO:0006468; F:GO:0030247	F:protein kinase activity; F:calcium ion binding; F:protein binding; F:ATP binding; P:protein phosphorylation; F:polysaccharide binding
[INTERPRO, BLASTED, MAPPED, GO-SLIM]	maker-scaffold_10451_ref0024589-exonerate_est2genome-gene-0.0-mRNA-1	3,4-dihydroxy-2-butanone kinase	638	20	0	91.94	4	F:GO:0000166; P:GO:0005975; P:GO:0006629; F:GO:0016301	F:nucleotide binding; P:carbohydrate metabolic process; P:lipid metabolic process; F:kinase activity	EC:2.7.1.29	Glycerone kinase	IPR004007 (SMART); G3DSA:3.40.50.10440 (GENE3D); IPR012734 (TIGRFAM); G3DSA:3.30.1180.20 (GENE3D); IPR004006 (PFAM); IPR004007 (PFAM)	F:GO:0004371; F:GO:0005524; P:GO:0006071	F:glycerone kinase activity; F:ATP binding; P:glycerol metabolic process
[INTERPRO, BLASTED, MAPPED, GO-SLIM]	maker-scaffold_10451_ref0024589-exonerate_est2genome-gene-0.0-mRNA-2	3,4-dihydroxy-2-butanone kinase	475	20	0	92.73	4	F:GO:0000166; P:GO:0005975; P:GO:0006629; F:GO:0016301	F:nucleotide binding; P:carbohydrate metabolic process; P:lipid metabolic process; F:kinase activity	EC:2.7.1.29	Glycerone kinase	IPR004006 (PFAM); G3DSA:3.40.50.10440 (GENE3D); G3DSA:3.30.1180.20 (GENE3D)	F:GO:0004371; P:GO:0006071	F:glycerone kinase activity; P:glycerol metabolic process
[BLASTED, MAPPED, GO-SLIM]	maker-scaffold_10451_ref0024589-exonerate_est2genome-gene-0.0-mRNA-3	3,4-dihydroxy-2-butanone kinase	230	20	1.90627e-123	90.38	4	F:GO:0000166; P:GO:0005975; P:GO:0006629; F:GO:0016301	F:nucleotide binding; P:carbohydrate metabolic process; P:lipid metabolic process; F:kinase activity	EC:2.7.1.29	Glycerone kinase
[BLASTED, MAPPED, GO-SLIM]	maker-scaffold_10451_ref0024589-exonerate_est2genome-gene-0.0-mRNA-4	3,4-dihydroxy-2-butanone kinase	228	20	8.82887e-124	90.72	4	F:GO:0000166; P:GO:0005975; P:GO:0006629; F:GO:0016301	F:nucleotide binding; P:carbohydrate metabolic process; P:lipid metabolic process; F:kinase activity	EC:2.7.1.29	Glycerone kinase
[BLASTED, MAPPED, GO-SLIM]	maker-scaffold_10452_ref0024588-exonerate_est2genome-gene-0.0-mRNA-1	TBC domain containing	335	20	0	94.56	5	F:GO:0005515; C:GO:0005622; P:GO:0006810; P:GO:0016043; F:GO:0030234	F:protein binding; C:intracellular; P:transport; P:cellular component organization; F:enzyme regulator activity
[INTERPRO, BLASTED, MAPPED, GO-SLIM]	maker-scaffold_10453_ref0024587-exonerate_est2genome-gene-0.0-mRNA-1	Pyrophosphate-energized vacuolar membrane proton pump	674	20	0	98.18	7	F:GO:0005215; F:GO:0005488; C:GO:0005773; P:GO:0006091; P:GO:0006139; C:GO:0016020; F:GO:0016787	F:transporter activity; F:binding; C:vacuole; P:generation of precursor metabolites and energy; P:nucleobase-containing compound metabolic process; C:membrane; F:hydrolase activity	EC:3.6.1.1	Inorganic diphosphatase	IPR004131 (TIGRFAM); IPR004131 (PFAM); IPR004131 (PIRSF)	F:GO:0004427; F:GO:0009678; C:GO:0016020; P:GO:1902600	F:inorganic diphosphatase activity; F:hydrogen-translocating pyrophosphatase activity; C:membrane; P:proton transmembrane transport
[BLASTED, MAPPED, GO-SLIM]	maker-scaffold_10453_ref0024587-exonerate_est2genome-gene-0.0-mRNA-2	Pyrophosphate-energized vacuolar membrane proton pump	795	20	0	97.16	7	F:GO:0005215; F:GO:0005488; C:GO:0005773; P:GO:0006091; P:GO:0006139; C:GO:0016020; F:GO:0016787	F:transporter activity; F:binding; C:vacuole; P:generation of precursor metabolites and energy; P:nucleobase-containing compound metabolic process; C:membrane; F:hydrolase activity	EC:3.6.1.1	Inorganic diphosphatase
[BLASTED, MAPPED, GO-SLIM]	maker-scaffold_10453_ref0024587-exonerate_est2genome-gene-0.1-mRNA-1	heparanase 3	483	20	0	85.14	5	P:GO:0005975; P:GO:0009056; P:GO:0009987; C:GO:0016020; F:GO:0016787	P:carbohydrate metabolic process; P:catabolic process; P:cellular process; C:membrane; F:hydrolase activity	EC:3.2.1.31	Beta-glucuronidase
[BLASTED, MAPPED, GO-SLIM]	maker-scaffold_10453_ref0024587-exonerate_est2genome-gene-0.2-mRNA-1	NUCLEAR FUSION DEFECTIVE 4-like	560	20	0	83.54	4	C:GO:0005634; C:GO:0005739; P:GO:0006810; C:GO:0016020	C:nucleus; C:mitochondrion; P:transport; C:membrane
[INTERPRO, BLASTED, MAPPED, GO-SLIM]	maker-scaffold_10453_ref0024587-exonerate_est2genome-gene-0.2-mRNA-2	NUCLEAR FUSION DEFECTIVE 4-like	560	20	0	83.54	4	C:GO:0005634; C:GO:0005739; P:GO:0006810; C:GO:0016020	C:nucleus; C:mitochondrion; P:transport; C:membrane			G3DSA:1.20.1250.20 (GENE3D); IPR010658 (PFAM)	no GO terms	no GO terms
[BLASTED, MAPPED, GO-SLIM]	maker-scaffold_10453_ref0024587-exonerate_est2genome-gene-0.2-mRNA-3	NUCLEAR FUSION DEFECTIVE 4-like	560	20	0	83.54	4	C:GO:0005634; C:GO:0005739; P:GO:0006810; C:GO:0016020	C:nucleus; C:mitochondrion; P:transport; C:membrane
[INTERPRO, BLASTED, MAPPED, GO-SLIM]	maker-scaffold_10456_ref0024592-exonerate_est2genome-gene-0.0-mRNA-1	MADS-box 7	219	20	1.87701e-153	90.22	6	F:GO:0003677; F:GO:0003700; F:GO:0005515; C:GO:0005634; P:GO:0006139; P:GO:0009058	F:DNA binding; F:DNA-binding transcription factor activity; F:protein binding; C:nucleus; P:nucleobase-containing compound metabolic process; P:biosynthetic process			IPR002100 (SMART); IPR002487 (PFAM); IPR002100 (PFAM)	F:GO:0003677; F:GO:0003700; C:GO:0005634; P:GO:0006355; F:GO:0046983	F:DNA binding; F:DNA-binding transcription factor activity; C:nucleus; P:regulation of transcription, DNA-templated; F:protein dimerization activity
[BLASTED, MAPPED, GO-SLIM]	maker-scaffold_10457_ref0024591-exonerate_est2genome-gene-0.0-mRNA-1	transcription factor bHLH30-like	208	20	9.08775e-91	72.74	2	F:GO:0005515; C:GO:0005634	F:protein binding; C:nucleus
[INTERPRO, BLASTED, MAPPED, GO-SLIM]	maker-scaffold_10457_ref0024591-exonerate_est2genome-gene-0.1-mRNA-1	carbonic anhydrase	298	20	0	88.08	5	F:GO:0003824; F:GO:0005488; P:GO:0008152; C:GO:0009536; P:GO:0009987	F:catalytic activity; F:binding; P:metabolic process; C:plastid; P:cellular process	EC:4.2.1.1	Carbonic anhydrase	IPR001765 (SMART); IPR001765 (PFAM); IPR001765 (G3DSA:3.40.1050.GENE3D); IPR001765 (PANTHER); PTHR11002:SF12 (PANTHER)	F:GO:0004089; F:GO:0008270	F:carbonate dehydratase activity; F:zinc ion binding
[BLASTED, MAPPED, GO-SLIM]	maker-scaffold_10457_ref0024591-exonerate_est2genome-gene-0.1-mRNA-2	beta carbonic anhydrase chloroplastic isoform X1	326	20	5.35905e-175	90.52	5	F:GO:0003824; F:GO:0005488; P:GO:0008152; C:GO:0009536; P:GO:0009987	F:catalytic activity; F:binding; P:metabolic process; C:plastid; P:cellular process	EC:4.2.1.1	Carbonic anhydrase
[BLASTED, MAPPED, GO-SLIM]	maker-scaffold_10459_ref0024595-exonerate_est2genome-gene-0.0-mRNA-1	ACD11 homolog	239	20	1.51099e-149	90.5	12	F:GO:0005215; C:GO:0005634; C:GO:0005737; P:GO:0006950; P:GO:0007165; P:GO:0008219; F:GO:0008289; P:GO:0009058; P:GO:0009605; P:GO:0009607; P:GO:0009628; P:GO:0009719	F:transporter activity; C:nucleus; C:cytoplasm; P:response to stress; P:signal transduction; P:cell death; F:lipid binding; P:biosynthetic process; P:response to external stimulus; P:response to biotic stimulus; P:response to abiotic stimulus; P:response to endogenous stimulus
[INTERPRO, BLASTED, MAPPED, GO-SLIM]	maker-scaffold_10459_ref0024595-exonerate_est2genome-gene-0.0-mRNA-2	ACD11 homolog	219	20	7.07668e-122	89.03	4	F:GO:0005215; C:GO:0005634; C:GO:0005737; F:GO:0008289	F:transporter activity; C:nucleus; C:cytoplasm; F:lipid binding			IPR014830 (G3DSA:1.10.3520.GENE3D); IPR014830 (PFAM)	C:GO:0005737; F:GO:0017089; P:GO:0046836; F:GO:0051861	C:cytoplasm; F:glycolipid transporter activity; P:glycolipid transport; F:glycolipid binding
[INTERPRO, BLASTED, MAPPED, GO-SLIM]	maker-scaffold_10459_ref0024595-exonerate_est2genome-gene-0.0-mRNA-3	ACD11 homolog	140	20	3.58882e-51	92.7	12	F:GO:0005215; C:GO:0005634; C:GO:0005737; P:GO:0006950; P:GO:0007165; P:GO:0008219; F:GO:0008289; P:GO:0009058; P:GO:0009605; P:GO:0009607; P:GO:0009628; P:GO:0009719	F:transporter activity; C:nucleus; C:cytoplasm; P:response to stress; P:signal transduction; P:cell death; F:lipid binding; P:biosynthetic process; P:response to external stimulus; P:response to biotic stimulus; P:response to abiotic stimulus; P:response to endogenous stimulus			IPR014830 (G3DSA:1.10.3520.GENE3D); IPR014830 (PFAM)	C:GO:0005737; F:GO:0017089; P:GO:0046836; F:GO:0051861	C:cytoplasm; F:glycolipid transporter activity; P:glycolipid transport; F:glycolipid binding
[INTERPRO, BLASTED, MAPPED, GO-SLIM]	maker-scaffold_10459_ref0024595-exonerate_est2genome-gene-0.1-mRNA-1	PREDICTED: uncharacterized protein LOC100828553	188	20	7.72957e-107	77.76	3	C:GO:0009536; C:GO:0009579; C:GO:0016020	C:plastid; C:thylakoid; C:membrane			no IPS match	no IPS match	no IPS match
[NO-BLAST]	maker-scaffold_1045_ref0027205-exonerate_est2genome-gene-0.0-mRNA-1	---NA---	71
[INTERPRO, BLASTED, MAPPED, GO-SLIM]	maker-scaffold_10460_ref0029856-exonerate_est2genome-gene-0.0-mRNA-1	shikimate kinase chloroplastic	355	20	1.46162e-165	84.05	4	F:GO:0000166; P:GO:0009058; C:GO:0009536; F:GO:0016301	F:nucleotide binding; P:biosynthetic process; C:plastid; F:kinase activity	EC:2.7.1.71	Shikimate kinase	IPR031322 (PFAM); IPR027417 (G3DSA:3.40.50.GENE3D)	no GO terms	no GO terms
[INTERPRO, BLASTED, MAPPED, GO-SLIM]	maker-scaffold_10460_ref0029856-exonerate_est2genome-gene-0.0-mRNA-2	shikimate kinase chloroplastic	250	20	2.24299e-91	81.13	4	F:GO:0000166; P:GO:0009058; C:GO:0009536; F:GO:0016301	F:nucleotide binding; P:biosynthetic process; C:plastid; F:kinase activity	EC:2.7.1.71	Shikimate kinase	IPR027417 (G3DSA:3.40.50.GENE3D); IPR031322 (PFAM)	no GO terms	no GO terms
[INTERPRO, BLASTED, MAPPED, GO-SLIM]	maker-scaffold_10460_ref0029856-exonerate_est2genome-gene-0.0-mRNA-3	shikimate kinase chloroplastic	149	8	4.25259e-15	62.06	1	F:GO:0016301	F:kinase activity			no IPS match	no IPS match	no IPS match
[INTERPRO, BLASTED, MAPPED, GO-SLIM]	maker-scaffold_10460_ref0029856-exonerate_est2genome-gene-0.1-mRNA-1	PREDICTED: uncharacterized protein LOC100846062	322	20	0	90.15	3	C:GO:0009536; C:GO:0009579; C:GO:0016020	C:plastid; C:thylakoid; C:membrane			no IPS match	no IPS match	no IPS match
[INTERPRO, BLASTED, MAPPED, GO-SLIM]	maker-scaffold_10460_ref0029856-exonerate_est2genome-gene-0.2-mRNA-1	uncharacterized aarF domain-containing kinase chloroplastic	277	20	4.68731e-135	88.4	4	F:GO:0000166; P:GO:0006464; C:GO:0009536; F:GO:0016301	F:nucleotide binding; P:cellular protein modification process; C:plastid; F:kinase activity			IPR004147 (PFAM)	no GO terms	no GO terms
[INTERPRO, BLASTED, MAPPED, GO-SLIM]	maker-scaffold_10460_ref0029856-exonerate_est2genome-gene-0.2-mRNA-2	uncharacterized aarF domain-containing kinase chloroplastic	275	20	3.46028e-135	89.47	4	F:GO:0000166; P:GO:0006464; C:GO:0009536; F:GO:0016301	F:nucleotide binding; P:cellular protein modification process; C:plastid; F:kinase activity			IPR004147 (PFAM)	no GO terms	no GO terms
[BLASTED, MAPPED, GO-SLIM]	maker-scaffold_10460_ref0029856-exonerate_est2genome-gene-0.3-mRNA-1	stress enhanced chloroplastic	190	20	3.98094e-83	75.45	6	F:GO:0005488; P:GO:0006091; C:GO:0009536; C:GO:0009579; P:GO:0015979; C:GO:0016020	F:binding; P:generation of precursor metabolites and energy; C:plastid; C:thylakoid; P:photosynthesis; C:membrane
[INTERPRO, NO-BLAST]	maker-scaffold_10461_ref0029857-exonerate_est2genome-gene-0.0-mRNA-1	---NA---	55									no IPS match	no IPS match	no IPS match
[INTERPRO, BLASTED, MAPPED, GO-SLIM]	maker-scaffold_10461_ref0029857-exonerate_est2genome-gene-0.1-mRNA-1	U-box domain-containing 35	727	20	0	85.86	4	F:GO:0000166; P:GO:0006464; P:GO:0006950; F:GO:0016301	F:nucleotide binding; P:cellular protein modification process; P:response to stress; F:kinase activity			IPR000719 (SMART); IPR006016 (PFAM); G3DSA:3.30.200.20 (GENE3D); G3DSA:1.10.510.10 (GENE3D); IPR014729 (G3DSA:3.40.50.GENE3D); IPR001245 (PFAM); IPR013320 (G3DSA:2.60.120.GENE3D)	F:GO:0004672; F:GO:0005524; P:GO:0006468; P:GO:0006950	F:protein kinase activity; F:ATP binding; P:protein phosphorylation; P:response to stress
[INTERPRO, BLASTED, MAPPED, GO-SLIM]	maker-scaffold_10464_ref0029860-exonerate_est2genome-gene-0.0-mRNA-1	F-box FBD LRR-repeat At1g13570	211	20	1.0084e-94	74.57	2	C:GO:0005739; C:GO:0009536	C:mitochondrion; C:plastid			no IPS match	no IPS match	no IPS match
[INTERPRO, BLASTED, MAPPED, GO-SLIM]	maker-scaffold_10464_ref0029860-exonerate_est2genome-gene-0.1-mRNA-1	40S ribosomal S25-1	108	20	4.3088e-53	96.9	1	C:GO:0005840	C:ribosome			IPR011991 (G3DSA:1.10.10.GENE3D); IPR004977 (PFAM)	no GO terms	no GO terms
[INTERPRO, BLASTED, MAPPED, GO-SLIM]	maker-scaffold_10464_ref0029860-exonerate_est2genome-gene-0.2-mRNA-1	disease resistance RPP13 2	417	20	2.39138e-89	52.7	1	F:GO:0000166	F:nucleotide binding			IPR002182 (PFAM); IPR027417 (G3DSA:3.40.50.GENE3D)	F:GO:0043531	F:ADP binding
[INTERPRO, BLASTED, MAPPED, GO-SLIM]	maker-scaffold_10464_ref0029860-exonerate_est2genome-gene-0.3-mRNA-1	TBC1 domain family member 15	159	20	1.17946e-46	86.61	11	F:GO:0003677; F:GO:0005515; C:GO:0005730; P:GO:0006139; P:GO:0006810; P:GO:0009058; C:GO:0016020; P:GO:0016043; F:GO:0016740; F:GO:0016787; F:GO:0030234	F:DNA binding; F:protein binding; C:nucleolus; P:nucleobase-containing compound metabolic process; P:transport; P:biosynthetic process; C:membrane; P:cellular component organization; F:transferase activity; F:hydrolase activity; F:enzyme regulator activity			IPR002092 (PFAM); IPR000195 (PFAM); G3DSA:1.10.150.20 (GENE3D)	F:GO:0003677; F:GO:0003899; P:GO:0006351	F:DNA binding; F:DNA-directed 5'-3' RNA polymerase activity; P:transcription, DNA-templated
[INTERPRO, NO-BLAST]	maker-scaffold_10465_ref0029861-exonerate_est2genome-gene-0.0-mRNA-1	---NA---	126									no IPS match	no IPS match	no IPS match
[INTERPRO, BLASTED, MAPPED, GO-SLIM]	maker-scaffold_10465_ref0029861-exonerate_est2genome-gene-0.1-mRNA-1	F-box LRR-repeat At3g48880	377	20	0	86.84	2	F:GO:0005515; C:GO:0016020	F:protein binding; C:membrane			IPR001810 (SMART); IPR001810 (PFAM); IPR032675 (G3DSA:3.80.10.GENE3D)	F:GO:0005515	F:protein binding
[BLASTED, MAPPED, GO-SLIM]	maker-scaffold_10465_ref0029861-exonerate_est2genome-gene-0.2-mRNA-1	folylpolyglutamate synthase-like isoform X1	590	20	0	84.71	6	F:GO:0000166; F:GO:0003824; C:GO:0005739; P:GO:0009058; C:GO:0009536; P:GO:0009987	F:nucleotide binding; F:catalytic activity; C:mitochondrion; P:biosynthetic process; C:plastid; P:cellular process	EC:6.3.2.17	Tetrahydrofolate synthase
[INTERPRO, BLASTED, MAPPED, GO-SLIM]	maker-scaffold_10465_ref0029861-exonerate_est2genome-gene-0.2-mRNA-2	folylpolyglutamate synthase-like isoform X1	590	20	0	84.71	6	F:GO:0000166; F:GO:0003824; C:GO:0005739; P:GO:0009058; C:GO:0009536; P:GO:0009987	F:nucleotide binding; F:catalytic activity; C:mitochondrion; P:biosynthetic process; C:plastid; P:cellular process	EC:6.3.2.17	Tetrahydrofolate synthase	IPR023600 (PIRSF); IPR001645 (TIGRFAM); IPR004101 (G3DSA:3.90.190.GENE3D); IPR013221 (PFAM); IPR013221 (G3DSA:3.40.1190.GENE3D)	F:GO:0004326; F:GO:0005524; P:GO:0009058; P:GO:0009396; F:GO:0016874	F:tetrahydrofolylpolyglutamate synthase activity; F:ATP binding; P:biosynthetic process; P:folic acid-containing compound biosynthetic process; F:ligase activity
[BLASTED, MAPPED, GO-SLIM]	maker-scaffold_10465_ref0029861-exonerate_est2genome-gene-0.2-mRNA-3	folylpolyglutamate synthase-like isoform X1	545	20	0	84.5	6	F:GO:0000166; F:GO:0003824; C:GO:0005739; P:GO:0009058; C:GO:0009536; P:GO:0009987	F:nucleotide binding; F:catalytic activity; C:mitochondrion; P:biosynthetic process; C:plastid; P:cellular process	EC:6.3.2.17	Tetrahydrofolate synthase
[INTERPRO, BLASTED, MAPPED, GO-SLIM]	maker-scaffold_10465_ref0029861-exonerate_est2genome-gene-0.2-mRNA-4	folylpolyglutamate synthase-like isoform X1	545	20	0	84.5	6	F:GO:0000166; F:GO:0003824; C:GO:0005739; P:GO:0009058; C:GO:0009536; P:GO:0009987	F:nucleotide binding; F:catalytic activity; C:mitochondrion; P:biosynthetic process; C:plastid; P:cellular process	EC:6.3.2.17	Tetrahydrofolate synthase	IPR004101 (G3DSA:3.90.190.GENE3D); IPR013221 (G3DSA:3.40.1190.GENE3D); IPR013221 (PFAM); IPR023600 (PIRSF); IPR001645 (TIGRFAM)	F:GO:0004326; F:GO:0005524; P:GO:0009058; P:GO:0009396; F:GO:0016874	F:tetrahydrofolylpolyglutamate synthase activity; F:ATP binding; P:biosynthetic process; P:folic acid-containing compound biosynthetic process; F:ligase activity
[INTERPRO, BLASTED, MAPPED, GO-SLIM]	maker-scaffold_10466_ref0029858-exonerate_est2genome-gene-0.0-mRNA-1	uncharacterized LOC103631233	101	20	1.83135e-51	82.38	5	C:GO:0005634; P:GO:0007165; P:GO:0009056; P:GO:0009719; P:GO:0019538	C:nucleus; P:signal transduction; P:catabolic process; P:response to endogenous stimulus; P:protein metabolic process			IPR018276 (PFAM)	no GO terms	no GO terms
[INTERPRO, BLASTED]	maker-scaffold_10466_ref0029858-exonerate_est2genome-gene-0.1-mRNA-1	PREDICTED: uncharacterized protein LOC104582448	228	1	4.37841e-09	49.28						no IPS match	no IPS match	no IPS match
[INTERPRO, NO-BLAST]	maker-scaffold_10466_ref0029858-exonerate_est2genome-gene-0.2-mRNA-1	---NA---	129									no IPS match	no IPS match	no IPS match
[INTERPRO, NO-BLAST]	maker-scaffold_10466_ref0029858-exonerate_est2genome-gene-0.3-mRNA-1	---NA---	71									no IPS match	no IPS match	no IPS match
[INTERPRO, BLASTED, MAPPED, GO-SLIM]	maker-scaffold_10467_ref0029859-exonerate_est2genome-gene-0.0-mRNA-1	eukaryotic translation initiation factor 3 subunit F	294	20	0	92.43	10	F:GO:0005515; C:GO:0005634; C:GO:0005829; C:GO:0005840; F:GO:0008135; P:GO:0009790; P:GO:0009791; P:GO:0009856; C:GO:0016020; P:GO:0016043	F:protein binding; C:nucleus; C:cytosol; C:ribosome; F:translation factor activity, RNA binding; P:embryo development; P:post-embryonic development; P:pollination; C:membrane; P:cellular component organization			IPR000555 (SMART); IPR000555 (PFAM); IPR024969 (PFAM)	F:GO:0005515	F:protein binding
[BLASTED, MAPPED, GO-SLIM]	maker-scaffold_10467_ref0029859-exonerate_est2genome-gene-0.0-mRNA-2	eukaryotic translation initiation factor 3 subunit F	125	20	5.46936e-74	94.7	10	F:GO:0005515; C:GO:0005634; C:GO:0005829; C:GO:0005840; F:GO:0008135; P:GO:0009790; P:GO:0009791; P:GO:0009856; C:GO:0016020; P:GO:0016043	F:protein binding; C:nucleus; C:cytosol; C:ribosome; F:translation factor activity, RNA binding; P:embryo development; P:post-embryonic development; P:pollination; C:membrane; P:cellular component organization
[NO-BLAST]	maker-scaffold_10468_ref0029851-exonerate_est2genome-gene-0.0-mRNA-1	---NA---	53
[BLASTED, MAPPED, GO-SLIM]	maker-scaffold_10468_ref0029851-exonerate_est2genome-gene-0.1-mRNA-1	probable apyrase 2	122	20	2.54591e-69	94.25	4	F:GO:0000166; C:GO:0005739; C:GO:0016020; F:GO:0016787	F:nucleotide binding; C:mitochondrion; C:membrane; F:hydrolase activity
[INTERPRO, BLASTED, MAPPED, GO-SLIM]	maker-scaffold_1046_ref0027204-exonerate_est2genome-gene-0.0-mRNA-1	Nucleotidyltransferase domain containing expressed	408	20	0	85.83	1	F:GO:0016740	F:transferase activity			G3DSA:3.30.460.10 (GENE3D)	no GO terms	no GO terms
[INTERPRO, BLASTED, MAPPED, GO-SLIM]	maker-scaffold_1046_ref0027204-exonerate_est2genome-gene-0.1-mRNA-1	SPZ5_ORYSJ ame: Full= serpin-Z5 ame: Full= 5	392	20	3.57193e-143	61.28	1	F:GO:0030234	F:enzyme regulator activity			IPR023796 (SMART); G3DSA:2.30.39.10 (GENE3D); G3DSA:3.30.497.10 (GENE3D); IPR023796 (PFAM)	no GO terms	no GO terms
[INTERPRO, NO-BLAST]	maker-scaffold_10470_ref0011851-exonerate_est2genome-gene-0.0-mRNA-1	---NA---	38									no IPS match	no IPS match	no IPS match
[BLASTED, MAPPED, GO-SLIM]	maker-scaffold_10472_ref0011853-exonerate_est2genome-gene-0.0-mRNA-1	predicted protein	514	20	0	83.18	4	F:GO:0000166; F:GO:0003824; P:GO:0008152; C:GO:0009536	F:nucleotide binding; F:catalytic activity; P:metabolic process; C:plastid
[INTERPRO, BLASTED, MAPPED, GO-SLIM]	maker-scaffold_10472_ref0011853-exonerate_est2genome-gene-0.0-mRNA-2	predicted protein	449	20	0	81.95	4	F:GO:0000166; F:GO:0003824; P:GO:0008152; C:GO:0009536	F:nucleotide binding; F:catalytic activity; P:metabolic process; C:plastid			no IPS match	no IPS match	no IPS match
[NO-BLAST]	maker-scaffold_10472_ref0011853-exonerate_est2genome-gene-0.1-mRNA-1	---NA---	101
[INTERPRO, NO-BLAST]	maker-scaffold_10473_ref0011852-exonerate_est2genome-gene-0.0-mRNA-1	---NA---	45									no IPS match	no IPS match	no IPS match
[INTERPRO, BLASTED, MAPPED, GO-SLIM]	maker-scaffold_10478_ref0011848-exonerate_est2genome-gene-0.0-mRNA-1	receptor kinase HSL1	1027	20	0	78.17	5	F:GO:0000166; F:GO:0005515; P:GO:0006464; C:GO:0016020; F:GO:0016301	F:nucleotide binding; F:protein binding; P:cellular protein modification process; C:membrane; F:kinase activity	EC:2.7.11	Transferring phosphorus-containing groups	IPR000719 (SMART); IPR032675 (G3DSA:3.80.10.GENE3D); G3DSA:1.10.510.10 (GENE3D); IPR000719 (PFAM); G3DSA:3.30.200.20 (GENE3D); IPR001611 (PFAM); IPR032675 (G3DSA:3.80.10.GENE3D); IPR013210 (PFAM)	F:GO:0004672; F:GO:0005515; F:GO:0005524; P:GO:0006468	F:protein kinase activity; F:protein binding; F:ATP binding; P:protein phosphorylation
[INTERPRO, BLASTED, MAPPED, GO-SLIM]	maker-scaffold_10478_ref0011848-exonerate_est2genome-gene-0.1-mRNA-1	Nudix hydrolase mitochondrial	238	20	2.53581e-138	84.86	1	F:GO:0016787	F:hydrolase activity			IPR015797 (G3DSA:3.90.79.GENE3D); IPR000086 (PFAM)	F:GO:0016787	F:hydrolase activity
[INTERPRO, BLASTED, MAPPED, GO-SLIM]	maker-scaffold_10479_ref0011847-exonerate_est2genome-gene-0.0-mRNA-1	origin of replication complex subunit 6	260	20	4.50381e-168	91.18	4	F:GO:0003677; C:GO:0005634; P:GO:0006259; P:GO:0009058	F:DNA binding; C:nucleus; P:DNA metabolic process; P:biosynthetic process			IPR008721 (PFAM)	F:GO:0003677; C:GO:0005664; P:GO:0006260	F:DNA binding; C:nuclear origin of replication recognition complex; P:DNA replication
[BLASTED, MAPPED, GO-SLIM]	maker-scaffold_10479_ref0011847-exonerate_est2genome-gene-0.0-mRNA-2	origin of replication complex subunit 6	143	20	9.84475e-75	84.81	4	F:GO:0003677; C:GO:0005634; P:GO:0006259; P:GO:0009058	F:DNA binding; C:nucleus; P:DNA metabolic process; P:biosynthetic process
[INTERPRO, BLASTED, MAPPED, GO-SLIM]	maker-scaffold_1047_ref0027203-exonerate_est2genome-gene-0.0-mRNA-1	Bowman-Birk type wound-induced protease inhibitor	121	20	5.26471e-51	82.68	5	C:GO:0005576; P:GO:0009987; F:GO:0016787; P:GO:0019538; F:GO:0030234	C:extracellular region; P:cellular process; F:hydrolase activity; P:protein metabolic process; F:enzyme regulator activity			IPR000877 (SMART)	F:GO:0004867; C:GO:0005576	F:serine-type endopeptidase inhibitor activity; C:extracellular region
[BLASTED, MAPPED, GO-SLIM]	maker-scaffold_1047_ref0027203-exonerate_est2genome-gene-0.1-mRNA-1	SWI SNF-related matrix-associated actin-dependent regulator of chromatin subfamily A 1 isoform X1	707	20	0	85.84	2	F:GO:0000166; C:GO:0005739	F:nucleotide binding; C:mitochondrion
[INTERPRO, BLASTED, MAPPED, GO-SLIM]	maker-scaffold_1047_ref0027203-exonerate_est2genome-gene-0.1-mRNA-2	SWI SNF-related matrix-associated actin-dependent regulator of chromatin subfamily A 1	434	20	0	83.88	2	F:GO:0000166; C:GO:0005739	F:nucleotide binding; C:mitochondrion			IPR014001 (SMART); IPR027417 (G3DSA:3.40.50.GENE3D); IPR000330 (PFAM)	F:GO:0005524	F:ATP binding
[INTERPRO, NO-BLAST]	maker-scaffold_10480_ref0015528-exonerate_est2genome-gene-0.0-mRNA-1	---NA---	165									no IPS match	no IPS match	no IPS match
[INTERPRO, BLASTED]	maker-scaffold_10481_ref0015529-exonerate_est2genome-gene-0.0-mRNA-1	hypothetical protein BRADI_3g18100	94	7	4.822e-17	62.4						no IPS match	no IPS match	no IPS match
[BLASTED, MAPPED, GO-SLIM]	maker-scaffold_10483_ref0015531-exonerate_est2genome-gene-0.0-mRNA-1	trichome birefringence-like 28	474	20	0	86.98	7	C:GO:0005794; P:GO:0009058; C:GO:0009536; P:GO:0009987; C:GO:0016020; F:GO:0016740; P:GO:0019538	C:Golgi apparatus; P:biosynthetic process; C:plastid; P:cellular process; C:membrane; F:transferase activity; P:protein metabolic process
[BLASTED, MAPPED, GO-SLIM]	maker-scaffold_10484_ref0015532-exonerate_est2genome-gene-0.0-mRNA-1	cytochrome b5-like	148	20	1.57073e-82	80.67	2	F:GO:0005488; C:GO:0016020	F:binding; C:membrane
[BLASTED, MAPPED, GO-SLIM]	maker-scaffold_10484_ref0015532-exonerate_est2genome-gene-0.0-mRNA-2	cytochrome b5-like	148	20	1.57073e-82	80.67	2	F:GO:0005488; C:GO:0016020	F:binding; C:membrane
[INTERPRO, BLASTED, MAPPED, GO-SLIM]	maker-scaffold_10485_ref0015533-exonerate_est2genome-gene-0.0-mRNA-1	DNA-binding MNB1B	160	20	1.04305e-62	86.52	2	F:GO:0003677; C:GO:0005634	F:DNA binding; C:nucleus			IPR009071 (SMART); IPR009071 (PFAM); IPR009071 (G3DSA:1.10.30.GENE3D)	no GO terms	no GO terms
[BLASTED, MAPPED, GO-SLIM]	maker-scaffold_10485_ref0015533-exonerate_est2genome-gene-0.1-mRNA-1	PREDICTED: uncharacterized protein LOC104581846	118	20	1.29834e-52	72.31	2	F:GO:0005488; C:GO:0016020	F:binding; C:membrane
[INTERPRO, NO-BLAST]	maker-scaffold_10486_ref0046803-exonerate_est2genome-gene-0.0-mRNA-1	---NA---	99									no IPS match	no IPS match	no IPS match
[NO-BLAST]	maker-scaffold_10486_ref0046803-exonerate_est2genome-gene-0.0-mRNA-2	---NA---	109
[INTERPRO, BLASTED, MAPPED, GO-SLIM]	maker-scaffold_10488_ref0044677-exonerate_est2genome-gene-0.0-mRNA-1	SPX and EXS domain-containing 5	432	20	0	93.31	2	C:GO:0005794; C:GO:0005886	C:Golgi apparatus; C:plasma membrane			IPR004342 (PFAM)	C:GO:0016021	C:integral component of membrane
[BLASTED, MAPPED, GO-SLIM]	maker-scaffold_10488_ref0044677-exonerate_est2genome-gene-0.0-mRNA-2	SPX and EXS domain-containing 5	422	20	0	93.33	2	C:GO:0005794; C:GO:0005886	C:Golgi apparatus; C:plasma membrane
[BLASTED, MAPPED, GO-SLIM]	maker-scaffold_10488_ref0044677-exonerate_est2genome-gene-0.0-mRNA-3	SPX and EXS domain-containing 5	343	20	0	91.8	2	C:GO:0005794; C:GO:0005886	C:Golgi apparatus; C:plasma membrane
[INTERPRO, BLASTED, MAPPED, GO-SLIM]	maker-scaffold_10488_ref0044677-exonerate_est2genome-gene-0.0-mRNA-4	SPX and EXS domain-containing 5	232	20	1.27911e-162	94.14	2	C:GO:0005794; C:GO:0005886	C:Golgi apparatus; C:plasma membrane			IPR004342 (PFAM)	C:GO:0016021	C:integral component of membrane
[BLASTED, MAPPED, GO-SLIM]	maker-scaffold_1048_ref0027212-exonerate_est2genome-gene-0.0-mRNA-1	probable serine threonine- kinase WNK5	353	20	0	90.93	6	F:GO:0000166; C:GO:0005829; P:GO:0006464; P:GO:0007165; P:GO:0007275; F:GO:0016301	F:nucleotide binding; C:cytosol; P:cellular protein modification process; P:signal transduction; P:multicellular organism development; F:kinase activity	EC:2.7.11	Transferring phosphorus-containing groups
[INTERPRO, NO-BLAST]	maker-scaffold_1048_ref0027212-exonerate_est2genome-gene-0.1-mRNA-1	---NA---	68									no IPS match	no IPS match	no IPS match
[NO-BLAST]	maker-scaffold_1048_ref0027212-exonerate_est2genome-gene-0.2-mRNA-1	---NA---	160
[BLASTED, MAPPED, GO-SLIM]	maker-scaffold_1048_ref0027212-exonerate_est2genome-gene-0.3-mRNA-1	chitin-inducible gibberellin-responsive 2	549	20	0	84.7	5	F:GO:0003677; F:GO:0003700; C:GO:0005634; P:GO:0006139; P:GO:0009058	F:DNA binding; F:DNA-binding transcription factor activity; C:nucleus; P:nucleobase-containing compound metabolic process; P:biosynthetic process
[INTERPRO, BLASTED]	maker-scaffold_10494_ref0033858-exonerate_est2genome-gene-0.0-mRNA-1	rice-salt sensitive 1	233	20	3.83805e-121	70.09						no IPS match	no IPS match	no IPS match
[BLASTED, MAPPED, GO-SLIM]	maker-scaffold_10494_ref0033858-exonerate_est2genome-gene-0.1-mRNA-1	probable E3 ubiquitin- ligase ARI8	668	20	0	90.42	6	F:GO:0005515; C:GO:0005737; P:GO:0006464; P:GO:0009056; C:GO:0016020; F:GO:0016740	F:protein binding; C:cytoplasm; P:cellular protein modification process; P:catabolic process; C:membrane; F:transferase activity
[INTERPRO, BLASTED, MAPPED, GO-SLIM]	maker-scaffold_10494_ref0033858-exonerate_est2genome-gene-0.1-mRNA-2	probable E3 ubiquitin- ligase ARI8	467	20	0	92.23	6	F:GO:0005515; C:GO:0005737; P:GO:0006464; P:GO:0009056; C:GO:0016020; F:GO:0016740	F:protein binding; C:cytoplasm; P:cellular protein modification process; P:catabolic process; C:membrane; F:transferase activity			IPR002867 (SMART); IPR002867 (PFAM); IPR013083 (G3DSA:3.30.40.GENE3D)	no GO terms	no GO terms
[INTERPRO, BLASTED, MAPPED, GO-SLIM]	maker-scaffold_10494_ref0033858-exonerate_est2genome-gene-0.1-mRNA-3	probable E3 ubiquitin- ligase ARI8	269	20	0	92.01	6	F:GO:0003676; F:GO:0005515; C:GO:0005737; P:GO:0006464; P:GO:0009056; F:GO:0016740	F:nucleic acid binding; F:protein binding; C:cytoplasm; P:cellular protein modification process; P:catabolic process; F:transferase activity			IPR001876 (SMART)	F:GO:0008270	F:zinc ion binding
[BLASTED, MAPPED]	maker-scaffold_10495_ref0033857-exonerate_est2genome-gene-0.0-mRNA-1	hypothetical protein F775_15673	288	20	9.07874e-84	57.52	4	F:GO:0004842; P:GO:0016567; C:GO:0019005; P:GO:0031146	F:ubiquitin-protein transferase activity; P:protein ubiquitination; C:SCF ubiquitin ligase complex; P:SCF-dependent proteasomal ubiquitin-dependent protein catabolic process
[INTERPRO, BLASTED, MAPPED]	maker-scaffold_10496_ref0033855-exonerate_est2genome-gene-0.0-mRNA-1	salt stress-induced	104	20	2.83802e-45	66.83	4	F:GO:0005537; C:GO:0005576; F:GO:0030246; C:GO:0048046	F:mannose binding; C:extracellular region; F:carbohydrate binding; C:apoplast			IPR001229 (SMART); IPR001229 (PFAM); IPR001229 (G3DSA:2.100.10.GENE3D)	no GO terms	no GO terms
[BLASTED, MAPPED, GO-SLIM]	maker-scaffold_10496_ref0033855-exonerate_est2genome-gene-0.1-mRNA-1	Pyruvate dehydrogenase E1 component subunit mitochondrial	589	20	0	85.52	6	F:GO:0003824; C:GO:0005576; C:GO:0005618; C:GO:0005739; P:GO:0008152; P:GO:0016043	F:catalytic activity; C:extracellular region; C:cell wall; C:mitochondrion; P:metabolic process; P:cellular component organization
[BLASTED, MAPPED, GO-SLIM]	maker-scaffold_10496_ref0033855-exonerate_est2genome-gene-0.1-mRNA-2	Pyruvate dehydrogenase E1 component subunit mitochondrial	589	20	0	85.52	6	F:GO:0003824; C:GO:0005576; C:GO:0005618; C:GO:0005739; P:GO:0008152; P:GO:0016043	F:catalytic activity; C:extracellular region; C:cell wall; C:mitochondrion; P:metabolic process; P:cellular component organization
[BLASTED, MAPPED, GO-SLIM]	maker-scaffold_10496_ref0033855-exonerate_est2genome-gene-0.1-mRNA-3	Pyruvate dehydrogenase E1 component subunit mitochondrial	589	20	0	85.52	6	F:GO:0003824; C:GO:0005576; C:GO:0005618; C:GO:0005739; P:GO:0008152; P:GO:0016043	F:catalytic activity; C:extracellular region; C:cell wall; C:mitochondrion; P:metabolic process; P:cellular component organization
[INTERPRO, BLASTED, MAPPED, GO-SLIM]	maker-scaffold_10496_ref0033855-exonerate_est2genome-gene-0.2-mRNA-1	pyruvate dehydrogenase E1 component subunit beta- mitochondrial	377	20	0	95.75	7	F:GO:0003824; C:GO:0005739; P:GO:0005975; P:GO:0006091; P:GO:0006139; P:GO:0009056; P:GO:0009058	F:catalytic activity; C:mitochondrion; P:carbohydrate metabolic process; P:generation of precursor metabolites and energy; P:nucleobase-containing compound metabolic process; P:catabolic process; P:biosynthetic process	EC:1.2.4.1	Pyruvate dehydrogenase (acetyl-transferring)	IPR005475 (SMART); IPR009014 (G3DSA:3.40.50.GENE3D); IPR029061 (G3DSA:3.40.50.GENE3D); IPR005475 (PFAM); IPR033248 (PFAM)	F:GO:0003824; P:GO:0008152	F:catalytic activity; P:metabolic process
[INTERPRO, NO-BLAST]	maker-scaffold_10498_ref0046049-exonerate_est2genome-gene-0.0-mRNA-1	---NA---	67									no IPS match	no IPS match	no IPS match
[INTERPRO, BLASTED, MAPPED, GO-SLIM]	maker-scaffold_1049_ref0027211-exonerate_est2genome-gene-0.0-mRNA-1	Zinc finger CCHC domain-containing 8	614	20	0	72.1	1	F:GO:0003676	F:nucleic acid binding			IPR006568 (SMART); IPR001878 (G3DSA:4.10.60.GENE3D); IPR006568 (PFAM)	F:GO:0003676; F:GO:0008270	F:nucleic acid binding; F:zinc ion binding
[BLASTED, MAPPED, GO-SLIM]	maker-scaffold_1049_ref0027211-exonerate_est2genome-gene-0.0-mRNA-2	Zinc finger CCHC domain-containing 8	411	20	0	80.32	1	F:GO:0003676	F:nucleic acid binding
[INTERPRO, BLASTED, MAPPED, GO-SLIM]	maker-scaffold_1049_ref0027211-exonerate_est2genome-gene-0.1-mRNA-1	Phenylalanine--tRNA ligase beta subunit	332	20	0	80.41	2	F:GO:0005215; C:GO:0005886	F:transporter activity; C:plasma membrane			no IPS match	no IPS match	no IPS match
[BLASTED]	maker-scaffold_1049_ref0027211-exonerate_est2genome-gene-0.2-mRNA-1	unc-45 homolog A	314	20	1.5697e-135	82.58
[INTERPRO, BLASTED, MAPPED, GO-SLIM]	maker-scaffold_104_ref0001922-exonerate_est2genome-gene-0.0-mRNA-1	transcription factor DPB	348	20	0	84.4	6	F:GO:0003677; F:GO:0003700; C:GO:0005634; P:GO:0006139; P:GO:0007049; P:GO:0009058	F:DNA binding; F:DNA-binding transcription factor activity; C:nucleus; P:nucleobase-containing compound metabolic process; P:cell cycle; P:biosynthetic process			IPR003316 (SMART); IPR014889 (SMART); IPR015648 (PIRSF); IPR011991 (G3DSA:1.10.10.GENE3D); IPR014889 (PFAM); IPR003316 (PFAM)	F:GO:0003700; C:GO:0005667; P:GO:0006355; P:GO:0007049	F:DNA-binding transcription factor activity; C:transcription factor complex; P:regulation of transcription, DNA-templated; P:cell cycle
[INTERPRO, BLASTED, MAPPED, GO-SLIM]	maker-scaffold_104_ref0001922-exonerate_est2genome-gene-0.0-mRNA-2	Transcription factor DPB	226	20	8.3825e-141	89.63	8	F:GO:0003677; F:GO:0003700; F:GO:0005515; C:GO:0005634; C:GO:0005737; P:GO:0006259; P:GO:0007049; P:GO:0009058	F:DNA binding; F:DNA-binding transcription factor activity; F:protein binding; C:nucleus; C:cytoplasm; P:DNA metabolic process; P:cell cycle; P:biosynthetic process			IPR014889 (SMART); IPR003316 (SMART); IPR003316 (PFAM); IPR014889 (PFAM); IPR011991 (G3DSA:1.10.10.GENE3D)	F:GO:0003700; C:GO:0005667; P:GO:0006355	F:DNA-binding transcription factor activity; C:transcription factor complex; P:regulation of transcription, DNA-templated
[INTERPRO, BLASTED, MAPPED, GO-SLIM]	maker-scaffold_104_ref0001922-exonerate_est2genome-gene-1.0-mRNA-1	CENH3	165	20	1.79501e-82	76.51	7	P:GO:0000003; F:GO:0003677; F:GO:0005515; C:GO:0005634; P:GO:0007049; C:GO:0009536; P:GO:0016043	P:reproduction; F:DNA binding; F:protein binding; C:nucleus; P:cell cycle; C:plastid; P:cellular component organization			IPR000164 (SMART); IPR009072 (G3DSA:1.10.20.GENE3D); IPR007125 (PFAM)	C:GO:0000786; F:GO:0003677; F:GO:0046982	C:nucleosome; F:DNA binding; F:protein heterodimerization activity
[NO-BLAST]	maker-scaffold_10500_ref0032179-exonerate_est2genome-gene-0.0-mRNA-1	---NA---	206
[INTERPRO, BLASTED, MAPPED]	maker-scaffold_10500_ref0032179-exonerate_est2genome-gene-0.1-mRNA-1	glutathione S-transferase T3-like	79	3	6.22844e-09	53.6	3	F:GO:0004364; C:GO:0005737; P:GO:0006749	F:glutathione transferase activity; C:cytoplasm; P:glutathione metabolic process			no IPS match	no IPS match	no IPS match
[BLASTED, MAPPED, GO-SLIM]	maker-scaffold_10500_ref0032179-exonerate_est2genome-gene-0.2-mRNA-1	hypothetical protein F775_18002	379	20	2.74309e-159	75.28	1	F:GO:0003676	F:nucleic acid binding
[INTERPRO, BLASTED, MAPPED, GO-SLIM]	maker-scaffold_10502_ref0032181-exonerate_est2genome-gene-0.0-mRNA-1	peroxisomal fatty acid beta-oxidation multifunctional	1164	20	0	84.65	13	F:GO:0003723; F:GO:0003723; F:GO:0003824; F:GO:0005515; C:GO:0005618; C:GO:0005777; C:GO:0005856; P:GO:0006629; P:GO:0009056; P:GO:0009058; C:GO:0009536; P:GO:0009908; P:GO:0009987	F:RNA binding; F:RNA binding; F:catalytic activity; F:protein binding; C:cell wall; C:peroxisome; C:cytoskeleton; P:lipid metabolic process; P:catabolic process; P:biosynthetic process; C:plastid; P:flower development; P:cellular process	EC:1.1.1.35; EC:5.3.3.8; EC:4.2.1.17; EC:5.1.2.3	3-hydroxyacyl-CoA dehydrogenase; Delta(3)-Delta(2)-enoyl-CoA isomerase; Enoyl-CoA hydratase; 3-hydroxybutyryl-CoA epimerase	IPR001810 (SMART); IPR001810 (PFAM); IPR006108 (PFAM); G3DSA:1.20.1280.50 (GENE3D); IPR001753 (PFAM); IPR016040 (G3DSA:3.40.50.GENE3D); IPR029045 (G3DSA:3.90.226.GENE3D); IPR013328 (G3DSA:1.10.1040.GENE3D); IPR006176 (PFAM); IPR013328 (G3DSA:1.10.1040.GENE3D)	F:GO:0003824; F:GO:0003857; F:GO:0005515; P:GO:0006631; P:GO:0008152; F:GO:0016491; P:GO:0055114	F:catalytic activity; F:3-hydroxyacyl-CoA dehydrogenase activity; F:protein binding; P:fatty acid metabolic process; P:metabolic process; F:oxidoreductase activity; P:oxidation-reduction process
[INTERPRO, BLASTED, MAPPED, GO-SLIM]	maker-scaffold_10502_ref0032181-exonerate_est2genome-gene-0.0-mRNA-2	peroxisomal fatty acid beta-oxidation multifunctional	1043	20	0	84.91	13	F:GO:0003723; F:GO:0003723; F:GO:0003824; F:GO:0005515; C:GO:0005618; C:GO:0005777; C:GO:0005856; P:GO:0006629; P:GO:0009056; P:GO:0009058; C:GO:0009536; P:GO:0009908; P:GO:0009987	F:RNA binding; F:RNA binding; F:catalytic activity; F:protein binding; C:cell wall; C:peroxisome; C:cytoskeleton; P:lipid metabolic process; P:catabolic process; P:biosynthetic process; C:plastid; P:flower development; P:cellular process	EC:1.1.1.35; EC:5.3.3.8; EC:4.2.1.17; EC:5.1.2.3	3-hydroxyacyl-CoA dehydrogenase; Delta(3)-Delta(2)-enoyl-CoA isomerase; Enoyl-CoA hydratase; 3-hydroxybutyryl-CoA epimerase	IPR001810 (SMART); IPR001753 (PFAM); IPR016040 (G3DSA:3.40.50.GENE3D); IPR013328 (G3DSA:1.10.1040.GENE3D); IPR006176 (PFAM); IPR013328 (G3DSA:1.10.1040.GENE3D); IPR029045 (G3DSA:3.90.226.GENE3D); IPR001810 (PFAM); IPR006108 (PFAM); G3DSA:1.20.1280.50 (GENE3D)	F:GO:0003824; F:GO:0003857; F:GO:0005515; P:GO:0006631; P:GO:0008152; F:GO:0016491; P:GO:0055114	F:catalytic activity; F:3-hydroxyacyl-CoA dehydrogenase activity; F:protein binding; P:fatty acid metabolic process; P:metabolic process; F:oxidoreductase activity; P:oxidation-reduction process
[INTERPRO, BLASTED, MAPPED, GO-SLIM]	maker-scaffold_10502_ref0032181-exonerate_est2genome-gene-0.0-mRNA-3	peroxisomal fatty acid beta-oxidation multifunctional	349	20	4.13456e-155	86.92	13	F:GO:0003723; F:GO:0003723; F:GO:0003824; F:GO:0005515; C:GO:0005618; C:GO:0005777; C:GO:0005856; P:GO:0006629; P:GO:0009056; P:GO:0009058; C:GO:0009536; P:GO:0009908; P:GO:0009987	F:RNA binding; F:RNA binding; F:catalytic activity; F:protein binding; C:cell wall; C:peroxisome; C:cytoskeleton; P:lipid metabolic process; P:catabolic process; P:biosynthetic process; C:plastid; P:flower development; P:cellular process	EC:1.1.1.35; EC:5.3.3.8; EC:4.2.1.17; EC:5.1.2.3	3-hydroxyacyl-CoA dehydrogenase; Delta(3)-Delta(2)-enoyl-CoA isomerase; Enoyl-CoA hydratase; 3-hydroxybutyryl-CoA epimerase	IPR029045 (G3DSA:3.90.226.GENE3D); IPR001753 (PFAM)	F:GO:0003824; P:GO:0008152	F:catalytic activity; P:metabolic process
[BLASTED, MAPPED, GO-SLIM]	maker-scaffold_10502_ref0032181-exonerate_est2genome-gene-0.0-mRNA-4	peroxisomal fatty acid beta-oxidation multifunctional	656	20	5.81626e-142	78.37	13	F:GO:0003723; F:GO:0003723; F:GO:0003824; F:GO:0005515; C:GO:0005618; C:GO:0005777; C:GO:0005856; P:GO:0006629; P:GO:0009056; P:GO:0009058; C:GO:0009536; P:GO:0009908; P:GO:0009987	F:RNA binding; F:RNA binding; F:catalytic activity; F:protein binding; C:cell wall; C:peroxisome; C:cytoskeleton; P:lipid metabolic process; P:catabolic process; P:biosynthetic process; C:plastid; P:flower development; P:cellular process	EC:1.1.1.35; EC:5.3.3.8; EC:4.2.1.17; EC:5.1.2.3	3-hydroxyacyl-CoA dehydrogenase; Delta(3)-Delta(2)-enoyl-CoA isomerase; Enoyl-CoA hydratase; 3-hydroxybutyryl-CoA epimerase
[NO-BLAST]	maker-scaffold_10503_ref0032180-exonerate_est2genome-gene-0.0-mRNA-1	---NA---	80
[NO-BLAST]	maker-scaffold_10503_ref0032180-exonerate_est2genome-gene-0.1-mRNA-1	---NA---	135
[BLASTED, MAPPED, GO-SLIM]	maker-scaffold_10504_ref0032183-exonerate_est2genome-gene-0.0-mRNA-1	acyl- -binding domain-containing 4	659	20	0	89.91	1	F:GO:0005488	F:binding
[BLASTED, MAPPED, GO-SLIM]	maker-scaffold_10504_ref0032183-exonerate_est2genome-gene-0.1-mRNA-1	DNA-directed RNA polymerase I subunit rpa1	1751	20	0	63.53	5	F:GO:0005488; C:GO:0005730; P:GO:0006139; P:GO:0009058; F:GO:0016740	F:binding; C:nucleolus; P:nucleobase-containing compound metabolic process; P:biosynthetic process; F:transferase activity	EC:2.7.7.6	DNA-directed RNA polymerase
[INTERPRO, BLASTED, MAPPED, GO-SLIM]	maker-scaffold_10504_ref0032183-exonerate_est2genome-gene-0.1-mRNA-2	DNA-directed RNA polymerase I subunit rpa1	1373	20	0	65.66	7	F:GO:0000166; F:GO:0003677; C:GO:0005730; P:GO:0006139; P:GO:0006810; P:GO:0009058; F:GO:0016740	F:nucleotide binding; F:DNA binding; C:nucleolus; P:nucleobase-containing compound metabolic process; P:transport; P:biosynthetic process; F:transferase activity	EC:2.7.7.6	DNA-directed RNA polymerase	IPR006592 (SMART); IPR012677 (G3DSA:3.30.70.GENE3D); G3DSA:2.40.40.20 (GENE3D); IPR007066 (PFAM); G3DSA:3.30.1490.180 (GENE3D); IPR000722 (PFAM); IPR007081 (PFAM); IPR007083 (PFAM)	F:GO:0000166; F:GO:0003677; F:GO:0003899; P:GO:0006351	F:nucleotide binding; F:DNA binding; F:DNA-directed 5'-3' RNA polymerase activity; P:transcription, DNA-templated
[BLASTED, MAPPED, GO-SLIM]	maker-scaffold_10506_ref0032185-exonerate_est2genome-gene-0.0-mRNA-1	probable beta-1,3-galactosyltransferase 11	345	20	0	95.15	7	C:GO:0005739; C:GO:0005768; C:GO:0005794; P:GO:0006464; P:GO:0009058; C:GO:0016020; F:GO:0016740	C:mitochondrion; C:endosome; C:Golgi apparatus; P:cellular protein modification process; P:biosynthetic process; C:membrane; F:transferase activity
[INTERPRO, BLASTED, MAPPED, GO-SLIM]	maker-scaffold_10506_ref0032185-exonerate_est2genome-gene-0.1-mRNA-1	mitochondrial carrier MTM1	400	20	0	87.1	5	F:GO:0005198; C:GO:0005840; P:GO:0006412; P:GO:0006810; C:GO:0016020	F:structural molecule activity; C:ribosome; P:translation; P:transport; C:membrane			IPR018108 (PFAM); IPR023395 (G3DSA:1.50.40.GENE3D)	no GO terms	no GO terms
[INTERPRO, BLASTED, MAPPED, GO-SLIM]	maker-scaffold_10508_ref0032177-exonerate_est2genome-gene-0.0-mRNA-1	zinc transporter 7-like	455	20	0	81.88	2	F:GO:0005215; C:GO:0005886	F:transporter activity; C:plasma membrane			IPR004698 (TIGRFAM); IPR003689 (PFAM)	F:GO:0005385; C:GO:0016020; C:GO:0016021; P:GO:0030001; F:GO:0046873; P:GO:0055085; P:GO:0071577	F:zinc ion transmembrane transporter activity; C:membrane; C:integral component of membrane; P:metal ion transport; F:metal ion transmembrane transporter activity; P:transmembrane transport; P:zinc ion transmembrane transport
[INTERPRO, NO-BLAST]	maker-scaffold_10509_ref0032176-exonerate_est2genome-gene-0.0-mRNA-1	---NA---	34									no IPS match	no IPS match	no IPS match
[BLASTED, MAPPED, GO-SLIM]	maker-scaffold_1050_ref0009179-exonerate_est2genome-gene-0.0-mRNA-1	probable N-succinyldiaminopimelate aminotransferase isoform X1	400	20	0	89.77	3	F:GO:0005488; P:GO:0009058; F:GO:0016740	F:binding; P:biosynthetic process; F:transferase activity
[BLASTED, MAPPED, GO-SLIM]	maker-scaffold_1050_ref0009179-exonerate_est2genome-gene-0.0-mRNA-2	probable N-succinyldiaminopimelate aminotransferase isoform X2	168	20	2.8887e-92	92.33	3	F:GO:0005488; P:GO:0009058; F:GO:0016740	F:binding; P:biosynthetic process; F:transferase activity
[BLASTED, MAPPED, GO-SLIM]	maker-scaffold_1050_ref0009179-exonerate_est2genome-gene-0.1-mRNA-1	predicted protein	314	20	8.2147e-179	77.11	5	F:GO:0003723; F:GO:0005198; C:GO:0005739; C:GO:0005840; P:GO:0006412	F:RNA binding; F:structural molecule activity; C:mitochondrion; C:ribosome; P:translation
[BLASTED, MAPPED, GO-SLIM]	maker-scaffold_1050_ref0009179-exonerate_est2genome-gene-0.2-mRNA-1	pentatricopeptide repeat-containing At1g09820	455	20	0	79.51	1	C:GO:0005739	C:mitochondrion
[BLASTED, MAPPED, GO-SLIM]	maker-scaffold_10510_ref0001618-exonerate_est2genome-gene-0.0-mRNA-1	premnaspirodiene oxygenase-like	526	20	0	85.05	5	F:GO:0003824; F:GO:0005488; P:GO:0009058; C:GO:0016020; P:GO:0019748	F:catalytic activity; F:binding; P:biosynthetic process; C:membrane; P:secondary metabolic process	EC:1.14.13	Acting on paired donors, with incorporation or reduction of molecular oxygen. The oxygen incorporated need not be derived from O(2)
[INTERPRO, BLASTED, MAPPED]	maker-scaffold_10510_ref0001618-exonerate_est2genome-gene-0.1-mRNA-1	F-box FBD LRR-repeat At4g03220	500	20	4.08658e-143	60.97	2	C:GO:0016020; C:GO:0016021	C:membrane; C:integral component of membrane			IPR032675 (G3DSA:3.80.10.GENE3D)	no GO terms	no GO terms
[BLASTED, MAPPED]	maker-scaffold_10510_ref0001618-exonerate_est2genome-gene-0.1-mRNA-2	F-box FBD LRR-repeat At4g03220	445	20	1.80167e-113	54.94	2	C:GO:0016020; C:GO:0016021	C:membrane; C:integral component of membrane
[BLASTED, MAPPED]	maker-scaffold_10510_ref0001618-exonerate_est2genome-gene-0.1-mRNA-3	F-box LRR-repeat At4g15060	174	20	1.07081e-50	65.83	2	C:GO:0016020; C:GO:0016021	C:membrane; C:integral component of membrane
[INTERPRO, BLASTED, MAPPED, GO-SLIM]	maker-scaffold_10512_ref0001616-exonerate_est2genome-gene-0.0-mRNA-1	rab3 GTPase-activating catalytic subunit isoform X2	667	20	0	86.02	2	C:GO:0009536; F:GO:0030234	C:plastid; F:enzyme regulator activity			IPR026147 (PFAM)	F:GO:0005096	F:GTPase activator activity
[INTERPRO, BLASTED, MAPPED, GO-SLIM]	maker-scaffold_10512_ref0001616-exonerate_est2genome-gene-0.0-mRNA-2	rab3 GTPase-activating catalytic subunit isoform X2	481	20	0	86.34	2	C:GO:0009536; F:GO:0030234	C:plastid; F:enzyme regulator activity			IPR026147 (PFAM)	F:GO:0005096	F:GTPase activator activity
[INTERPRO, BLASTED, MAPPED, GO-SLIM]	maker-scaffold_10513_ref0001617-exonerate_est2genome-gene-0.0-mRNA-1	pentatricopeptide repeat-containing mitochondrial	868	20	0	87.22	4	F:GO:0005215; C:GO:0005739; C:GO:0005886; C:GO:0009536	F:transporter activity; C:mitochondrion; C:plasma membrane; C:plastid			IPR002885 (PFAM); IPR002885 (PFAM); IPR002885 (PFAM); IPR002885 (TIGRFAM)	no GO terms	no GO terms
[BLASTED, MAPPED, GO-SLIM]	maker-scaffold_10513_ref0001617-exonerate_est2genome-gene-0.0-mRNA-2	pentatricopeptide repeat-containing mitochondrial	868	20	0	87.22	4	F:GO:0005215; C:GO:0005739; C:GO:0005886; C:GO:0009536	F:transporter activity; C:mitochondrion; C:plasma membrane; C:plastid
[INTERPRO, BLASTED, MAPPED, GO-SLIM]	maker-scaffold_10513_ref0001617-exonerate_est2genome-gene-0.0-mRNA-3	pentatricopeptide repeat-containing mitochondrial	868	20	0	87.22	4	F:GO:0005215; C:GO:0005739; C:GO:0005886; C:GO:0009536	F:transporter activity; C:mitochondrion; C:plasma membrane; C:plastid			IPR002885 (PFAM); IPR002885 (PFAM); IPR002885 (PFAM); IPR002885 (TIGRFAM)	no GO terms	no GO terms
[BLASTED, MAPPED, GO-SLIM]	maker-scaffold_10514_ref0001622-exonerate_est2genome-gene-0.0-mRNA-1	chromosome transmission fidelity 18 homolog	939	20	0	78.69	1	F:GO:0000166	F:nucleotide binding
[INTERPRO, BLASTED, MAPPED, GO-SLIM]	maker-scaffold_10515_ref0001623-exonerate_est2genome-gene-0.0-mRNA-1	chromodomain-helicase-DNA-binding 1-like isoform X1	888	20	0	89.92	1	F:GO:0000166	F:nucleotide binding			IPR001650 (SMART); IPR014001 (SMART); IPR001650 (PFAM); IPR027417 (G3DSA:3.40.50.GENE3D); IPR027417 (G3DSA:3.40.50.GENE3D); IPR000330 (PFAM)	F:GO:0005524	F:ATP binding
[NO-BLAST]	maker-scaffold_10519_ref0001614-exonerate_est2genome-gene-0.0-mRNA-1	---NA---	134
[INTERPRO, NO-BLAST]	maker-scaffold_1051_ref0009180-exonerate_est2genome-gene-0.0-mRNA-1	---NA---	96									no IPS match	no IPS match	no IPS match
[INTERPRO, NO-BLAST]	maker-scaffold_1051_ref0009180-exonerate_est2genome-gene-0.1-mRNA-1	---NA---	73									no IPS match	no IPS match	no IPS match
[INTERPRO, BLASTED]	maker-scaffold_1051_ref0009180-exonerate_est2genome-gene-0.2-mRNA-1	permatin precursor	233	20	8.30674e-136	85.7						IPR001938 (SMART); IPR001938 (PFAM); IPR001938 (PIRSF); IPR001938 (G3DSA:2.60.110.GENE3D)	no GO terms	no GO terms
[INTERPRO, NO-BLAST]	maker-scaffold_10521_ref0044732-exonerate_est2genome-gene-0.0-mRNA-1	---NA---	73									no IPS match	no IPS match	no IPS match
[INTERPRO, BLASTED, MAPPED, GO-SLIM]	maker-scaffold_10523_ref0044730-exonerate_est2genome-gene-0.0-mRNA-1	3-isopropylmalate dehydrogenase chloroplastic-like	400	20	0	91.48	5	F:GO:0000166; F:GO:0003824; P:GO:0009058; C:GO:0009536; P:GO:0009987	F:nucleotide binding; F:catalytic activity; P:biosynthetic process; C:plastid; P:cellular process	EC:1.1.1.85	3-isopropylmalate dehydrogenase	IPR024084 (SMART); IPR004429 (TIGRFAM); IPR024084 (PFAM); IPR024084 (G3DSA:3.40.718.GENE3D)	F:GO:0003862; C:GO:0005737; P:GO:0009098; F:GO:0016616; P:GO:0055114	F:3-isopropylmalate dehydrogenase activity; C:cytoplasm; P:leucine biosynthetic process; F:oxidoreductase activity, acting on the CH-OH group of donors, NAD or NADP as acceptor; P:oxidation-reduction process
[INTERPRO, BLASTED, MAPPED, GO-SLIM]	maker-scaffold_10523_ref0044730-exonerate_est2genome-gene-0.1-mRNA-1	organic cation carnitine transporter 4	175	20	9.05702e-87	87.39	5	F:GO:0005215; C:GO:0005773; C:GO:0009536; C:GO:0009579; C:GO:0016020	F:transporter activity; C:vacuole; C:plastid; C:thylakoid; C:membrane			G3DSA:1.20.1250.20 (GENE3D); IPR005828 (PFAM)	C:GO:0016021; F:GO:0022857; P:GO:0055085	C:integral component of membrane; F:transmembrane transporter activity; P:transmembrane transport
[BLASTED, MAPPED, GO-SLIM]	maker-scaffold_10524_ref0020799-exonerate_est2genome-gene-0.0-mRNA-1	serine threonine- kinase yakA	938	20	0	80.8	4	F:GO:0000166; P:GO:0006464; C:GO:0009536; F:GO:0016301	F:nucleotide binding; P:cellular protein modification process; C:plastid; F:kinase activity	EC:2.7.11	Transferring phosphorus-containing groups
[BLASTED, MAPPED, GO-SLIM]	maker-scaffold_10524_ref0020799-exonerate_est2genome-gene-0.0-mRNA-2	serine threonine- kinase yakA	843	20	0	83.16	4	F:GO:0000166; P:GO:0006464; C:GO:0009536; F:GO:0016301	F:nucleotide binding; P:cellular protein modification process; C:plastid; F:kinase activity	EC:2.7.11	Transferring phosphorus-containing groups
[INTERPRO, BLASTED, MAPPED, GO-SLIM]	maker-scaffold_10524_ref0020799-exonerate_est2genome-gene-0.0-mRNA-3	serine threonine- kinase yakA	405	20	0	78.69	4	F:GO:0000166; P:GO:0006464; C:GO:0009536; F:GO:0016301	F:nucleotide binding; P:cellular protein modification process; C:plastid; F:kinase activity	EC:2.7.11	Transferring phosphorus-containing groups	no IPS match	no IPS match	no IPS match
[INTERPRO, BLASTED, MAPPED, GO-SLIM]	maker-scaffold_10524_ref0020799-exonerate_est2genome-gene-0.0-mRNA-4	serine threonine- kinase yakA	310	20	1.56764e-176	81.48	4	F:GO:0000166; P:GO:0006464; C:GO:0009536; F:GO:0016301	F:nucleotide binding; P:cellular protein modification process; C:plastid; F:kinase activity	EC:2.7.11	Transferring phosphorus-containing groups	no IPS match	no IPS match	no IPS match
[BLASTED, MAPPED, GO-SLIM]	maker-scaffold_10524_ref0020799-exonerate_est2genome-gene-0.1-mRNA-1	alkylated DNA repair alkB homolog 8	344	20	0	81.44	5	F:GO:0000166; F:GO:0003676; P:GO:0006139; P:GO:0006464; F:GO:0016301	F:nucleotide binding; F:nucleic acid binding; P:nucleobase-containing compound metabolic process; P:cellular protein modification process; F:kinase activity
[INTERPRO, BLASTED, MAPPED, GO-SLIM]	maker-scaffold_10524_ref0020799-exonerate_est2genome-gene-0.1-mRNA-2	alkylated DNA repair alkB homolog 8	213	20	2.4435e-108	77.53	4	F:GO:0000166; F:GO:0003676; F:GO:0003824; P:GO:0006139	F:nucleotide binding; F:nucleic acid binding; F:catalytic activity; P:nucleobase-containing compound metabolic process			IPR012677 (G3DSA:3.30.70.GENE3D); IPR027450 (G3DSA:2.60.120.GENE3D)	F:GO:0000166	F:nucleotide binding
[INTERPRO, BLASTED, MAPPED, GO-SLIM]	maker-scaffold_10524_ref0020799-exonerate_est2genome-gene-0.2-mRNA-1	probable -S-isoprenylcysteine O-methyltransferase	225	20	3.18345e-142	86.43	4	C:GO:0005783; P:GO:0006464; C:GO:0016020; F:GO:0016740	C:endoplasmic reticulum; P:cellular protein modification process; C:membrane; F:transferase activity	EC:2.1.1.100	Protein-S-isoprenylcysteine O-methyltransferase	IPR007269 (PFAM)	F:GO:0004671; P:GO:0006481; C:GO:0016021	F:protein C-terminal S-isoprenylcysteine carboxyl O-methyltransferase activity; P:C-terminal protein methylation; C:integral component of membrane
[BLASTED]	maker-scaffold_10525_ref0044736-exonerate_est2genome-gene-0.0-mRNA-1	hypothetical protein TRIUR3_14613	117	8	1.45724e-36	63.54
[INTERPRO, BLASTED]	maker-scaffold_10525_ref0044736-exonerate_est2genome-gene-0.1-mRNA-1	hypothetical protein F775_04144	120	8	4.29306e-39	62.47						no IPS match	no IPS match	no IPS match
[BLASTED]	maker-scaffold_10525_ref0044736-exonerate_est2genome-gene-0.1-mRNA-2	hypothetical protein TRIUR3_14613	120	9	9.07054e-40	60.96
[BLASTED, MAPPED, GO-SLIM]	maker-scaffold_10525_ref0044736-exonerate_est2genome-gene-0.2-mRNA-1	3-hydroxyacyl-[acyl-carrier- ] dehydratase -like	193	20	1.13436e-103	91.45	10	F:GO:0003824; C:GO:0005618; P:GO:0006629; P:GO:0006950; P:GO:0009058; C:GO:0009536; C:GO:0009579; P:GO:0009605; P:GO:0009607; P:GO:0009987	F:catalytic activity; C:cell wall; P:lipid metabolic process; P:response to stress; P:biosynthetic process; C:plastid; C:thylakoid; P:response to external stimulus; P:response to biotic stimulus; P:cellular process	EC:4.2.1.59; EC:4.2.1.58	3-hydroxyacyl-[acyl-carrier-protein] dehydratase; Carbon-oxygen lyases
[INTERPRO, BLASTED, MAPPED, GO-SLIM]	maker-scaffold_10525_ref0044736-exonerate_est2genome-gene-0.2-mRNA-2	beta-hydroxyacyl-ACP dehydratase	188	20	2.62176e-107	91.89	11	F:GO:0003824; C:GO:0005618; P:GO:0006629; P:GO:0006950; P:GO:0009058; C:GO:0009536; C:GO:0009579; P:GO:0009605; P:GO:0009607; P:GO:0009987; C:GO:0016020	F:catalytic activity; C:cell wall; P:lipid metabolic process; P:response to stress; P:biosynthetic process; C:plastid; C:thylakoid; P:response to external stimulus; P:response to biotic stimulus; P:cellular process; C:membrane	EC:4.2.1.59; EC:4.2.1.58	3-hydroxyacyl-[acyl-carrier-protein] dehydratase; Carbon-oxygen lyases	IPR010084 (TIGRFAM); IPR013114 (PFAM); IPR029069 (G3DSA:3.10.129.GENE3D)	C:GO:0005737; P:GO:0006633; F:GO:0016836	C:cytoplasm; P:fatty acid biosynthetic process; F:hydro-lyase activity
[BLASTED, MAPPED, GO-SLIM]	maker-scaffold_10525_ref0044736-exonerate_est2genome-gene-0.3-mRNA-1	reticulon B23	222	20	2.70583e-94	89	1	C:GO:0016020	C:membrane
[INTERPRO, BLASTED]	maker-scaffold_10529_ref0044738-exonerate_est2genome-gene-0.0-mRNA-1	hypothetical protein TRIUR3_08935	127	5	3.07658e-15	66.04						no IPS match	no IPS match	no IPS match
[NO-BLAST]	maker-scaffold_10529_ref0044738-exonerate_est2genome-gene-0.1-mRNA-1	---NA---	97
[INTERPRO, BLASTED]	maker-scaffold_10529_ref0044738-exonerate_est2genome-gene-0.2-mRNA-1	hypothetical protein TRIUR3_08935	109	6	1.69716e-14	66.97						no IPS match	no IPS match	no IPS match
[INTERPRO, NO-BLAST]	maker-scaffold_1052_ref0009181-exonerate_est2genome-gene-0.0-mRNA-1	---NA---	142									no IPS match	no IPS match	no IPS match
[INTERPRO, BLASTED, MAPPED]	maker-scaffold_1052_ref0009181-exonerate_est2genome-gene-0.1-mRNA-1	BREAST CANCER SUSCEPTIBILITY 1	514	20	2.13622e-167	60.29	4	P:GO:0006281; P:GO:0006974; F:GO:0008270; C:GO:0009536	P:DNA repair; P:cellular response to DNA damage stimulus; F:zinc ion binding; C:plastid			IPR001357 (SMART); IPR001357 (G3DSA:3.40.50.GENE3D); IPR001357 (PFAM); PF13771 (PFAM); IPR001357 (G3DSA:3.40.50.GENE3D)	no GO terms	no GO terms
[INTERPRO, BLASTED, MAPPED]	maker-scaffold_1052_ref0009181-exonerate_est2genome-gene-0.1-mRNA-2	BREAST CANCER SUSCEPTIBILITY 1	430	20	4.59605e-145	59.64	4	P:GO:0006281; P:GO:0006974; F:GO:0008270; C:GO:0009536	P:DNA repair; P:cellular response to DNA damage stimulus; F:zinc ion binding; C:plastid			IPR001357 (SMART); PF13771 (PFAM); IPR001357 (PFAM); IPR001357 (G3DSA:3.40.50.GENE3D); IPR001357 (G3DSA:3.40.50.GENE3D)	no GO terms	no GO terms
[INTERPRO, BLASTED, MAPPED, GO-SLIM]	maker-scaffold_1052_ref0009181-exonerate_est2genome-gene-0.2-mRNA-1	mevalonate kinase	388	20	0	84.77	6	F:GO:0000166; C:GO:0005829; P:GO:0006629; P:GO:0009058; C:GO:0016020; F:GO:0016301	F:nucleotide binding; C:cytosol; P:lipid metabolic process; P:biosynthetic process; C:membrane; F:kinase activity	EC:2.7.1.36	Mevalonate kinase	IPR006204 (PFAM); IPR013750 (G3DSA:3.30.70.GENE3D); IPR006205 (TIGRFAM); IPR013750 (PFAM); IPR014721 (G3DSA:3.30.230.GENE3D)	F:GO:0004496; F:GO:0005524; C:GO:0005737; P:GO:0008299	F:mevalonate kinase activity; F:ATP binding; C:cytoplasm; P:isoprenoid biosynthetic process
[INTERPRO, BLASTED, MAPPED, GO-SLIM]	maker-scaffold_1052_ref0009181-exonerate_est2genome-gene-0.3-mRNA-1	light-mediated development DET1	511	20	0	92.72	5	F:GO:0003824; C:GO:0005634; C:GO:0005739; P:GO:0006259; P:GO:0006950	F:catalytic activity; C:nucleus; C:mitochondrion; P:DNA metabolic process; P:response to stress			IPR019138 (PFAM); PTHR13374 (PANTHER)	no GO terms	no GO terms
[INTERPRO, BLASTED, MAPPED, GO-SLIM]	maker-scaffold_1052_ref0009181-exonerate_est2genome-gene-0.3-mRNA-2	light-mediated development DET1 isoform X1	404	20	0	93.7	5	F:GO:0003824; C:GO:0005634; C:GO:0005739; P:GO:0006259; P:GO:0006950	F:catalytic activity; C:nucleus; C:mitochondrion; P:DNA metabolic process; P:response to stress			IPR019138 (PFAM)	no GO terms	no GO terms
[BLASTED, MAPPED, GO-SLIM]	maker-scaffold_10530_ref0014203-exonerate_est2genome-gene-0.0-mRNA-1	glycine-rich RNA-binding mitochondrial-like	281	20	4.7673e-71	86.62	3	F:GO:0000166; F:GO:0003723; C:GO:0005739	F:nucleotide binding; F:RNA binding; C:mitochondrion
[INTERPRO, BLASTED, MAPPED, GO-SLIM]	maker-scaffold_10530_ref0014203-exonerate_est2genome-gene-0.1-mRNA-1	WUSCHEL-related homeobox 8-like	178	20	4.40322e-72	80.44	5	F:GO:0003677; C:GO:0005634; P:GO:0006139; P:GO:0007275; P:GO:0009058	F:DNA binding; C:nucleus; P:nucleobase-containing compound metabolic process; P:multicellular organism development; P:biosynthetic process			IPR001356 (SMART); IPR009057 (G3DSA:1.10.10.GENE3D); IPR001356 (PFAM)	F:GO:0003677	F:DNA binding
[INTERPRO, NO-BLAST]	maker-scaffold_10530_ref0014203-exonerate_est2genome-gene-0.2-mRNA-1	---NA---	110									no IPS match	no IPS match	no IPS match
[INTERPRO, BLASTED, MAPPED, GO-SLIM]	maker-scaffold_10531_ref0014204-exonerate_est2genome-gene-0.0-mRNA-1	hypothetical protein F775_21548	69	8	5.73431e-17	75.11	1	C:GO:0016020	C:membrane			no IPS match	no IPS match	no IPS match
[INTERPRO, BLASTED, MAPPED, GO-SLIM]	maker-scaffold_10532_ref0014205-exonerate_est2genome-gene-0.0-mRNA-1	Cell division cycle and apoptosis regulator 1	1395	20	0	74.1	3	F:GO:0005488; P:GO:0006139; P:GO:0009058	F:binding; P:nucleobase-containing compound metabolic process; P:biosynthetic process			IPR025954 (SMART); IPR025954 (PFAM); IPR011992 (G3DSA:1.10.238.GENE3D)	no GO terms	no GO terms
[BLASTED, MAPPED, GO-SLIM]	maker-scaffold_10532_ref0014205-exonerate_est2genome-gene-0.1-mRNA-1	pollen-specific SF21-like	394	20	0	93.9	1	C:GO:0016020	C:membrane
[INTERPRO, BLASTED, MAPPED, GO-SLIM]	maker-scaffold_10532_ref0014205-exonerate_est2genome-gene-0.1-mRNA-2	pollen-specific SF21-like	393	20	0	93.8	1	C:GO:0016020	C:membrane			IPR004142 (PFAM); IPR029058 (G3DSA:3.40.50.GENE3D)	no GO terms	no GO terms
[INTERPRO, BLASTED, MAPPED, GO-SLIM]	maker-scaffold_10532_ref0014205-exonerate_est2genome-gene-0.1-mRNA-3	pollen-specific SF21-like	341	20	5.90617e-180	93.62	1	C:GO:0016020	C:membrane			IPR029058 (G3DSA:3.40.50.GENE3D); IPR004142 (PFAM)	no GO terms	no GO terms
[INTERPRO, BLASTED, MAPPED, GO-SLIM]	maker-scaffold_10532_ref0014205-exonerate_est2genome-gene-0.1-mRNA-4	pollen-specific SF21-like	277	20	2.69347e-129	92.63	1	C:GO:0016020	C:membrane			IPR029058 (G3DSA:3.40.50.GENE3D); IPR004142 (PFAM)	no GO terms	no GO terms
[BLASTED, MAPPED, GO-SLIM]	maker-scaffold_10532_ref0014205-exonerate_est2genome-gene-0.1-mRNA-5	pollen-specific SF21-like	150	20	2.12154e-40	94.38	1	C:GO:0016020	C:membrane
[INTERPRO, BLASTED, MAPPED, GO-SLIM]	maker-scaffold_10533_ref0014206-exonerate_est2genome-gene-0.0-mRNA-1	Disease resistance RGA2	114	20	8.23292e-65	87.37	1	F:GO:0000166	F:nucleotide binding			no IPS match	no IPS match	no IPS match
[BLASTED, MAPPED]	maker-scaffold_10534_ref0014199-exonerate_est2genome-gene-0.0-mRNA-1	Disease resistance RGA2	279	20	3.55487e-105	68.31	1	F:GO:0043531	F:ADP binding
[INTERPRO, BLASTED, MAPPED, GO-SLIM]	maker-scaffold_10534_ref0014199-exonerate_est2genome-gene-0.0-mRNA-2	Disease resistance RGA2	254	20	1.70774e-122	74.65	1	F:GO:0000166	F:nucleotide binding			PTHR22930 (PANTHER); PTHR22930:SF44 (PANTHER)	no GO terms	no GO terms
[NO-BLAST]	maker-scaffold_10537_ref0014202-exonerate_est2genome-gene-0.0-mRNA-1	---NA---	181
[INTERPRO, NO-BLAST]	maker-scaffold_10539_ref0014210-exonerate_est2genome-gene-0.0-mRNA-1	---NA---	139									no IPS match	no IPS match	no IPS match
[BLASTED, MAPPED, GO-SLIM]	maker-scaffold_1053_ref0009182-exonerate_est2genome-gene-0.0-mRNA-1	mannose glucose-specific lectin isoform X1	136	20	3.08259e-32	59.34	1	F:GO:0000166	F:nucleotide binding
[INTERPRO, BLASTED, MAPPED, GO-SLIM]	maker-scaffold_1053_ref0009182-exonerate_est2genome-gene-0.0-mRNA-2	B3 domain-containing	112	20	9.55066e-13	64.49	1	F:GO:0000166	F:nucleotide binding			IPR001229 (G3DSA:2.100.10.GENE3D)	no GO terms	no GO terms
[BLASTED, MAPPED, GO-SLIM]	maker-scaffold_1053_ref0009182-exonerate_est2genome-gene-0.1-mRNA-1	B3 domain-containing	73	20	6.20212e-25	65.01	3	F:GO:0000166; P:GO:0009058; F:GO:0016301	F:nucleotide binding; P:biosynthetic process; F:kinase activity
[INTERPRO, NO-BLAST]	maker-scaffold_1053_ref0009182-exonerate_est2genome-gene-0.2-mRNA-1	---NA---	36									no IPS match	no IPS match	no IPS match
[BLASTED, MAPPED, GO-SLIM]	maker-scaffold_1053_ref0009182-exonerate_est2genome-gene-0.3-mRNA-1	mitogen-activated kinase kinase kinase 2-like isoform X1	199	20	1.6148e-102	74.86	4	F:GO:0000166; P:GO:0006464; C:GO:0016020; F:GO:0016301	F:nucleotide binding; P:cellular protein modification process; C:membrane; F:kinase activity	EC:2.7.11	Transferring phosphorus-containing groups
[INTERPRO, BLASTED, MAPPED, GO-SLIM]	maker-scaffold_1053_ref0009182-exonerate_est2genome-gene-0.4-mRNA-1	vesicle-associated 1-2-like	79	20	9.10011e-21	64.5	6	F:GO:0000166; C:GO:0005622; P:GO:0006139; P:GO:0009058; C:GO:0016020; F:GO:0016301	F:nucleotide binding; C:intracellular; P:nucleobase-containing compound metabolic process; P:biosynthetic process; C:membrane; F:kinase activity			IPR000535 (PFAM); IPR008962 (G3DSA:2.60.40.GENE3D)	no GO terms	no GO terms
[INTERPRO, BLASTED, MAPPED, GO-SLIM]	maker-scaffold_1053_ref0009182-exonerate_est2genome-gene-0.5-mRNA-1	probable S-acyltransferase 7	441	20	0	90.98	6	F:GO:0005488; P:GO:0009058; P:GO:0009987; C:GO:0016020; F:GO:0016740; P:GO:0019538	F:binding; P:biosynthetic process; P:cellular process; C:membrane; F:transferase activity; P:protein metabolic process	EC:2.3.1.225	Protein S-acyltransferase	IPR001594 (PFAM)	F:GO:0008270	F:zinc ion binding
[BLASTED, MAPPED, GO-SLIM]	maker-scaffold_1053_ref0009182-exonerate_est2genome-gene-0.6-mRNA-1	bidirectional sugar transporter SWEET11-like	292	20	2.65562e-178	80.02	7	F:GO:0005215; F:GO:0005515; C:GO:0005886; P:GO:0006950; C:GO:0009536; P:GO:0009605; P:GO:0009607	F:transporter activity; F:protein binding; C:plasma membrane; P:response to stress; C:plastid; P:response to external stimulus; P:response to biotic stimulus
[NO-BLAST]	maker-scaffold_1053_ref0009182-exonerate_est2genome-gene-0.7-mRNA-1	---NA---	345
[INTERPRO, BLASTED, MAPPED, GO-SLIM]	maker-scaffold_1053_ref0009182-exonerate_est2genome-gene-0.8-mRNA-1	60S ribosomal L7a	258	20	4.69388e-180	98.4	6	F:GO:0003723; F:GO:0005198; C:GO:0005829; C:GO:0005840; P:GO:0006139; P:GO:0006412	F:RNA binding; F:structural molecule activity; C:cytosol; C:ribosome; P:nucleobase-containing compound metabolic process; P:translation			IPR004038 (PFAM); IPR029064 (G3DSA:3.30.1330.GENE3D)	no GO terms	no GO terms
[INTERPRO, NO-BLAST]	maker-scaffold_10540_ref0007087-exonerate_est2genome-gene-0.0-mRNA-1	---NA---	106									no IPS match	no IPS match	no IPS match
[INTERPRO, NO-BLAST]	maker-scaffold_10540_ref0007087-exonerate_est2genome-gene-0.0-mRNA-2	---NA---	31									no IPS match	no IPS match	no IPS match
[NO-BLAST]	maker-scaffold_10540_ref0007087-exonerate_est2genome-gene-0.1-mRNA-1	---NA---	86
[INTERPRO, BLASTED, MAPPED, GO-SLIM]	maker-scaffold_10543_ref0007088-exonerate_est2genome-gene-0.0-mRNA-1	Aldehyde dehydrogenase family 2 member mitochondrial	563	20	0	95.71	8	F:GO:0003824; C:GO:0005739; P:GO:0005975; P:GO:0006091; P:GO:0006139; P:GO:0006629; P:GO:0009056; P:GO:0009058	F:catalytic activity; C:mitochondrion; P:carbohydrate metabolic process; P:generation of precursor metabolites and energy; P:nucleobase-containing compound metabolic process; P:lipid metabolic process; P:catabolic process; P:biosynthetic process	EC:1.2.1.3	Aldehyde dehydrogenase (NAD(+))	IPR015590 (PFAM); IPR016163 (G3DSA:3.40.309.GENE3D); IPR016162 (G3DSA:3.40.605.GENE3D)	P:GO:0008152; F:GO:0016491; F:GO:0016620; P:GO:0055114	P:metabolic process; F:oxidoreductase activity; F:oxidoreductase activity, acting on the aldehyde or oxo group of donors, NAD or NADP as acceptor; P:oxidation-reduction process
[INTERPRO, BLASTED, MAPPED, GO-SLIM]	maker-scaffold_10543_ref0007088-exonerate_est2genome-gene-0.0-mRNA-2	Aldehyde dehydrogenase family 2 member mitochondrial	544	20	0	94.36	8	F:GO:0003824; C:GO:0005739; P:GO:0005975; P:GO:0006091; P:GO:0006139; P:GO:0006629; P:GO:0009056; P:GO:0009058	F:catalytic activity; C:mitochondrion; P:carbohydrate metabolic process; P:generation of precursor metabolites and energy; P:nucleobase-containing compound metabolic process; P:lipid metabolic process; P:catabolic process; P:biosynthetic process	EC:1.2.1.3	Aldehyde dehydrogenase (NAD(+))	IPR016163 (G3DSA:3.40.309.GENE3D); IPR016162 (G3DSA:3.40.605.GENE3D); IPR015590 (PFAM)	P:GO:0008152; F:GO:0016491; F:GO:0016620; P:GO:0055114	P:metabolic process; F:oxidoreductase activity; F:oxidoreductase activity, acting on the aldehyde or oxo group of donors, NAD or NADP as acceptor; P:oxidation-reduction process
[INTERPRO, BLASTED, MAPPED, GO-SLIM]	maker-scaffold_10543_ref0007088-exonerate_est2genome-gene-0.1-mRNA-1	trichome birefringence-like 19	408	20	0	76.73	6	C:GO:0005794; P:GO:0009058; P:GO:0009987; C:GO:0016020; F:GO:0016740; P:GO:0019538	C:Golgi apparatus; P:biosynthetic process; P:cellular process; C:membrane; F:transferase activity; P:protein metabolic process			IPR025846 (PFAM); IPR026057 (PFAM)	no GO terms	no GO terms
[INTERPRO, BLASTED]	maker-scaffold_10543_ref0007088-exonerate_est2genome-gene-0.2-mRNA-1	PREDICTED: uncharacterized protein LOC103637918	107	20	1.08831e-15	57.07						no IPS match	no IPS match	no IPS match
[BLASTED, MAPPED]	maker-scaffold_10544_ref0007083-exonerate_est2genome-gene-0.0-mRNA-1	receptor like kinase -like isoform X1	647	20	1.06657e-166	59.1	7	F:GO:0000166; F:GO:0004672; F:GO:0004674; F:GO:0005524; P:GO:0006468; F:GO:0016301; P:GO:0016310	F:nucleotide binding; F:protein kinase activity; F:protein serine/threonine kinase activity; F:ATP binding; P:protein phosphorylation; F:kinase activity; P:phosphorylation
[INTERPRO, NO-BLAST]	maker-scaffold_10544_ref0007083-exonerate_est2genome-gene-0.1-mRNA-1	---NA---	95									no IPS match	no IPS match	no IPS match
[BLASTED, MAPPED, GO-SLIM]	maker-scaffold_10545_ref0007082-exonerate_est2genome-gene-0.0-mRNA-1	H ACA ribonucleo complex subunit 2	151	20	4.11278e-89	92.09	6	F:GO:0003723; C:GO:0005730; C:GO:0005829; C:GO:0005840; P:GO:0006139; P:GO:0006412	F:RNA binding; C:nucleolus; C:cytosol; C:ribosome; P:nucleobase-containing compound metabolic process; P:translation
[INTERPRO, BLASTED, MAPPED, GO-SLIM]	maker-scaffold_10545_ref0007082-exonerate_est2genome-gene-0.1-mRNA-1	NSP-INTERACTING KINASE 1	318	20	0	87.56	5	F:GO:0000166; F:GO:0005515; P:GO:0006464; C:GO:0016020; F:GO:0016301	F:nucleotide binding; F:protein binding; P:cellular protein modification process; C:membrane; F:kinase activity	EC:2.7.11	Transferring phosphorus-containing groups	IPR001611 (PFAM); IPR032675 (G3DSA:3.80.10.GENE3D); IPR013210 (PFAM); IPR013320 (G3DSA:2.60.120.GENE3D)	F:GO:0005515	F:protein binding
[BLASTED, MAPPED, GO-SLIM]	maker-scaffold_10545_ref0007082-exonerate_est2genome-gene-0.1-mRNA-2	NSP-INTERACTING KINASE 1	280	20	6.84246e-179	88.18	4	F:GO:0000166; P:GO:0006464; C:GO:0016020; F:GO:0016301	F:nucleotide binding; P:cellular protein modification process; C:membrane; F:kinase activity	EC:2.7.11	Transferring phosphorus-containing groups
[BLASTED, MAPPED, GO-SLIM]	maker-scaffold_10545_ref0007082-exonerate_est2genome-gene-0.2-mRNA-1	splicing regulatory glutamine lysine-rich 1 isoform X1	395	20	2.35008e-158	74.13	3	C:GO:0005730; P:GO:0006139; P:GO:0016043	C:nucleolus; P:nucleobase-containing compound metabolic process; P:cellular component organization
[truncated: 38,919 more rows]
