# Supplementary material for: Differential gene expression and gene ontologies associated with increasing water-stress in leaf and root transcriptomes of perennial ryegrass (Lolium perenne)
Source: PLoS One. 2019 Jul 30;14(7):e0220518. doi: 10.1371/journal.pone.0220518 (PMC6667212; doi:10.1371/journal.pone.0220518)
Supplement: S2 Table — (XLSX) [file pone.0220518.s002.xlsx]

## Sheet: Supplementary Table S2
Supplementary Table S2. Read and alignment statisitics for the RNAseq replicates at each sampling point.
Leaf	35 % EWC					15 % EWC					5 % EWC					1 % EWC
Replicate	1	2	3	4	Total	1	2	3	4	Total	1	2	3	4	Total	1	2	3	4	Total
Total reads	13886898	21753319	20367280	15822605	71830102	15541208	15164605	17822173	12496539	61024525	19304908	22894818	21385944	22934257	86519927	14793110	19976391	13417989	19769797	67957287
Paired reads	10533886	16287245	14676802	10935093	52433026	11208791	11016052	12697793	10490181	45412817	13803672	15243176	14776615	16630399	60453862	10167848	13746310	9466338	12898054	46278550
Alignment rate	95.54	95.71	95.22	94.93		95.43	95.22	95.4	94.02		94.31	95.26	94.19	93.68		92.37	91.55	94.59	86.83
Root	35 % EWC					15 % EWC					5 % EWC					1 % EWC
Replicate	1	2	3	4	Total	1	2	3	4	Total	1	2	3*	4	Total	1*	2	3*	4*	Total
Total reads	6974145	7025322	8351867	9459543	31810877	11354773	12407928	15996044	14552814	54311559	10551475	9176038	1482320	7492956	28702789	1894445	11123223	950596	702060	14670324
Paired reads	5753792	5582523	6850935	7967342	26154592	9288089	9735992	13318244	11641997	43984322	7911220	7621255	983263	5529360	22045098	1341163		521109	350310	2212582
Alignment rate (%)	84.12	91.33	77.38	84.22		91.01	92.94	95.11	94.43		95.53	95.66	27.24	94.96		52.91	92.95	13.31	9.16
	*Replicate not used in the analysis of differential expression
