# Supplementary material for: Differential gene expression and gene ontologies associated with increasing water-stress in leaf and root transcriptomes of perennial ryegrass (Lolium perenne)
Source: PLoS One. 2019 Jul 30;14(7):e0220518. doi: 10.1371/journal.pone.0220518 (PMC6667212; doi:10.1371/journal.pone.0220518)
Supplement: S3 Table — (XLSX) [file pone.0220518.s003.xlsx]

## Sheet: Supplementary Table S3
Supplementary Table S3. GO terms associated with different expression categories for shoot DEGs.
	Enriched GO term				Expression category3
Group	i.d.	Category1	Position2	Description	AR-unn	AR-nnd	TC-nnd	AR-ddd	AR-dnd	TC-dnd	AR-ndn	TC-ndn	AR-ddn	AR-ndd	TC-ndd	TC-dnn	AR-nnu	TC-udu	AR-nuu	AR-unu	TC-ndu	TC-nnu	TC-nun	TC-udn	TC-unu
1	GO:0097367	MF	5	carbohydrate derivative binding	J1	-	-	-	-	-	-	-	-	-	-	-	-	-	-	-	-	-	-	-	-
1	GO:0008144	MF	6	drug binding	J1	-	-	-	-	-	-	-	-	-	-	-	-	-	-	-	-	-	-	-	-
1	GO:0017076	MF	6	purine nucleotide binding	J1	-	-	-	-	-	-	-	-	-	-	-	-	-	-	-	-	-	-	-	-
1	GO:0032553	MF	6	ribonucleotide binding	J1	-	-	-	-	-	-	-	-	-	-	-	-	-	-	-	-	-	-	-	-
1	GO:0030554	MF	7	adenyl nucleotide binding	J1	-	-	-	-	-	-	-	-	-	-	-	-	-	-	-	-	-	-	-	-
1	GO:0032555	MF	7	purine ribonucleotide binding	J1	-	-	-	-	-	-	-	-	-	-	-	-	-	-	-	-	-	-	-	-
1	GO:0035639	MF	7	purine ribonucleoside triphosphate binding	J1	-	-	-	-	-	-	-	-	-	-	-	-	-	-	-	-	-	-	-	-
1	GO:0032559	MF	8	adenyl ribonucleotide binding	J1	-	-	-	-	-	-	-	-	-	-	-	-	-	-	-	-	-	-	-	-
1	GO:0005524	MF	9	ATP binding	J1	-	-	-	-	-	-	-	-	-	-	-	-	-	-	-	-	-	-	-	-
2	GO:0009893	BP	5	positive regulation of metabolic process	J3,E	-	-	-	-	-	-	-	-	-	-	-	-	-	-	-	-	-	-	-	-
2	GO:0009891	BP	6	positive regulation of biosynthetic process	J1,J3,D,E,L	-	-	-	-	-	-	-	-	-	-	-	-	-	-	-	-	-	-	-	-
2	GO:0010604	BP	6	positive regulation of macromolecule metabolic process	J1,J3,D,E,L	-	-	-	-	-	-	-	-	-	-	-	-	-	-	-	-	-	-	-	-
2	GO:0051173	BP	6	positive regulation of nitrogen compound metabolic process	J1,J3,D,E,L	-	-	-	-	-	-	-	-	-	-	-	-	-	-	-	-	-	-	-	-
2	GO:0031325	BP	6	positive regulation of cellular metabolic process	J3,E	-	-	-	-	-	-	-	-	-	-	-	-	-	-	-	-	-	-	-	-
2	GO:0010557	BP	8	positive regulation of macromolecule biosynthetic process	J1,J3,D,E,L	-	-	-	-	-	-	-	-	-	-	-	-	-	-	-	-	-	-	-	-
2	GO:0031328	BP	8	positive regulation of cellular biosynthetic process	J1,J3,D,E,L	-	-	-	-	-	-	-	-	-	-	-	-	-	-	-	-	-	-	-	-
2	GO:0045935	BP	8	positive regulation of nucleobase-containing compound metabolic process	J1,J3,D,E,L	-	-	-	-	-	-	-	-	-	-	-	-	-	-	-	-	-	-	-	-
2	GO:0010628	BP	9	positive regulation of gene expression	J1,J3,D,E,L	-	-	-	-	-	-	-	-	-	-	-	-	-	-	-	-	-	-	-	-
2	GO:0051254	BP	9	positive regulation of RNA metabolic process	J1,J3,D,E,L	-	-	-	-	-	-	-	-	-	-	-	-	-	-	-	-	-	-	-	-
2	GO:1902680	BP	10	positive regulation of RNA biosynthetic process	J1,J3,D,E,L	-	-	-	-	-	-	-	-	-	-	-	-	-	-	-	-	-	-	-	-
2	GO:1903508	BP	11	positive regulation of nucleic acid-templated transcription	J1,J3,D,E,L	-	-	-	-	-	-	-	-	-	-	-	-	-	-	-	-	-	-	-	-
2	GO:0006366	BP	11	transcription by RNA polymerase II	J3	-	-	-	-	-	-	-	-	-	-	-	-	-	-	-	-	-	-	-	-
2	GO:0045893	BP	12	positive regulation of transcription, DNA-templated	J1,J3,D,E,L	-	-	-	-	-	-	-	-	-	-	-	-	-	-	-	-	-	-	-	-
2	GO:0006357	BP	12	regulation of transcription by RNA polymerase II	J3	-	-	-	-	-	-	-	-	-	-	-	-	-	-	-	-	-	-	-	-
2	GO:0045944	BP	13	positive regulation of transcription by RNA polymerase II	J1,J3,D,E,L	-	-	-	-	-	-	-	-	-	-	-	-	-	-	-	-	-	-	-	-
2	GO:0008289	MF	3	lipid binding	J1,D,L	-	-	-	-	-	-	-	-	-	-	-	-	-	-	-	-	-	-	-	-
2	GO:0001067	MF	5	regulatory region nucleic acid binding	J1,J3,D,E,L	-	-	-	-	-	-	-	-	-	-	-	-	-	-	-	-	-	-	-	-
2	GO:0003677	MF	5	DNA binding	J1,D,E,L	-	-	-	-	-	-	-	-	E	-	-	-	J1,D,E,L	-	-	-	-	-	-	-
2	GO:0003690	MF	6	double-stranded DNA binding	J1,J3,D,E,L	-	-	-	-	-	-	-	-	-	-	-	-	-	-	-	-	-	-	-	-
2	GO:0044212	MF	6	transcription regulatory region DNA binding	J1,J3,D,E,L	-	-	-	-	-	-	-	-	-	-	-	-	-	-	-	-	-	-	-	-
2	GO:0140110	MF	6	transcription regulator activity	J1,J3,D,E,L	-	-	-	-	-	-	-	-	-	-	-	-	J1,D,E,L	L	J3	D	-	-	D	-
2	GO:1990837	MF	7	sequence-specific double-stranded DNA binding	J1,J3,D,E,L	-	-	-	-	-	-	-	-	-	-	-	-	-	-	-	-	-	-	-	-
2	GO:0001047	MF	8	core promoter binding	J1,J3,D,E,L	-	-	-	-	-	-	-	-	-	-	-	-	-	-	-	-	-	-	-	-
2	GO:0001046	MF	9	core promoter sequence-specific DNA binding	J1,J3,D,E,L	-	-	-	-	-	-	-	-	-	-	-	-	-	-	-	-	-	-	-	-
2	GO:0001228	MF	9	DNA-binding transcription activator activity, RNA polymerase II-specific	J1,J3,D,E,L	-	-	-	-	-	-	-	-	-	-	-	-	-	-	-	-	-	-	-	-
2	GO:0003700	MF	11	DNA-binding transcription factor activity	J1,J3,D,E,L	-	-	-	-	-	-	-	-	-	-	-	-	J1,D,E,L	L	J3	D	-	-	D	-
2	GO:0000976	MF	14	transcription regulatory region sequence-specific DNA binding	J1,J3,D,E,L	-	-	-	-	-	-	-	-	-	-	-	-	-	-	-	-	-	-	-	-
2	GO:0000981	MF	15	DNA-binding transcription factor activity, RNA polymerase II-specific	J1,J3,D,E,L	-	-	-	-	-	-	-	-	-	-	-	-	-	-	-	-	-	-	-	-
3	GO:0009987	BP	2	cellular process	J1,J3,D,E,L	J1,J3,D,E,L	J3,D,E	J1,D,E	-	J1,D	J3,D,E	J3,D,E	-	J1,D,E	J1,D	-	-	-	-	-	-	-	-	D	-
3	GO:0006807	BP	3	nitrogen compound metabolic process	J1,D,E	-	-	J1,D	-	-	-	J3	-	-	-	-	-	-	-	-	E	-	-	-	-
3	GO:0071704	BP	3	organic substance metabolic process	J1,D,E	J1,J3,D,E,L	-	J1,D,E	-	J1,D	-	J3,D,E,L	-	D,E	-	-	-	-	-	-	E	-	-	-	-
3	GO:0044238	BP	4	primary metabolic process	J1,J3,D,E	J1,J3,D,E,L	-	J1,D,E	-	J1,D	-	J3,D,E,L	-	J1,D,E	-	-	-	-	-	-	E	-	-	-	-
3	GO:0044237	BP	4	cellular metabolic process	J1,J3,D,E	J3,L	-	J1,D,E	-	-	-	J3,D	-	-	-	-	-	-	-	-	-	-	-	-	-
3	GO:0044260	BP	5	cellular macromolecule metabolic process	J1,D,E	-	-	J1,D	-	J1,D	-	-	-	-	-	-	-	-	-	-	-	-	-	-	-
3	GO:0043412	BP	5	macromolecule modification	J1,J3,D,E	J3,L	-	J1,D,E,L	J3,D,E	J1,D	-	-	-	-	-	J3,E	-	-	-	-	-	-	-	-	-
3	GO:0044267	BP	6	cellular protein metabolic process	J1,D,E	J3,L	-	J1,D	-	J1,D	-	-	-	-	-	-	-	-	-	-	-	-	-	-	-
3	GO:0036211	BP	6	protein modification process	J1,J3,D,E	J3,L	-	J1,D,E,L	J3,D,E	J1,D	-	-	-	-	-	J3,E	-	-	-	-	-	-	-	-	-
3	GO:0006464	BP	7	cellular protein modification process	J1,J3,D,E	J3,L	-	J1,D,E,L	J3,D,E	J1,D	-	-	-	-	-	J3,E	-	-	-	-	-	-	-	-	-
3	GO:0016020	CC	3	membrane	J1,J3,L	J1,J3,D,E,L	J1,J3,D,E,L	-	J3,E	D	-	D	-	J1,D,L	-	-	-	-	-	-	-	-	-	-	-
3	GO:0071944	CC	4	cell periphery	J1,J3,D,E,L	J1,J3,D,E,L	J1,J3,D,E,L	J1,D,L	J1,J3,D,E,L	J1,D,L	-	D,E	-	J1,J3,D,E,L	J1,D	J1,D,E,L	-	-	-	-	-	-	L	-	-
3	GO:0005886	CC	5	plasma membrane	J1,J3,D,E,L	J1,J3,D,E,L	J1,J3,D,E,L	J1,D	J1,J3,D,E,L	J1,D	-	D	-	J1,J3,D,E,L	-	J1,J3,D,E,L	-	-	-	-	-	-	L	-	-
3	GO:0005488	MF	2	binding	J1,J3,D,E,L	J1,J3,D,E,L	J1,J3,D,E,L	J1,D,E,L	J1,J3,D,E,L	J1,D	J1,J3,D,E,L	J1,J3,D,E,L	-	J1,D,E	-	J1,J3,D,E,L	-	J1,D,E,L	-	-	D,E	-	-	-	-
3	GO:0016740	MF	3	transferase activity	J1,E,L	J1,J3,D,E,L	E	J1,J3,D,E,L	-	J1	-	J3,D	-	D	-	J3,L	-	-	-	-	-	-	-	-	-
3	GO:0097159	MF	3	organic cyclic compound binding	J1,J3,D,E,L	J1,J3,D,E,L	-	J1	-	-	D,E	D	-	J1,E	-	-	-	-	-	-	-	-	-	-	-
3	GO:1901363	MF	3	heterocyclic compound binding	J1,J3,D,E,L	J1,J3,D,E,L	-	J1	-	-	D,E	D	-	J1,E	-	-	-	-	-	-	-	-	-	-	-
3	GO:0016772	MF	4	transferase activity, transferring phosphorus-containing groups	J1,J3,D,L	J1,J3,D,E,L	J1,J3,D,E,L	J1,J3,D,E,L	J1,J3,D,E,L	J1,D,E	-	J1,J3,D,E,L	-	J1,D,L	-	J1,J3,D,E,L	-	-	-	-	-	-	-	-	-
3	GO:0016301	MF	5	kinase activity	J1,J3,D,L	J1,J3,D,E,L	J1,J3,D,E,L	J1,J3,D,E,L	J1,J3,D,E,L	J1,D,E	-	J1,J3,D,E,L	-	J1,D,L	-	J1,J3,D,E,L	-	-	-	-	-	-	-	-	-
4	GO:0008152	BP	2	metabolic process	-	J1,J3,D,E,L	J3	J1,J3,D,E,L	J1,J3,D,E	J1,D,E,L	-	J3,D,E	-	J1,D,E,L	D	J1,D,E,L	-	-	-	-	D,E	-	-	-	-
4	GO:0050896	BP	2	response to stimulus	-	J1,J3,D,E,L	J3,D,E,L	J1,L	-	J1,D	-	J3,D,E	J1,D	-	-	-	-	-	-	-	-	-	-	-	-
4	GO:0009056	BP	3	catabolic process	-	J1,J3,D,E,L	-	-	-	-	-	-	J1,D	-	J1,D	-	-	-	-	-	-	-	-	-	-
4	GO:0009058	BP	3	biosynthetic process	-	J1,J3,D,E,L	-	J1,D	-	-	-	-	-	E	-	-	-	-	-	-	-	-	-	-	-
4	GO:0009719	BP	3	response to endogenous stimulus	-	J1,J3,D,E,L	-	J1,D,L	-	-	-	J3	-	-	-	-	J3,D,E	-	-	-	-	-	-	-	-
4	GO:0019748	BP	3	secondary metabolic process	-	J1,J3,D,E,L	J1,J3,D,L	-	-	-	-	-	-	J1	-	-	-	-	-	-	-	J1,J3,D,E,L	J1,D	-	-
4	GO:0005975	BP	4	carbohydrate metabolic process	-	J1,J3,D,E,L	J1,J3,D,E,L	J1,D,E,L	-	-	-	J1,J3,D,E,L	-	J1,D	J1,D,E	J1,L	-	-	-	-	-	-	-	-	-
4	GO:0006091	BP	4	generation of precursor metabolites and energy	-	J1,J3,D,E,L	J1,J3,D,E,L	-	-	-	-	-	-	-	-	D	-	-	-	-	-	-	-	-	-
4	GO:0006629	BP	4	lipid metabolic process	-	J1,J3,D,E,L	-	-	-	-	-	-	-	-	-	-	-	-	-	-	-	-	-	-	-
4	GO:0015979	BP	4	photosynthesis	-	J1,J3,D,E,L	J1,J3,D,E,L	-	-	-	-	-	-	-	-	-	-	-	-	-	-	-	-	-	-
4	GO:1901564	BP	4	organonitrogen compound metabolic process	-	J3	-	J1,D	-	-	-	-	-	-	-	-	-	-	-	-	-	-	-	-	-
4	GO:0019538	BP	5	protein metabolic process	-	J3	-	J1,D	-	-	-	-	-	-	-	-	-	-	-	-	-	-	-	-	-
4	GO:0005576	CC	2	extracellular region	-	J1,J3,D,E,L	J1,J3,D,E,L	J1,D,E,L	J1,D	L	J1,E	-	J1,D	-	J1,D	-	-	-	-	-	-	-	-	-	-
4	GO:0005623	CC	2	cell	-	J1,J3,D,E,L	-	J1	-	-	-	J3,D,E	-	D,E	-	-	-	-	-	-	-	-	-	-	J3,L
4	GO:0043226	CC	2	organelle	-	J3,D	-	-	-	-	-	-	-	-	-	-	-	-	-	-	-	-	-	-	-
4	GO:0044464	CC	3	cell part	-	J1,J3,D,E,L	-	-	-	-	-	D	-	E	-	-	-	-	-	-	-	-	-	-	-
4	GO:0030312	CC	5	external encapsulating structure	-	J1,J3,D,E,L	J1,J3,D,E,L	L	-	-	-	-	-	J1,D	J1,D,E	-	-	-	-	-	-	-	-	-	-
4	GO:0043227	CC	5	membrane-bounded organelle	-	J3,D	-	-	-	-	-	-	-	-	-	-	-	-	-	-	-	-	-	-	-
4	GO:0005737	CC	6	cytoplasm	-	D	-	-	-	-	-	-	-	-	-	-	-	-	-	-	-	-	-	-	-
4	GO:0005618	CC	6	cell wall	-	J1,J3,D,E,L	J1,J3,D,E,L	L	-	-	-	-	-	J1,D	J1,D,E	-	-	-	-	-	-	-	-	-	-
4	GO:0009579	CC	6	thylakoid	-	J1,J3,D,E,L	J1,J3,D,E,L	-	-	-	-	-	-	-	-	-	-	-	-	-	-	-	-	-	-
4	GO:0043229	CC	6	intracellular organelle	-	J3,D	-	-	-	-	-	-	-	-	-	-	-	-	-	-	-	-	-	-	-
4	GO:0012505	CC	6	endomembrane system	-	J3,D,E	-	-	-	-	-	-	-	-	-	-	-	-	-	-	-	-	-	-	-
4	GO:0043231	CC	7	intracellular membrane-bounded organelle	-	J3,D	-	-	-	-	-	-	-	-	-	-	-	-	-	-	-	-	-	-	-
4	GO:0044444	CC	7	cytoplasmic part	-	J3,D	-	-	-	-	-	-	-	-	-	-	-	-	-	-	-	-	-	-	-
4	GO:0005794	CC	8	Golgi apparatus	-	J1,D,E	-	-	-	-	-	-	-	-	-	-	-	-	-	-	-	-	-	-	-
4	GO:0009536	CC	8	plastid	-	J1,J3,D,E,L	-	-	-	-	-	-	-	-	-	-	-	-	-	-	-	-	-	-	-
4	GO:0003824	MF	2	catalytic activity	-	J1,J3,D,E,L	J1,J3,D,E,L	J1,J3,D,E,L	J1,D,E	J1,D	D,E	J1,J3,D,E,L	-	J1,J3,D,E,L	J1,D	J1,J3,D,E,L	-	-	-	-	-	-	-	-	-
4	GO:0005215	MF	2	transporter activity	-	J1,J3,D,E,L	J1,J3,D,E,L	-	J1,J3,D,E,L	-	-	-	-	-	-	-	-	-	-	-	-	-	-	-	-
4	GO:0016787	MF	3	hydrolase activity	-	J1,J3,D,E,L	-	-	-	-	-	-	-	-	J1,D	-	-	-	-	-	-	-	-	-	-
4	GO:0030246	MF	3	carbohydrate binding	-	J1,J3,D,E,L	-	J1,D,E,L	-	J1,D	-	-	-	-	-	J1	-	-	-	-	-	-	-	-	-
4	GO:0036094	MF	4	small molecule binding	-	J1,J3,D,E,L	-	J1,D	-	-	D,E	J1,J3,D	-	J1,E,L	-	-	-	-	-	-	-	-	-	-	-
4	GO:1901265	MF	4	nucleoside phosphate binding	-	J1,J3,D,E,L	-	J1,D	-	-	D,E	J1,J3,D	-	J1,E,L	-	-	-	-	-	-	-	-	-	-	-
4	GO:0000166	MF	5	nucleotide binding	-	J1,J3,D,E,L	-	J1,D	-	-	D,E	J1,J3,D	-	J1,E,L	-	-	-	-	-	-	-	-	-	-	-
5	GO:0065008	BP	3	regulation of biological quality	-	-	J3,E	-	-	-	-	-	-	-	-	-	-	-	-	-	-	-	-	-	-
5	GO:0044706	BP	3	multi-multicellular organism process	-	-	D	-	-	-	-	-	-	-	-	-	-	-	-	-	-	-	-	-	-
5	GO:0009628	BP	3	response to abiotic stimulus	-	-	J3	-	-	-	-	-	-	-	-	-	-	-	-	-	-	-	-	-	-
5	GO:0009856	BP	4	pollination	-	-	D	-	-	-	-	-	-	-	-	-	-	-	-	-	-	-	-	-	-
5	GO:0042592	BP	4	homeostatic process	-	-	J1,J3,D,E,L	-	-	-	-	-	-	-	-	-	-	-	-	-	-	-	-	-	-
5	GO:0009875	BP	5	pollen-pistil interaction	-	-	D	-	-	-	-	-	-	-	-	-	-	-	-	-	-	-	-	-	-
5	GO:0019725	BP	5	cellular homeostasis	-	-	J1,J3,D,E,L	-	-	-	-	-	-	-	-	-	-	-	-	-	-	-	-	-	-
6	GO:0065007	BP	2	biological regulation	-	-	-	L	-	-	-	-	-	-	-	-	-	-	-	-	-	-	-	-	-
6	GO:0023052	BP	3	signaling	-	-	-	J1,L	-	-	-	-	-	-	-	-	-	-	-	-	-	-	-	-	-
6	GO:0050789	BP	3	regulation of biological process	-	-	-	J1,L	-	-	-	-	-	-	-	-	-	-	-	-	-	-	-	-	-
6	GO:0007154	BP	4	cell communication	-	-	-	J1,L	-	-	-	-	-	-	-	-	-	-	-	-	-	-	-	-	-
6	GO:0051716	BP	4	cellular response to stimulus	-	-	-	J1,L	-	-	-	-	-	-	-	-	-	-	-	-	-	-	-	-	-
6	GO:0050794	BP	4	regulation of cellular process	-	-	-	L	-	-	-	-	-	-	-	-	-	-	-	-	-	-	-	-	-
6	GO:0043170	BP	4	macromolecule metabolic process	-	-	-	J1,D	-	-	-	-	-	-	-	-	-	-	-	-	-	-	-	-	-
6	GO:0007165	BP	5	signal transduction	-	-	-	J1,L	-	-	-	-	-	-	-	-	-	-	-	-	-	-	-	-	-
6	GO:0060089	MF	2	molecular transducer activity	-	-	-	J1,D,L	J1,D,E	-	-	-	-	-	-	J1,J3,D,E,L	-	-	-	-	-	-	-	-	-
6	GO:0038023	MF	3	signaling receptor activity	-	-	-	J1,D,L	J1,D,E	-	-	-	-	-	-	J1,J3,D,E,L	-	-	-	-	-	-	-	-	-
7	GO:0022414	BP	3	reproductive process	-	-	-	-	-	-	-	-	-	-	-	-	-	-	-	-	D,E	-	-	-	-
7	GO:0003006	BP	5	developmental process involved in reproduction	-	-	-	-	-	-	-	-	-	E	-	-	-	-	-	-	D,E	-	-	-	-
7	GO:0048731	BP	5	system development	-	-	-	-	-	-	-	-	-	E	-	-	-	-	-	-	D,E	-	-	-	-
7	GO:0061458	BP	6	reproductive system development	-	-	-	-	-	-	-	-	-	E	-	-	-	-	-	-	D,E	-	-	-	-
7	GO:0048367	BP	7	shoot system development	-	-	-	-	-	-	-	-	-	E	-	-	-	-	-	-	D,E	-	-	-	-
7	GO:0048608	BP	7	reproductive structure development	-	-	-	-	-	-	-	-	-	E	-	-	-	-	-	-	D,E	-	-	-	-
7	GO:0090567	BP	8	reproductive shoot system development	-	-	-	-	-	-	-	-	-	E	-	-	-	-	-	-	D,E	-	-	-	-
7	GO:0009908	BP	9	flower development	-	-	-	-	-	-	-	-	-	E	-	-	-	-	-	-	D,E	-	-	-	-
7	GO:0005634	CC	8	nucleus	-	-	-	-	-	-	-	-	-	E	-	-	-	-	-	-	-	-	-	-	-
7	GO:0003682	MF	3	chromatin binding	-	-	-	-	-	-	-	-	-	E	-	-	-	-	-	-	-	-	-	-	-
8	GO:0071840	BP	2	cellular component organization or biogenesis	-	-	-	-	-	-	-	-	-	-	J1,D	-	-	-	-	-	-	-	-	-	-
8	GO:0009605	BP	3	response to external stimulus	-	-	-	-	-	-	-	D	-	-	-	-	-	-	-	-	-	-	-	-	-
8	GO:0009607	BP	3	response to biotic stimulus	-	-	-	-	-	-	-	D,E	J1	-	-	-	-	-	-	-	-	-	-	-	-
8	GO:0016043	BP	3	cellular component organization	-	-	-	-	-	-	-	-	-	-	J1,D	-	-	-	-	-	-	-	-	-	-
8	GO:0043565	MF	6	sequence-specific DNA binding	-	-	-	-	-	-	-	-	-	-	-	-	-	-	-	J3	-	-	-	-	-
	1MF - Molecular Function; BP = Biological Process; CC = Cellular component. 2Position. Ascending numbers indicate a more specific category in the GO terms hierarchy. 3Abbreviated expression categories. u = up; d = down; n = ns.

## Sheet: Sheet2
Supplementary Table S3. GO terms associated with different expression categories for shoot DEGs.
	Enriched GO term				Expression category3
Group	i.d.	Category1	Position2	Description	AR-unn	AR-nnd
1	GO:0097367	MF	5	carbohydrate derivative binding	J1	-
1	GO:0008144	MF	6	drug binding	J1	-
1	GO:0017076	MF	6	purine nucleotide binding	J1	-
1	GO:0032553	MF	6	ribonucleotide binding	J1	-
1	GO:0030554	MF	7	adenyl nucleotide binding	J1	-
1	GO:0032555	MF	7	purine ribonucleotide binding	J1	-
1	GO:0035639	MF	7	purine ribonucleoside triphosphate binding	J1	-
1	GO:0032559	MF	8	adenyl ribonucleotide binding	J1	-
1	GO:0005524	MF	9	ATP binding	J1	-
2	GO:0009893	BP	5	positive regulation of metabolic process	J3,E	-
2	GO:0009891	BP	6	positive regulation of biosynthetic process	J1,J3,D,E,L	-
2	GO:0010604	BP	6	positive regulation of macromolecule metabolic process	J1,J3,D,E,L	-
2	GO:0051173	BP	6	positive regulation of nitrogen compound metabolic process	J1,J3,D,E,L	-
2	GO:0031325	BP	6	positive regulation of cellular metabolic process	J3,E	-
2	GO:0010557	BP	8	positive regulation of macromolecule biosynthetic process	J1,J3,D,E,L	-
2	GO:0031328	BP	8	positive regulation of cellular biosynthetic process	J1,J3,D,E,L	-
2	GO:0045935	BP	8	positive regulation of nucleobase-containing compound metabolic process	J1,J3,D,E,L	-
2	GO:0010628	BP	9	positive regulation of gene expression	J1,J3,D,E,L	-
2	GO:0051254	BP	9	positive regulation of RNA metabolic process	J1,J3,D,E,L	-
2	GO:1902680	BP	10	positive regulation of RNA biosynthetic process	J1,J3,D,E,L	-
2	GO:1903508	BP	11	positive regulation of nucleic acid-templated transcription	J1,J3,D,E,L	-
2	GO:0006366	BP	11	transcription by RNA polymerase II	J3	-
2	GO:0045893	BP	12	positive regulation of transcription, DNA-templated	J1,J3,D,E,L	-
2	GO:0006357	BP	12	regulation of transcription by RNA polymerase II	J3	-
2	GO:0045944	BP	13	positive regulation of transcription by RNA polymerase II	J1,J3,D,E,L	-
2	GO:0008289	MF	3	lipid binding	J1,D,L	-
2	GO:0001067	MF	5	regulatory region nucleic acid binding	J1,J3,D,E,L	-
2	GO:0003677	MF	5	DNA binding	J1,D,E,L	-
2	GO:0003690	MF	6	double-stranded DNA binding	J1,J3,D,E,L	-
2	GO:0044212	MF	6	transcription regulatory region DNA binding	J1,J3,D,E,L	-
2	GO:0140110	MF	6	transcription regulator activity	J1,J3,D,E,L	-
2	GO:1990837	MF	7	sequence-specific double-stranded DNA binding	J1,J3,D,E,L	-
2	GO:0001047	MF	8	core promoter binding	J1,J3,D,E,L	-
2	GO:0001046	MF	9	core promoter sequence-specific DNA binding	J1,J3,D,E,L	-
2	GO:0001228	MF	9	DNA-binding transcription activator activity, RNA polymerase II-specific	J1,J3,D,E,L	-
2	GO:0003700	MF	11	DNA-binding transcription factor activity	J1,J3,D,E,L	-
2	GO:0000976	MF	14	transcription regulatory region sequence-specific DNA binding	J1,J3,D,E,L	-
2	GO:0000981	MF	15	DNA-binding transcription factor activity, RNA polymerase II-specific	J1,J3,D,E,L	-
3	GO:0009987	BP	2	cellular process	J1,J3,D,E,L	J1,J3,D,E,L
3	GO:0006807	BP	3	nitrogen compound metabolic process	J1,D,E	-
3	GO:0071704	BP	3	organic substance metabolic process	J1,D,E	J1,J3,D,E,L
3	GO:0044238	BP	4	primary metabolic process	J1,J3,D,E	J1,J3,D,E,L
3	GO:0044237	BP	4	cellular metabolic process	J1,J3,D,E	J3,L
3	GO:0044260	BP	5	cellular macromolecule metabolic process	J1,D,E	-
3	GO:0043412	BP	5	macromolecule modification	J1,J3,D,E	J3,L
3	GO:0044267	BP	6	cellular protein metabolic process	J1,D,E	J3,L
3	GO:0036211	BP	6	protein modification process	J1,J3,D,E	J3,L
3	GO:0006464	BP	7	cellular protein modification process	J1,J3,D,E	J3,L
3	GO:0016020	CC	3	membrane	J1,J3,L	J1,J3,D,E,L
3	GO:0071944	CC	4	cell periphery	J1,J3,D,E,L	J1,J3,D,E,L
3	GO:0005886	CC	5	plasma membrane	J1,J3,D,E,L	J1,J3,D,E,L
3	GO:0005488	MF	2	binding	J1,J3,D,E,L	J1,J3,D,E,L
3	GO:0016740	MF	3	transferase activity	J1,E,L	J1,J3,D,E,L
3	GO:0097159	MF	3	organic cyclic compound binding	J1,J3,D,E,L	J1,J3,D,E,L
3	GO:1901363	MF	3	heterocyclic compound binding	J1,J3,D,E,L	J1,J3,D,E,L
3	GO:0016772	MF	4	transferase activity, transferring phosphorus-containing groups	J1,J3,D,L	J1,J3,D,E,L
3	GO:0016301	MF	5	kinase activity	J1,J3,D,L	J1,J3,D,E,L
4	GO:0008152	BP	2	metabolic process	-	J1,J3,D,E,L
4	GO:0050896	BP	2	response to stimulus	-	J1,J3,D,E,L
4	GO:0009056	BP	3	catabolic process	-	J1,J3,D,E,L
4	GO:0009058	BP	3	biosynthetic process	-	J1,J3,D,E,L
4	GO:0009719	BP	3	response to endogenous stimulus	-	J1,J3,D,E,L
4	GO:0019748	BP	3	secondary metabolic process	-	J1,J3,D,E,L
4	GO:0005975	BP	4	carbohydrate metabolic process	-	J1,J3,D,E,L
4	GO:0006091	BP	4	generation of precursor metabolites and energy	-	J1,J3,D,E,L
4	GO:0006629	BP	4	lipid metabolic process	-	J1,J3,D,E,L
4	GO:0015979	BP	4	photosynthesis	-	J1,J3,D,E,L
4	GO:1901564	BP	4	organonitrogen compound metabolic process	-	J3
4	GO:0019538	BP	5	protein metabolic process	-	J3
4	GO:0005576	CC	2	extracellular region	-	J1,J3,D,E,L
4	GO:0005623	CC	2	cell	-	J1,J3,D,E,L
4	GO:0043226	CC	2	organelle	-	J3,D
4	GO:0044464	CC	3	cell part	-	J1,J3,D,E,L
4	GO:0030312	CC	5	external encapsulating structure	-	J1,J3,D,E,L
4	GO:0043227	CC	5	membrane-bounded organelle	-	J3,D
4	GO:0005737	CC	6	cytoplasm	-	D
4	GO:0005618	CC	6	cell wall	-	J1,J3,D,E,L
4	GO:0009579	CC	6	thylakoid	-	J1,J3,D,E,L
4	GO:0043229	CC	6	intracellular organelle	-	J3,D
4	GO:0012505	CC	6	endomembrane system	-	J3,D,E
4	GO:0043231	CC	7	intracellular membrane-bounded organelle	-	J3,D
4	GO:0044444	CC	7	cytoplasmic part	-	J3,D
4	GO:0005794	CC	8	Golgi apparatus	-	J1,D,E
4	GO:0009536	CC	8	plastid	-	J1,J3,D,E,L
4	GO:0003824	MF	2	catalytic activity	-	J1,J3,D,E,L
4	GO:0005215	MF	2	transporter activity	-	J1,J3,D,E,L
4	GO:0016787	MF	3	hydrolase activity	-	J1,J3,D,E,L
4	GO:0030246	MF	3	carbohydrate binding	-	J1,J3,D,E,L
4	GO:0036094	MF	4	small molecule binding	-	J1,J3,D,E,L
4	GO:1901265	MF	4	nucleoside phosphate binding	-	J1,J3,D,E,L
4	GO:0000166	MF	5	nucleotide binding	-	J1,J3,D,E,L
5	GO:0065008	BP	3	regulation of biological quality	-	-
5	GO:0044706	BP	3	multi-multicellular organism process	-	-
5	GO:0009628	BP	3	response to abiotic stimulus	-	-
5	GO:0009856	BP	4	pollination	-	-
5	GO:0042592	BP	4	homeostatic process	-	-
5	GO:0009875	BP	5	pollen-pistil interaction	-	-
5	GO:0019725	BP	5	cellular homeostasis	-	-
6	GO:0065007	BP	2	biological regulation	-	-
6	GO:0023052	BP	3	signaling	-	-
6	GO:0050789	BP	3	regulation of biological process	-	-
6	GO:0007154	BP	4	cell communication	-	-
6	GO:0051716	BP	4	cellular response to stimulus	-	-
6	GO:0050794	BP	4	regulation of cellular process	-	-
6	GO:0043170	BP	4	macromolecule metabolic process	-	-
6	GO:0007165	BP	5	signal transduction	-	-
6	GO:0060089	MF	2	molecular transducer activity	-	-
6	GO:0038023	MF	3	signaling receptor activity	-	-
7	GO:0022414	BP	3	reproductive process	-	-
7	GO:0003006	BP	5	developmental process involved in reproduction	-	-
7	GO:0048731	BP	5	system development	-	-
7	GO:0061458	BP	6	reproductive system development	-	-
7	GO:0048367	BP	7	shoot system development	-	-
7	GO:0048608	BP	7	reproductive structure development	-	-
7	GO:0090567	BP	8	reproductive shoot system development	-	-
7	GO:0009908	BP	9	flower development	-	-
7	GO:0005634	CC	8	nucleus	-	-
7	GO:0003682	MF	3	chromatin binding	-	-
8	GO:0071840	BP	2	cellular component organization or biogenesis	-	-
8	GO:0009605	BP	3	response to external stimulus	-	-
8	GO:0009607	BP	3	response to biotic stimulus	-	-
8	GO:0016043	BP	3	cellular component organization	-	-
8	GO:0043565	MF	6	sequence-specific DNA binding	-	-
	1MF - Molecular Function; BP = Biological Process; CC = Cellular component. 2Position. Ascending numbers indicate a more specific category in the GO terms hierarchy. 3Abbreviated expression categories. u = up; d = down; n = ns.
