# Supplementary material for: Differential gene expression and gene ontologies associated with increasing water-stress in leaf and root transcriptomes of perennial ryegrass (Lolium perenne)
Source: PLoS One. 2019 Jul 30;14(7):e0220518. doi: 10.1371/journal.pone.0220518 (PMC6667212; doi:10.1371/journal.pone.0220518)
Supplement: S4 Table — (XLSX) [file pone.0220518.s004.xlsx]

## Sheet: Leaf (Early_Middle_Late)
Supplementary Table S4A. Gene models and annotations associated with enrichment of GO terms from leaf Early_Middle_Late expression categories
	Gene i.d.	Annotation		Associated GO terms
Group 1 AR-up_ns_ns	maker-scaffold_10397_ref0014272-exonerate_est2genome-gene-0.0-mRNA-1	calponin homology domain-containing DDB_G0272472		GO:0097367	MF	carbohydrate derivative binding
	maker-scaffold_5728_ref0018718-exonerate_est2genome-gene-0.1-mRNA-1	disease resistance RGA3		GO:0008144	MF	drug binding
	maker-scaffold_4507_ref0009902-exonerate_est2genome-gene-0.4-mRNA-1	Disease resistance RPM1		GO:0017076	MF	purine nucleotide binding
	maker-scaffold_551_ref0013547-exonerate_est2genome-gene-0.2-mRNA-1	helicase MAGATAMA 3		GO:0032553	MF	ribonucleotide binding
	maker-scaffold_7083_ref0041264-exonerate_est2genome-gene-0.1-mRNA-1	probable serine threonine- kinase DDB_G0286841 isoform X2		GO:0030554	MF	adenyl nucleotide binding
				GO:0032555	MF	purine ribonucleotide binding
				GO:0035639	MF	purine ribonucleoside triphosphate binding
				GO:0032559	MF	adenyl ribonucleotide binding
				GO:0005524	MF	ATP binding
	Gene i.d.	Annotation		Associated GO terms
Group 2 AR-up_ns_ns	snap_masked-scaffold_859_ref0017048-processed-gene-0.24-mRNA-1	abscisic acid receptor PYL2		GO:0009893	BP	positive regulation of metabolic process
	maker-scaffold_16447_ref0008508-exonerate_est2genome-gene-0.0-mRNA-1	B3 domain-containing Os07g0679700-like isoform X1		GO:0009891	BP	positive regulation of biosynthetic process
	maker-scaffold_80_ref0023173-exonerate_est2genome-gene-1.0-mRNA-1	BTB POZ domain-containing At1g30440		GO:0010604	BP	positive regulation of macromolecule metabolic process
	maker-scaffold_8636_ref0033684-exonerate_est2genome-gene-0.2-mRNA-1	CENH3		GO:0051173	BP	positive regulation of nitrogen compound metabolic process
	maker-scaffold_4521_ref0038437-exonerate_est2genome-gene-0.1-mRNA-1	chitin-inducible gibberellin-responsive 1-like		GO:0031325	BP	positive regulation of cellular metabolic process
	maker-scaffold_1048_ref0027212-exonerate_est2genome-gene-0.3-mRNA-1	chitin-inducible gibberellin-responsive 2		GO:0010557	BP	positive regulation of macromolecule biosynthetic process
	maker-scaffold_2989_ref0039576-exonerate_est2genome-gene-0.0-mRNA-1	DNA polymerase kappa isoform X1		GO:0031328	BP	positive regulation of cellular biosynthetic process
	maker-scaffold_305_ref0020767-exonerate_est2genome-gene-0.0-mRNA-1	DNA-directed RNA polymerase V subunit 1		GO:0045935	BP	positive regulation of nucleobase-containing compound metabolic process
	maker-scaffold_11475_ref0021460-exonerate_est2genome-gene-0.1-mRNA-1	dof zinc finger -like		GO:0010628	BP	positive regulation of gene expression
	maker-scaffold_1013_ref0032516-exonerate_est2genome-gene-0.4-mRNA-1	Elicitor-responsive 1		GO:0051254	BP	positive regulation of RNA metabolic process
	maker-scaffold_2369_ref0012738-exonerate_est2genome-gene-0.0-mRNA-1	FT-interacting 1-like		GO:1902680	BP	positive regulation of RNA biosynthetic process
	maker-scaffold_14981_ref0001631-exonerate_est2genome-gene-0.0-mRNA-1	GATA transcription factor 11		GO:1903508	BP	positive regulation of nucleic acid-templated transcription
	maker-scaffold_16011_ref0019224-exonerate_est2genome-gene-0.1-mRNA-1	glycolipid transfer 3		GO:0006366	BP	transcription by RNA polymerase II
	maker-scaffold_2931_ref0007373-exonerate_est2genome-gene-0.2-mRNA-1	histone H1		GO:0045893	BP	positive regulation of transcription, DNA-templated
	maker-scaffold_3037_ref0025557-exonerate_est2genome-gene-0.2-mRNA-1	histone H1		GO:0006357	BP	regulation of transcription by RNA polymerase II
	maker-scaffold_3977_ref0012119-exonerate_est2genome-gene-0.2-mRNA-1	histone H1		GO:0045944	BP	positive regulation of transcription by RNA polymerase II
	maker-scaffold_16095_ref0009661-exonerate_est2genome-gene-0.0-mRNA-1	HKT1 2 transporter		GO:0008289	MF	lipid binding
	maker-scaffold_10865_ref0008247-exonerate_est2genome-gene-0.0-mRNA-1	Homeobox-leucine zipper HOX10		GO:0001067	MF	regulatory region nucleic acid binding
	maker-scaffold_10865_ref0008247-exonerate_est2genome-gene-0.1-mRNA-1	Homeobox-leucine zipper HOX10		GO:0003677	MF	DNA binding
	maker-scaffold_1014_ref0032509-exonerate_est2genome-gene-0.0-mRNA-1	Myb-like DNA-binding domain containing		GO:0003690	MF	double-stranded DNA binding
	maker-scaffold_8950_ref0042616-exonerate_est2genome-gene-0.1-mRNA-1	NAC domain-containing 43		GO:0044212	MF	transcription regulatory region DNA binding
	maker-scaffold_6415_ref0038924-exonerate_est2genome-gene-0.0-mRNA-1	NAC domain-containing 73-like		GO:0140110	MF	transcription regulator activity
	maker-scaffold_10772_ref0031164-exonerate_est2genome-gene-0.0-mRNA-1	predicted protein		GO:1990837	MF	sequence-specific double-stranded DNA binding
	maker-scaffold_959_ref0012945-exonerate_est2genome-gene-0.3-mRNA-1	probable allantoinase		GO:0003700	MF	DNA-binding transcription factor activity
	maker-scaffold_1195_ref0033215-exonerate_est2genome-gene-0.0-mRNA-1	probable WRKY transcription factor 31		GO:0000976	MF	transcription regulatory region sequence-specific DNA binding
	maker-scaffold_674_ref0020298-exonerate_est2genome-gene-0.4-mRNA-1	SCARECROW 2-like		GO:0000981	MF	DNA-binding transcription factor activity, RNA polymerase II-specific
	maker-scaffold_3106_ref0045698-exonerate_est2genome-gene-0.1-mRNA-1	small subunit processome component 20 homolog		GO:0001047	MF	core promoter binding
	maker-scaffold_1307_ref0035695-exonerate_est2genome-gene-0.3-mRNA-1	STICHEL-like		GO:0001046	MF	core promoter sequence-specific DNA binding
	maker-scaffold_4763_ref0018125-exonerate_est2genome-gene-0.1-mRNA-1	synaptotagmin-5-like		GO:0001228	MF	DNA-binding transcription activator activity, RNA polymerase II-specific
	maker-scaffold_596_ref0035137-exonerate_est2genome-gene-0.3-mRNA-1	TPA: homeodomain-like transcription factor superfamily
	maker-scaffold_711_ref0006960-exonerate_est2genome-gene-0.2-mRNA-1	transcription factor bHLH112-like
	maker-scaffold_11861_ref0045849-exonerate_est2genome-gene-0.0-mRNA-1	transcription factor LHW
	maker-scaffold_5782_ref0032841-exonerate_est2genome-gene-0.0-mRNA-1	transcription factor RAX2-like
	maker-scaffold_172_ref0043343-exonerate_est2genome-gene-0.2-mRNA-1	transposon Mutator sub-class
	maker-scaffold_10212_ref0023448-exonerate_est2genome-gene-0.0-mRNA-1	tubby 4
	maker-scaffold_637_ref0045345-exonerate_est2genome-gene-0.0-mRNA-1	WRKY transcription factor
	maker-scaffold_12931_ref0022176-exonerate_est2genome-gene-0.1-mRNA-1	WRKY transcription factor 33
	Gene i.d.	Annotation		Associated GO terms
Group 2 TC-up_down_up	maker-scaffold_5150_ref0044421-exonerate_est2genome-gene-0.1-mRNA-1	SAR DEFICIENT 1-like		GO:0003677	MF	DNA binding
	maker-scaffold_15271_ref0040924-exonerate_est2genome-gene-0.0-mRNA-1	WRKY transcription		GO:0140110	MF	transcription regulator activity
	maker-scaffold_4441_ref0017399-exonerate_est2genome-gene-0.1-mRNA-1	WRKY transcription factor 22		GO:0003700	MF	DNA-binding transcription factor activity
	maker-scaffold_4446_ref0017404-exonerate_est2genome-gene-0.3-mRNA-1	WRKY transcription factor
	maker-scaffold_22587_ref0038257-exonerate_est2genome-gene-0.0-mRNA-1	heat stress transcription factor C-1b-like
	maker-scaffold_6244_ref0025893-exonerate_est2genome-gene-0.2-mRNA-1	Two-component response regulator-like PRR1
	maker-scaffold_16781_ref0028189-exonerate_est2genome-gene-0.0-mRNA-1	WRKY transcription factor
	maker-scaffold_4446_ref0017404-exonerate_est2genome-gene-0.2-mRNA-1	WRKY transcription factor
	maker-scaffold_14981_ref0001631-exonerate_est2genome-gene-0.0-mRNA-1	GATA transcription factor 11
	maker-scaffold_1195_ref0033215-exonerate_est2genome-gene-0.0-mRNA-1	probable WRKY transcription factor 31
	maker-scaffold_3304_ref0020202-exonerate_est2genome-gene-0.0-mRNA-1	heat shock factor
	maker-scaffold_84_ref0023177-exonerate_est2genome-gene-1.0-mRNA-1	transcription factor bHLH66-like
	maker-scaffold_12220_ref0021309-exonerate_est2genome-gene-0.0-mRNA-1	WRKY transcription factor
	maker-scaffold_3977_ref0012119-exonerate_est2genome-gene-0.2-mRNA-1	histone H1
	maker-scaffold_1228_ref0033226-exonerate_est2genome-gene-0.2-mRNA-1	REVEILLE 6-like
	maker-scaffold_8636_ref0033684-exonerate_est2genome-gene-0.2-mRNA-1	CENH3
	maker-scaffold_5759_ref0024249-exonerate_est2genome-gene-0.0-mRNA-1	late elongated hypocoty
	Gene i.d.	Annotation		Associated GO terms
Group 3 AR-up_ns_ns	maker-scaffold_3901_ref0030125-exonerate_est2genome-gene-0.1-mRNA-1	12-oxophytodienoic acid reductase		GO:0009987	BP	cellular process
	maker-scaffold_6776_ref0044367-exonerate_est2genome-gene-0.0-mRNA-1	1-aminocyclopropane-1-carboxylate synthase 1		GO:0006807	BP	nitrogen compound metabolic process
	maker-scaffold_6039_ref0007384-exonerate_est2genome-gene-0.0-mRNA-1	3 -N-debenzoyl-2 -deoxytaxol N-benzoyltransferase-like		GO:0071704	BP	organic substance metabolic process
	maker-scaffold_5306_ref0047899-exonerate_est2genome-gene-0.0-mRNA-1	65-kDa microtubule-associated 1-like		GO:0044238	BP	primary metabolic process
	maker-scaffold_4516_ref0007936-exonerate_est2genome-gene-0.1-mRNA-1	ABC transporter G family member 11-like		GO:0044237	BP	cellular metabolic process
	snap_masked-scaffold_859_ref0017048-processed-gene-0.24-mRNA-1	abscisic acid receptor PYL2		GO:0044260	BP	cellular macromolecule metabolic process
	maker-scaffold_13287_ref0047559-exonerate_est2genome-gene-0.1-mRNA-1	AC078948_18 serine protease		GO:0043412	BP	macromolecule modification
	maker-scaffold_1712_ref0000672-exonerate_est2genome-gene-0.0-mRNA-1	Armadillo repeat-containing kinesin 1		GO:0044267	BP	cellular protein metabolic process
	maker-scaffold_13371_ref0003969-exonerate_est2genome-gene-0.0-mRNA-1	AUGMIN subunit 3		GO:0036211	BP	protein modification process
	maker-scaffold_7675_ref0006087-exonerate_est2genome-gene-0.0-mRNA-1	auxin efflux carrier		GO:0006464	BP	cellular protein modification process
	maker-scaffold_16447_ref0008508-exonerate_est2genome-gene-0.0-mRNA-1	B3 domain-containing Os07g0679700-like isoform X1		GO:0016020	CC	membrane
	maker-scaffold_686_ref0041625-exonerate_est2genome-gene-0.0-mRNA-1	basic blue -like		GO:0071944	CC	cell periphery
	maker-scaffold_9766_ref0021783-exonerate_est2genome-gene-0.0-mRNA-1	benzyl alcohol O-benzoyltransferase-like		GO:0005886	CC	plasma membrane
	maker-scaffold_1776_ref0013307-exonerate_est2genome-gene-0.1-mRNA-1	beta expansin B3		GO:0005488	MF	binding
	maker-scaffold_22373_ref0025634-exonerate_est2genome-gene-0.0-mRNA-1	beta-expansin 1a precursor		GO:0016740	MF	transferase activity
	maker-scaffold_80_ref0023173-exonerate_est2genome-gene-1.0-mRNA-1	BTB POZ domain-containing At1g30440		GO:0097159	MF	organic cyclic compound binding
	maker-scaffold_452_ref0014075-exonerate_est2genome-gene-0.2-mRNA-1	BTB POZ domain-containing At3g56230-like		GO:1901363	MF	heterocyclic compound binding
	snap_masked-scaffold_1747_ref0007943-processed-gene-0.10-mRNA-1	calcium-binding CML19		GO:0016772	MF	transferase activity, transferring phosphorus-containing groups
	snap_masked-scaffold_5055_ref0019900-processed-gene-0.3-mRNA-1	calcium-binding KIC-like		GO:0016301	MF	kinase activity
	maker-scaffold_10397_ref0014272-exonerate_est2genome-gene-0.0-mRNA-1	calponin homology domain-containing DDB_G0272472
	maker-scaffold_6756_ref0031811-exonerate_est2genome-gene-0.1-mRNA-1	cation H(+) antiporter 15-like
	maker-scaffold_8636_ref0033684-exonerate_est2genome-gene-0.2-mRNA-1	CENH3				Gene models associated with GO term G):0005886 - plasma membrane
	maker-scaffold_4521_ref0038437-exonerate_est2genome-gene-0.1-mRNA-1	chitin-inducible gibberellin-responsive 1-like
	maker-scaffold_1048_ref0027212-exonerate_est2genome-gene-0.3-mRNA-1	chitin-inducible gibberellin-responsive 2
	maker-scaffold_959_ref0012945-exonerate_est2genome-gene-0.0-mRNA-1	choline transporter 2
	maker-scaffold_2694_ref0013918-exonerate_est2genome-gene-0.1-mRNA-1	cyclin-dependent kinase inhibitor 6
	maker-scaffold_9032_ref0046446-exonerate_est2genome-gene-0.0-mRNA-1	Cysteine-rich receptor kinase 19
	maker-scaffold_194_ref0030886-exonerate_est2genome-gene-0.0-mRNA-1	Cysteine-rich receptor kinase 25
	maker-scaffold_4941_ref0044937-exonerate_est2genome-gene-0.1-mRNA-1	cytochrome P450 71A1-like
	maker-scaffold_1762_ref0043800-exonerate_est2genome-gene-0.2-mRNA-1	Cytoplasmic dynein 1 light intermediate chain 2
	maker-scaffold_8213_ref0010077-exonerate_est2genome-gene-0.2-mRNA-1	D53L_ORYSJ ame: Full= DWARF 53-LIKE
	maker-scaffold_10714_ref0025221-exonerate_est2genome-gene-0.1-mRNA-1	D-amino-acid chloroplastic-like
	maker-scaffold_115_ref0032462-exonerate_est2genome-gene-0.2-mRNA-1	delta-7-sterol-C5
	maker-scaffold_5728_ref0018718-exonerate_est2genome-gene-0.1-mRNA-1	disease resistance RGA3
	maker-scaffold_3585_ref0003173-exonerate_est2genome-gene-0.1-mRNA-1	disease resistance RGA4
	maker-scaffold_4507_ref0009902-exonerate_est2genome-gene-0.4-mRNA-1	Disease resistance RPM1
	maker-scaffold_2989_ref0039576-exonerate_est2genome-gene-0.0-mRNA-1	DNA polymerase kappa isoform X1
	maker-scaffold_305_ref0020767-exonerate_est2genome-gene-0.0-mRNA-1	DNA-directed RNA polymerase V subunit 1
	maker-scaffold_11475_ref0021460-exonerate_est2genome-gene-0.1-mRNA-1	dof zinc finger -like
	maker-scaffold_552_ref0013550-exonerate_est2genome-gene-0.2-mRNA-1	E3 ubiquitin- ligase RNF14
	maker-scaffold_20114_ref0003246-exonerate_est2genome-gene-0.0-mRNA-1	E3 ubiquitin- ligase RNF14-like
	maker-scaffold_1131_ref0047382-exonerate_est2genome-gene-0.1-mRNA-1	electron transporter
	maker-scaffold_1013_ref0032516-exonerate_est2genome-gene-0.4-mRNA-1	Elicitor-responsive 1
	maker-scaffold_16763_ref0017349-exonerate_est2genome-gene-0.0-mRNA-1	eukaryotic translation initiation factor 3 subunit L-like
	maker-scaffold_16353_ref0013246-exonerate_est2genome-gene-0.0-mRNA-1	expansin Os-EXPA2
	maker-scaffold_21_ref0012207-exonerate_est2genome-gene-2.0-mRNA-1	F-box domain containing
	maker-scaffold_2648_ref0017746-exonerate_est2genome-gene-0.2-mRNA-1	F-box domain containing
	maker-scaffold_3410_ref0017088-exonerate_est2genome-gene-0.0-mRNA-1	F-box FBD LRR-repeat At4g03220
	maker-scaffold_14920_ref0012517-exonerate_est2genome-gene-0.0-mRNA-1	F-box LRR-repeat At3g26922
	maker-scaffold_468_ref0008780-exonerate_est2genome-gene-0.6-mRNA-1	formin 8
	maker-scaffold_1518_ref0023933-exonerate_est2genome-gene-0.0-mRNA-1	fructokinase 1
	maker-scaffold_2369_ref0012738-exonerate_est2genome-gene-0.0-mRNA-1	FT-interacting 1-like
	maker-scaffold_14981_ref0001631-exonerate_est2genome-gene-0.0-mRNA-1	GATA transcription factor 11
	snap_masked-scaffold_21788_ref0011742-processed-gene-0.0-mRNA-1	glucan endo-1,3-beta-D-glucosidase
	maker-scaffold_2625_ref0030260-exonerate_est2genome-gene-0.1-mRNA-1	glucan endo-1,3-beta-glucosidase 11-like
	maker-scaffold_9620_ref0006798-exonerate_est2genome-gene-0.2-mRNA-1	glucan endo-1,3-beta-glucosidase 8
	maker-scaffold_16011_ref0019224-exonerate_est2genome-gene-0.1-mRNA-1	glycolipid transfer 3
	maker-scaffold_1952_ref0042706-exonerate_est2genome-gene-0.2-mRNA-1	GPI inositol-deacylase (DUF1218)
	maker-scaffold_8066_ref0030112-exonerate_est2genome-gene-0.0-mRNA-1	heavy metal-associated domain containing expressed
	maker-scaffold_551_ref0013547-exonerate_est2genome-gene-0.2-mRNA-1	helicase MAGATAMA 3
	maker-scaffold_15565_ref0036290-exonerate_est2genome-gene-0.0-mRNA-1	HGA- ,expressed
	maker-scaffold_2931_ref0007373-exonerate_est2genome-gene-0.2-mRNA-1	histone H1
	maker-scaffold_3037_ref0025557-exonerate_est2genome-gene-0.2-mRNA-1	histone H1
	maker-scaffold_3977_ref0012119-exonerate_est2genome-gene-0.2-mRNA-1	histone H1
	maker-scaffold_16095_ref0009661-exonerate_est2genome-gene-0.0-mRNA-1	HKT1 2 transporter
	maker-scaffold_10865_ref0008247-exonerate_est2genome-gene-0.0-mRNA-1	Homeobox-leucine zipper HOX10
	maker-scaffold_10865_ref0008247-exonerate_est2genome-gene-0.1-mRNA-1	Homeobox-leucine zipper HOX10
	maker-scaffold_13007_ref0023998-exonerate_est2genome-gene-0.2-mRNA-1	hypothetical protein F775_04315
	maker-scaffold_5110_ref0019447-exonerate_est2genome-gene-0.2-mRNA-1	Kelch 5
	maker-scaffold_11439_ref0044716-exonerate_est2genome-gene-0.0-mRNA-1	Kinesin KIN-5A
	maker-scaffold_792_ref0008797-exonerate_est2genome-gene-0.2-mRNA-1	kinesin-4-like isoform X1
	maker-scaffold_12390_ref0002165-exonerate_est2genome-gene-0.0-mRNA-1	leucine-rich repeat receptor kinase PXC1
	maker-scaffold_8594_ref0039194-exonerate_est2genome-gene-0.2-mRNA-1	leucine-rich repeat receptor-like serine threonine- kinase At1g17230
	maker-scaffold_5490_ref0026598-exonerate_est2genome-gene-0.1-mRNA-1	leucine-rich repeat receptor-like serine threonine- kinase BAM1
	maker-scaffold_3830_ref0009938-exonerate_est2genome-gene-0.3-mRNA-1	lysine decarboxylase
	maker-scaffold_6013_ref0042820-exonerate_est2genome-gene-0.3-mRNA-1	lysine histidine transporter-like 6
	maker-scaffold_1019_ref0032508-exonerate_est2genome-gene-0.6-mRNA-1	lysine-specific demethylase JMJD5
	maker-scaffold_17608_ref0005535-exonerate_est2genome-gene-0.1-mRNA-1	methionyl-tRNA synthetase
	maker-scaffold_6346_ref0010855-exonerate_est2genome-gene-0.2-mRNA-1	mitochondrial-like
	maker-scaffold_151_ref0007461-exonerate_est2genome-gene-0.0-mRNA-1	monosaccharide-sensing 2-like
	maker-scaffold_1014_ref0032509-exonerate_est2genome-gene-0.0-mRNA-1	Myb-like DNA-binding domain containing
	maker-scaffold_218_ref0005189-exonerate_est2genome-gene-1.1-mRNA-1	myosin-11-like isoform X2
	maker-scaffold_8950_ref0042616-exonerate_est2genome-gene-0.1-mRNA-1	NAC domain-containing 43
	maker-scaffold_6415_ref0038924-exonerate_est2genome-gene-0.0-mRNA-1	NAC domain-containing 73-like
	maker-scaffold_8239_ref0022626-exonerate_est2genome-gene-0.0-mRNA-1	N-acetylglucosaminyltransferase III
	maker-scaffold_6079_ref0024354-exonerate_est2genome-gene-0.0-mRNA-1	NRT1 PTR FAMILY -like
	maker-scaffold_40_ref0001312-exonerate_est2genome-gene-1.0-mRNA-1	NSP-INTERACTING KINASE 3
	maker-scaffold_1046_ref0027204-exonerate_est2genome-gene-0.0-mRNA-1	Nucleotidyltransferase domain containing expressed
	maker-scaffold_3495_ref0018850-exonerate_est2genome-gene-0.0-mRNA-1	O-acyltransferase WSD1
	maker-scaffold_1316_ref0005227-exonerate_est2genome-gene-0.0-mRNA-1	orphans transcription
	maker-scaffold_11555_ref0031563-exonerate_est2genome-gene-0.1-mRNA-1	pathogenesis-related 5-like
	maker-scaffold_7837_ref0025457-exonerate_est2genome-gene-0.5-mRNA-1	pectin acetylesterase 5-like
	maker-scaffold_5598_ref0028886-exonerate_est2genome-gene-0.4-mRNA-1	peptidyl-prolyl cis-trans isomerase CYP40-like
	maker-scaffold_21799_ref0029741-exonerate_est2genome-gene-0.0-mRNA-1	Peroxidase 21
	maker-scaffold_3287_ref0010475-exonerate_est2genome-gene-0.3-mRNA-1	Phosphatidylinositol 4-phosphate 5-kinase 6
	maker-scaffold_13514_ref0035067-exonerate_est2genome-gene-0.0-mRNA-1	phytochrome A
	maker-scaffold_10772_ref0031164-exonerate_est2genome-gene-0.0-mRNA-1	predicted protein
	maker-scaffold_6070_ref0030815-exonerate_est2genome-gene-0.0-mRNA-1	predicted protein, partial
	maker-scaffold_5308_ref0047895-exonerate_est2genome-gene-0.1-mRNA-1	primary amine oxidase-like
	maker-scaffold_959_ref0012945-exonerate_est2genome-gene-0.3-mRNA-1	probable allantoinase
	maker-scaffold_4602_ref0042626-exonerate_est2genome-gene-0.1-mRNA-1	probable aquaporin PIP2-6
	maker-scaffold_1777_ref0013306-exonerate_est2genome-gene-0.0-mRNA-1	probable auxin efflux carrier component 1c
	maker-scaffold_915_ref0038168-exonerate_est2genome-gene-0.2-mRNA-1	probable beta-1,3-galactosyltransferase 19
	snap_masked-scaffold_12822_ref0014363-processed-gene-0.8-mRNA-1	probable calcium-binding CML14
	snap_masked-scaffold_9858_ref0002629-processed-gene-0.1-mRNA-1	probable calcium-binding CML18
	snap_masked-scaffold_17283_ref0035310-processed-gene-0.0-mRNA-1	probable calcium-binding CML30
	maker-scaffold_522_ref0042157-exonerate_est2genome-gene-0.2-mRNA-1	probable galacturonosyltransferase 7 isoform X1
	maker-scaffold_3640_ref0041493-exonerate_est2genome-gene-0.2-mRNA-1	probable inactive dual specificity phosphatase-like At4g18593 isoform X2
	maker-scaffold_2466_ref0011547-exonerate_est2genome-gene-0.1-mRNA-1	probable inactive leucine-rich repeat receptor kinase At3g03770
	maker-scaffold_9087_ref0030155-exonerate_est2genome-gene-0.3-mRNA-1	probable inactive purple acid phosphatase 16
	maker-scaffold_2692_ref0013920-exonerate_est2genome-gene-0.0-mRNA-1	probable inactive receptor kinase At5g58300
	maker-scaffold_274_ref0017642-exonerate_est2genome-gene-0.2-mRNA-1	probable inactive receptor kinase RLK902
	maker-scaffold_1918_ref0019471-exonerate_est2genome-gene-0.1-mRNA-1	probable LRR receptor-like serine threonine- kinase At1g56130
	maker-scaffold_5455_ref0004850-exonerate_est2genome-gene-0.1-mRNA-1	probable LRR receptor-like serine threonine- kinase MRH1
	maker-scaffold_6190_ref0042529-exonerate_est2genome-gene-0.1-mRNA-1	probable pectate lyase 5
	maker-scaffold_6033_ref0044035-exonerate_est2genome-gene-0.0-mRNA-1	probable proline transporter 2 isoform X2
	maker-scaffold_1127_ref0029472-exonerate_est2genome-gene-0.0-mRNA-1	probable receptor kinase At1g11050
	maker-scaffold_3683_ref0014690-exonerate_est2genome-gene-0.0-mRNA-1	probable serine threonine- kinase At1g01540
	maker-scaffold_7083_ref0041264-exonerate_est2genome-gene-0.1-mRNA-1	probable serine threonine- kinase DDB_G0286841 isoform X2
	maker-scaffold_13534_ref0022659-exonerate_est2genome-gene-0.1-mRNA-1	probable staphylococcal-like nuclease CAN2
	maker-scaffold_5816_ref0030983-exonerate_est2genome-gene-0.0-mRNA-1	probable sucrose-phosphate synthase 4
	maker-scaffold_6703_ref0002616-exonerate_est2genome-gene-0.1-mRNA-1	probable transport Sec1b
	maker-scaffold_8978_ref0006723-exonerate_est2genome-gene-0.0-mRNA-1	probable VAMP At1g33475
	maker-scaffold_1195_ref0033215-exonerate_est2genome-gene-0.0-mRNA-1	probable WRKY transcription factor 31
	maker-scaffold_1251_ref0026327-exonerate_est2genome-gene-0.1-mRNA-1	Proline-rich receptor kinase PERK4
	maker-scaffold_5070_ref0007296-exonerate_est2genome-gene-0.1-mRNA-1	pseudo histidine-containing phosphotransfer 2
	maker-scaffold_7392_ref0003711-exonerate_est2genome-gene-0.0-mRNA-1	receptor kinase At4g00960
	maker-scaffold_21159_ref0002244-exonerate_est2genome-gene-0.0-mRNA-1	receptor kinase At4g00960
	maker-scaffold_4964_ref0009054-exonerate_est2genome-gene-0.0-mRNA-1	root phototropism 3
	maker-scaffold_1693_ref0045139-exonerate_est2genome-gene-0.0-mRNA-1	rop guanine nucleotide exchange factor 1
	maker-scaffold_8638_ref0033694-exonerate_est2genome-gene-0.0-mRNA-1	rop guanine nucleotide exchange factor 7
	maker-scaffold_9149_ref0018300-exonerate_est2genome-gene-0.0-mRNA-1	ROS1-like isoform X3
	maker-scaffold_2872_ref0020182-exonerate_est2genome-gene-0.0-mRNA-1	Sacsin
	maker-scaffold_254_ref0030173-exonerate_est2genome-gene-0.1-mRNA-1	Salicylate O-methyltransferase
	maker-scaffold_674_ref0020298-exonerate_est2genome-gene-0.4-mRNA-1	SCARECROW 2-like
	maker-scaffold_8187_ref0000846-exonerate_est2genome-gene-0.0-mRNA-1	serine arginine repetitive matrix 1-like isoform X1
	maker-scaffold_1382_ref0037371-exonerate_est2genome-gene-0.0-mRNA-1	serine carboxypeptidase-like 18
	maker-scaffold_210_ref0005183-exonerate_est2genome-gene-1.1-mRNA-1	serine threonine- kinase
	maker-scaffold_14415_ref0026899-exonerate_est2genome-gene-0.0-mRNA-1	Serine threonine- kinase SAPK7
	maker-scaffold_3106_ref0045698-exonerate_est2genome-gene-0.1-mRNA-1	small subunit processome component 20 homolog
	maker-scaffold_1307_ref0035695-exonerate_est2genome-gene-0.3-mRNA-1	STICHEL-like
	maker-scaffold_15606_ref0038249-exonerate_est2genome-gene-0.0-mRNA-1	STRICTOSIDINE SYNTHASE-LIKE 10-like
	maker-scaffold_3448_ref0010058-exonerate_est2genome-gene-0.2-mRNA-1	STRUBBELIG-RECEPTOR FAMILY 7 isoform X2
	maker-scaffold_6955_ref0011933-exonerate_est2genome-gene-0.0-mRNA-1	sucrose transporter 1
	maker-scaffold_4763_ref0018125-exonerate_est2genome-gene-0.1-mRNA-1	synaptotagmin-5-like
	maker-scaffold_1309_ref0035684-exonerate_est2genome-gene-0.7-mRNA-1	T-complex 1 subunit beta
	maker-scaffold_5952_ref0008368-exonerate_est2genome-gene-0.2-mRNA-1	TPA: DUF1350 domain containing
	maker-scaffold_596_ref0035137-exonerate_est2genome-gene-0.3-mRNA-1	TPA: homeodomain-like transcription factor superfamily
	maker-scaffold_5095_ref0043164-exonerate_est2genome-gene-0.0-mRNA-1	TPA: leucine-rich repeat transmembrane kinase family
	maker-scaffold_13541_ref0028009-exonerate_est2genome-gene-0.0-mRNA-1	TPX2 isoform X1
	maker-scaffold_711_ref0006960-exonerate_est2genome-gene-0.2-mRNA-1	transcription factor bHLH112-like
	maker-scaffold_11861_ref0045849-exonerate_est2genome-gene-0.0-mRNA-1	transcription factor LHW
	maker-scaffold_5782_ref0032841-exonerate_est2genome-gene-0.0-mRNA-1	transcription factor RAX2-like
	maker-scaffold_172_ref0043343-exonerate_est2genome-gene-0.2-mRNA-1	transposon Mutator sub-class
	maker-scaffold_1013_ref0032516-exonerate_est2genome-gene-0.2-mRNA-1	triosephosphate cytosolic-like
	maker-scaffold_10212_ref0023448-exonerate_est2genome-gene-0.0-mRNA-1	tubby 4
	maker-scaffold_310_ref0002706-exonerate_est2genome-gene-0.0-mRNA-1	type I inositol 1,4,5-trisphosphate 5-phosphatase CVP2-like
	maker-scaffold_2243_ref0041858-exonerate_est2genome-gene-0.1-mRNA-1	U-box domain-containing 16-like
	maker-scaffold_17341_ref0047084-exonerate_est2genome-gene-0.0-mRNA-1	UDP-glycosyltransferase 86A1
	maker-scaffold_3213_ref0042502-exonerate_est2genome-gene-0.4-mRNA-1	uncharacterized membrane At3g27390-like
	maker-scaffold_9118_ref0012829-exonerate_est2genome-gene-0.0-mRNA-1	unnamed protein product
	maker-scaffold_901_ref0007608-exonerate_est2genome-gene-0.3-mRNA-1	vacuolar amino acid transporter 1-like
	maker-scaffold_10449_ref0042301-exonerate_est2genome-gene-0.0-mRNA-1	Wall-associated receptor kinase 3
	maker-scaffold_5225_ref0045647-exonerate_est2genome-gene-0.3-mRNA-1	WEAK CHLOROPLAST MOVEMENT UNDER BLUE LIGHT 1
	maker-scaffold_637_ref0045345-exonerate_est2genome-gene-0.0-mRNA-1	WRKY transcription factor
	maker-scaffold_12931_ref0022176-exonerate_est2genome-gene-0.1-mRNA-1	WRKY transcription factor 33
	maker-scaffold_7229_ref0005141-exonerate_est2genome-gene-0.0-mRNA-1	zinc finger C3H4 type domain
	maker-scaffold_3311_ref0038183-exonerate_est2genome-gene-0.0-mRNA-1	zinc-finger homeodomain 4-like
	Gene i.d.	Annotation		Associated GO terms
Group 3 AR-TC ns_ns_down down_down_down down_down_ns down_ns_down down_ns_ns ns_down_down ns_down_ns	maker-scaffold_8410_ref0039816-exonerate_est2genome-gene-0.4-mRNA-1	125 kDa kinesin-related		GO:0009987	BP	cellular process
	maker-scaffold_2118_ref0035441-exonerate_est2genome-gene-0.0-mRNA-1	125 kDa kinesin-related -like		GO:0006807	BP	nitrogen compound metabolic process
	maker-scaffold_296_ref0003374-exonerate_est2genome-gene-1.0-mRNA-1	12-oxophytodienoate reductase 1		GO:0071704	BP	organic substance metabolic process
	maker-scaffold_5020_ref0001773-exonerate_est2genome-gene-0.1-mRNA-1	12-oxophytodienoate reductase 11		GO:0044238	BP	primary metabolic process
	maker-scaffold_9415_ref0006109-exonerate_est2genome-gene-0.0-mRNA-1	12-oxophytodienoate reductase 5		GO:0044237	BP	cellular metabolic process
	maker-scaffold_3901_ref0030125-exonerate_est2genome-gene-0.0-mRNA-1	12-oxo-phytodienoic acid reductase		GO:0044260	BP	cellular macromolecule metabolic process
	maker-scaffold_1054_ref0009183-exonerate_est2genome-gene-0.2-mRNA-1	1-aminocyclopropane-1-carboxylate oxidase homolog 1-like		GO:0043412	BP	macromolecule modification
	maker-scaffold_1664_ref0005604-exonerate_est2genome-gene-0.1-mRNA-1	29 kDa ribonucleo chloroplastic		GO:0044267	BP	cellular protein metabolic process
	maker-scaffold_17181_ref0001656-exonerate_est2genome-gene-0.0-mRNA-1	2Fe-2S ferredoxin superfamily		GO:0036211	BP	protein modification process
	maker-scaffold_1379_ref0015994-exonerate_est2genome-gene-0.5-mRNA-1	2-oxoglutarate mitochondrial-like		GO:0006464	BP	cellular protein modification process
	maker-scaffold_8704_ref0036890-exonerate_est2genome-gene-0.0-mRNA-1	3beta-hydroxysteroid-dehydrogenase decarboxylase isoform 1-like		GO:0016020	CC	membrane
	maker-scaffold_237_ref0040978-exonerate_est2genome-gene-1.1-mRNA-1	3-hydroxybenzoate 6-hydroxylase 1		GO:0071944	CC	cell periphery
	maker-scaffold_127_ref0038027-exonerate_est2genome-gene-0.3-mRNA-1	3-hydroxyisobutyrate dehydrogenase-like mitochondrial		GO:0005886	CC	plasma membrane
	maker-scaffold_5108_ref0001326-exonerate_est2genome-gene-0.0-mRNA-1	3-ketoacyl- synthase 11		GO:0005488	MF	binding
	maker-scaffold_3507_ref0001444-exonerate_est2genome-gene-0.4-mRNA-1	4,5-DOPA dioxygenase extradiol		GO:0016740	MF	transferase activity
	maker-scaffold_7906_ref0007683-exonerate_est2genome-gene-0.1-mRNA-1	40S ribosomal S18		GO:0097159	MF	organic cyclic compound binding
	maker-scaffold_77_ref0040680-exonerate_est2genome-gene-1.1-mRNA-1	40S ribosomal S6		GO:1901363	MF	heterocyclic compound binding
	maker-scaffold_1716_ref0000676-exonerate_est2genome-gene-0.6-mRNA-1	4-coumarate-- ligase-like 3		GO:0016772	MF	transferase activity, transferring phosphorus-containing groups
	maker-scaffold_10857_ref0002759-exonerate_est2genome-gene-0.0-mRNA-1	4-hydroxybenzoate mitochondrial-like		GO:0016301	MF	kinase activity
	maker-scaffold_11945_ref0043388-exonerate_est2genome-gene-0.0-mRNA-1	50S ribosomal L13
	maker-scaffold_466_ref0008784-exonerate_est2genome-gene-0.1-mRNA-1	50S ribosomal L19- chloroplastic
	maker-scaffold_471_ref0026820-exonerate_est2genome-gene-0.3-mRNA-1	5-oxoprolinase
	maker-scaffold_287_ref0033864-exonerate_est2genome-gene-0.4-mRNA-1	65-kDa microtubule-associated 8
	maker-scaffold_237_ref0040978-exonerate_est2genome-gene-1.0-mRNA-1	7-deoxyloganetin glucosyltransferase-like
	snap_masked-scaffold_5358_ref0042440-processed-gene-0.7-mRNA-1	ABA receptor 8
	maker-scaffold_14095_ref0029379-exonerate_est2genome-gene-0.0-mRNA-1	ABC transporter B family member 15
	maker-scaffold_11148_ref0003676-exonerate_est2genome-gene-0.1-mRNA-1	ABC transporter B family member 8
	maker-scaffold_13443_ref0044540-exonerate_est2genome-gene-0.0-mRNA-1	ABC transporter C family member 3
	maker-scaffold_7330_ref0014532-exonerate_est2genome-gene-0.0-mRNA-1	ABC transporter C family member 3
	maker-scaffold_13492_ref0035787-exonerate_est2genome-gene-0.0-mRNA-1	ABC transporter C family member 3
	maker-scaffold_88_ref0023179-exonerate_est2genome-gene-0.1-mRNA-1	ABC transporter C family member 4
	maker-scaffold_2876_ref0005404-exonerate_est2genome-gene-0.2-mRNA-1	ABC transporter G family member 11-like
	maker-scaffold_170_ref0043345-exonerate_est2genome-gene-1.1-mRNA-1	ABC transporter G family member 31
	maker-scaffold_14647_ref0039971-exonerate_est2genome-gene-0.0-mRNA-1	ABC transporter G family member 36
	maker-scaffold_6976_ref0047822-exonerate_est2genome-gene-0.0-mRNA-1	ABC transporter G family member 37
	maker-scaffold_2527_ref0045156-exonerate_est2genome-gene-0.0-mRNA-1	ABC transporter G family member 45
	maker-scaffold_3065_ref0019997-exonerate_est2genome-gene-0.2-mRNA-1	ABC(yeast) homolog1 isoform X1
	snap_masked-scaffold_5169_ref0039041-processed-gene-0.9-mRNA-1	Abscisic acid receptor PYL2
	snap_masked-scaffold_1301_ref0035689-processed-gene-0.9-mRNA-1	abscisic acid receptor PYL4
	snap_masked-scaffold_4928_ref0034065-processed-gene-0.7-mRNA-1	abscisic acid receptor PYL4
	maker-scaffold_3660_ref0028976-exonerate_est2genome-gene-0.0-mRNA-1	AC092749_14 retroelement
	maker-scaffold_12163_ref0018953-exonerate_est2genome-gene-0.0-mRNA-1	ACC oxidase
	maker-scaffold_1378_ref0015995-exonerate_est2genome-gene-0.3-mRNA-1	Acetyl-coenzyme A synthetase
	maker-scaffold_472_ref0026817-exonerate_est2genome-gene-0.1-mRNA-1	ACT domain-containing ACR4-like
	maker-scaffold_471_ref0026820-exonerate_est2genome-gene-0.6-mRNA-1	actin-depolymerizing factor 10
	maker-scaffold_4196_ref0041311-exonerate_est2genome-gene-0.2-mRNA-1	adenine phosphoribosyltransferase 2
	maker-scaffold_18772_ref0007075-exonerate_est2genome-gene-0.0-mRNA-1	adenine phosphoribosyltransferase 2-like
	maker-scaffold_5020_ref0001773-exonerate_est2genome-gene-0.0-mRNA-1	ALA-interacting subunit 1
	maker-scaffold_3363_ref0009360-exonerate_est2genome-gene-0.1-mRNA-1	Alcohol dehydrogenase 3
	maker-scaffold_610_ref0009434-exonerate_est2genome-gene-0.3-mRNA-1	alcohol dehydrogenase 3
	maker-scaffold_1722_ref0018760-exonerate_est2genome-gene-0.0-mRNA-1	aldehyde dehydrogenase family 2 member C4-like
	maker-scaffold_9377_ref0000617-exonerate_est2genome-gene-0.0-mRNA-1	Aldehyde dehydrogenase family 2 member mitochondrial
	maker-scaffold_9044_ref0005159-exonerate_est2genome-gene-0.0-mRNA-1	aldehyde dehydrogenase family 3 member H1
	maker-scaffold_4471_ref0022933-exonerate_est2genome-gene-0.1-mRNA-1	Aldose 1-epimerase
	maker-scaffold_5973_ref0020957-exonerate_est2genome-gene-0.3-mRNA-1	Aldose 1-epimerase
	maker-scaffold_4471_ref0022933-exonerate_est2genome-gene-0.0-mRNA-1	aldose 1-epimerase-like
	maker-scaffold_5238_ref0027713-exonerate_est2genome-gene-0.0-mRNA-1	aldose 1-epimerase-like
	maker-scaffold_1522_ref0018361-exonerate_est2genome-gene-0.2-mRNA-1	aldose 1-epimerase-like
	maker-scaffold_12166_ref0018950-exonerate_est2genome-gene-0.0-mRNA-1	alpha-1,4 glucan phosphorylase L chloroplastic amyloplastic
	maker-scaffold_10424_ref0028485-exonerate_est2genome-gene-0.1-mRNA-1	alpha-amylase
	maker-scaffold_15544_ref0023858-exonerate_est2genome-gene-0.0-mRNA-1	alpha-amylase isozyme 3E precursor
	maker-scaffold_3058_ref0037941-exonerate_est2genome-gene-0.2-mRNA-1	alpha-galactosidase
	maker-scaffold_10196_ref0040641-exonerate_est2genome-gene-0.1-mRNA-1	alpha-glucan water chloroplastic-like
	maker-scaffold_10189_ref0022846-exonerate_est2genome-gene-0.0-mRNA-1	alpha-L-arabinofuranosidase 1-like isoform X1
	maker-scaffold_2780_ref0029565-exonerate_est2genome-gene-0.0-mRNA-1	alpha-xylosidase 1
	maker-scaffold_1590_ref0025680-exonerate_est2genome-gene-0.1-mRNA-1	amine oxidase flavin domain-containing
	maker-scaffold_901_ref0007608-exonerate_est2genome-gene-0.0-mRNA-1	Amino acid permease 1
	maker-scaffold_1386_ref0037375-exonerate_est2genome-gene-0.0-mRNA-1	amino acid permease 3-like
	maker-scaffold_3570_ref0030286-exonerate_est2genome-gene-0.0-mRNA-1	amino acid permease 6
	maker-scaffold_6366_ref0023477-exonerate_est2genome-gene-0.2-mRNA-1	amino acid transporter ANTL1-like
	maker-scaffold_5370_ref0029998-exonerate_est2genome-gene-0.1-mRNA-1	amino-acid permease BAT1 homolog isoform X1
	maker-scaffold_9682_ref0044417-exonerate_est2genome-gene-0.0-mRNA-1	amino-acid permease BAT1 homolog isoform X1
	maker-scaffold_211_ref0005184-exonerate_est2genome-gene-1.11-mRNA-1	Angio-associated migratory cell
	maker-scaffold_6292_ref0018636-exonerate_est2genome-gene-0.0-mRNA-1	ankyrin repeat family -like
	maker-scaffold_2734_ref0022592-exonerate_est2genome-gene-0.0-mRNA-1	ankyrin repeat-containing At2g01680 isoform X1
	maker-scaffold_8316_ref0014503-exonerate_est2genome-gene-0.2-mRNA-1	ankyrin repeat-containing At5g02620
	maker-scaffold_6790_ref0008468-exonerate_est2genome-gene-0.0-mRNA-1	anthocyanidin 5,3-O-glucosyltransferase
	maker-scaffold_10749_ref0025921-exonerate_est2genome-gene-0.0-mRNA-1	anthranilate N-benzoyltransferase 1
	maker-scaffold_908_ref0007599-exonerate_est2genome-gene-0.3-mRNA-1	anthranilate synthase alpha subunit chloroplastic
	maker-scaffold_51_ref0019419-exonerate_est2genome-gene-0.1-mRNA-1	ARF guanine-nucleotide exchange factor GNOM-like
	maker-scaffold_3386_ref0021924-exonerate_est2genome-gene-0.0-mRNA-1	argonaute MEL1-like
	maker-scaffold_56_ref0019426-exonerate_est2genome-gene-0.3-mRNA-1	argonaute PNH1-like
	maker-scaffold_12222_ref0021302-exonerate_est2genome-gene-0.0-mRNA-1	asparagine synthetase
	maker-scaffold_375_ref0040305-exonerate_est2genome-gene-0.1-mRNA-1	asparagine synthetase
	maker-scaffold_574_ref0000904-exonerate_est2genome-gene-0.1-mRNA-1	aspartate chloroplastic
	maker-scaffold_8604_ref0003213-exonerate_est2genome-gene-0.0-mRNA-1	aspartate--tRNA ligase cytoplasmic-like
	maker-scaffold_3729_ref0043842-exonerate_est2genome-gene-0.2-mRNA-1	ASPARTIC PROTEASE IN GUARD CELL 1
	maker-scaffold_4336_ref0024678-exonerate_est2genome-gene-0.1-mRNA-1	ASPARTIC PROTEASE IN GUARD CELL 1-like
	maker-scaffold_6270_ref0031147-exonerate_est2genome-gene-0.0-mRNA-1	ASPARTIC PROTEASE IN GUARD CELL 2
	maker-scaffold_1352_ref0028597-exonerate_est2genome-gene-0.1-mRNA-1	ASPARTIC PROTEASE IN GUARD CELL 2-like
	maker-scaffold_1060_ref0014573-exonerate_est2genome-gene-0.4-mRNA-1	aspartokinase chloroplastic
	maker-scaffold_7439_ref0026570-exonerate_est2genome-gene-0.0-mRNA-1	AT-hook motif nuclear-localized 23-like
	maker-scaffold_6424_ref0033438-exonerate_est2genome-gene-0.2-mRNA-1	ATP synthase I-related
	maker-scaffold_1318_ref0005225-exonerate_est2genome-gene-0.5-mRNA-1	ATP-dependent 6-phosphofructokinase chloroplastic-like
	maker-scaffold_4164_ref0045067-exonerate_est2genome-gene-0.0-mRNA-1	ATP-dependent Clp protease ATP-binding subunit
	maker-scaffold_14724_ref0017258-exonerate_est2genome-gene-0.0-mRNA-1	ATP-dependent DNA helicase Q-like 1
	maker-scaffold_5714_ref0000646-exonerate_est2genome-gene-0.0-mRNA-1	ATP-dependent DNA helicase Q-like SIM isoform X1
	maker-scaffold_10682_ref0031872-exonerate_est2genome-gene-0.0-mRNA-1	ATP-dependent RNA helicase mitochondrial
	maker-scaffold_5375_ref0030001-exonerate_est2genome-gene-0.3-mRNA-1	auxin response factor 13-like
	maker-scaffold_5430_ref0045179-exonerate_est2genome-gene-0.4-mRNA-1	auxin response factor 15-like
	maker-scaffold_5430_ref0045179-exonerate_est2genome-gene-0.3-mRNA-1	auxin response factor 15-like
	maker-scaffold_173_ref0043342-exonerate_est2genome-gene-1.1-mRNA-1	Auxin response factor 19
	maker-scaffold_6967_ref0017383-exonerate_est2genome-gene-0.1-mRNA-1	auxin transporter 1
	maker-scaffold_8310_ref0014497-exonerate_est2genome-gene-0.2-mRNA-1	auxin-independent growth promoter
	maker-scaffold_441_ref0044603-exonerate_est2genome-gene-0.3-mRNA-1	Auxin-responsive IAA30
	maker-scaffold_6575_ref0047303-exonerate_est2genome-gene-0.0-mRNA-1	B3 domain-containing
	maker-scaffold_44_ref0001308-exonerate_est2genome-gene-0.0-mRNA-1	B3 domain-containing
	maker-scaffold_13980_ref0022810-exonerate_est2genome-gene-0.1-mRNA-1	B3 domain-containing Os01g0234100-like
	maker-scaffold_13224_ref0036867-exonerate_est2genome-gene-0.1-mRNA-1	B3 domain-containing Os12g0592300-like
	maker-scaffold_10107_ref0028931-exonerate_est2genome-gene-0.0-mRNA-1	bacterial blight resistance XA26
	maker-scaffold_2022_ref0025720-exonerate_est2genome-gene-0.0-mRNA-1	bacterial blight resistance XA26
	maker-scaffold_15463_ref0026268-exonerate_est2genome-gene-0.0-mRNA-1	BAG family molecular chaperone regulator 1-like
	maker-scaffold_6329_ref0048360-exonerate_est2genome-gene-0.1-mRNA-1	BAG family molecular chaperone regulator 1-like
	maker-scaffold_7777_ref0017686-exonerate_est2genome-gene-0.0-mRNA-1	BAG family molecular chaperone regulator 6 isoform X1
	maker-scaffold_2736_ref0022594-exonerate_est2genome-gene-0.2-mRNA-1	barley Z homolog
	maker-scaffold_10775_ref0031163-exonerate_est2genome-gene-0.1-mRNA-1	basic blue -like
	maker-scaffold_1861_ref0047449-exonerate_est2genome-gene-0.1-mRNA-1	B-box zinc finger 20-like
	maker-scaffold_4007_ref0047187-exonerate_est2genome-gene-0.0-mRNA-1	B-box zinc finger 22
	maker-scaffold_524_ref0042151-exonerate_est2genome-gene-0.0-mRNA-1	B-box zinc finger 22-like
	maker-scaffold_18994_ref0004242-exonerate_est2genome-gene-0.0-mRNA-1	beta 1,3 glucanase
	maker-scaffold_3056_ref0037951-exonerate_est2genome-gene-0.0-mRNA-1	beta 1,3 glucanase
	snap_masked-scaffold_3056_ref0037951-processed-gene-0.1-mRNA-1	beta 1,3 glucanase
	maker-scaffold_3056_ref0037951-exonerate_est2genome-gene-0.1-mRNA-1	beta 1,3 glucanase
	maker-scaffold_1776_ref0013307-exonerate_est2genome-gene-0.1-mRNA-1	beta expansin B3
	maker-scaffold_5327_ref0035434-exonerate_est2genome-gene-0.1-mRNA-1	Beta- insoluble isoenzyme 7
	maker-scaffold_16_ref0042661-exonerate_est2genome-gene-2.1-mRNA-1	beta- insoluble isoenzyme 7-like
	maker-scaffold_42_ref0001310-exonerate_est2genome-gene-0.0-mRNA-1	beta- insoluble isoenzyme 7-like
	maker-scaffold_5794_ref0002350-snap-gene-0.10-mRNA-1	beta-1,3-glucanase precursor
	maker-scaffold_1952_ref0042706-exonerate_est2genome-gene-0.4-mRNA-1	beta-amylase
	maker-scaffold_370_ref0040302-exonerate_est2genome-gene-0.3-mRNA-1	beta-amylase chloroplastic
	maker-scaffold_1290_ref0004482-exonerate_est2genome-gene-0.0-mRNA-1	beta-D-xylosidase 4-like
	maker-scaffold_44_ref0001308-exonerate_est2genome-gene-1.1-mRNA-1	Beta-expansin 1a expressed
	maker-scaffold_14010_ref0031157-exonerate_est2genome-gene-0.0-mRNA-1	beta-galactosidase 3
	maker-scaffold_1009_ref0001982-exonerate_est2genome-gene-0.0-mRNA-1	beta-galactosidase 9
	maker-scaffold_5291_ref0013394-exonerate_est2genome-gene-0.0-mRNA-1	beta-glucosidase 13
	maker-scaffold_323_ref0033182-exonerate_est2genome-gene-0.0-mRNA-1	beta-glucosidase 3B-like
	maker-scaffold_8227_ref0004586-exonerate_est2genome-gene-0.0-mRNA-1	beta-glucosidase 3B-like
	maker-scaffold_1420_ref0033618-exonerate_est2genome-gene-0.3-mRNA-1	beta-glucosidase 3B-like isoform X1
	maker-scaffold_674_ref0020298-exonerate_est2genome-gene-0.5-mRNA-1	bHLH domain
	maker-scaffold_11293_ref0041188-exonerate_est2genome-gene-0.1-mRNA-1	bHLH domain
	maker-scaffold_19440_ref0007159-exonerate_est2genome-gene-0.0-mRNA-1	bHLH domain
	maker-scaffold_4662_ref0031864-exonerate_est2genome-gene-0.0-mRNA-1	bHLH family expressed
	maker-scaffold_275_ref0017643-exonerate_est2genome-gene-0.8-mRNA-1	bidirectional sugar transporter SWEET1a
	maker-scaffold_4372_ref0033465-exonerate_est2genome-gene-0.0-mRNA-1	bidirectional sugar transporter SWEET2a-like isoform X1
	maker-scaffold_2936_ref0007374-exonerate_est2genome-gene-0.0-mRNA-1	bisdemethoxycurcumin synthase-like
	snap_masked-scaffold_10387_ref0026365-processed-gene-0.1-mRNA-1	Blue copper
	maker-scaffold_1323_ref0023227-exonerate_est2genome-gene-0.1-mRNA-1	blue copper -like
	maker-scaffold_10790_ref0022122-exonerate_est2genome-gene-0.2-mRNA-1	BONZAI 3
	maker-scaffold_3329_ref0032639-exonerate_est2genome-gene-0.1-mRNA-1	branched-chain-amino-acid aminotransferase chloroplastic-like
	maker-scaffold_2569_ref0021823-exonerate_est2genome-gene-0.1-mRNA-1	BRCT domain-containing
	maker-scaffold_24_ref0012210-exonerate_est2genome-gene-0.1-mRNA-1	BREAST CANCER SUSCEPTIBILITY 1 homolog
	maker-scaffold_8890_ref0021740-exonerate_est2genome-gene-0.0-mRNA-1	BTB POZ and TAZ domain-containing 1-like
	maker-scaffold_1230_ref0015292-exonerate_est2genome-gene-0.0-mRNA-1	BTB POZ and TAZ domain-containing 2-like
	maker-scaffold_10958_ref0006845-exonerate_est2genome-gene-0.0-mRNA-1	C2 and GRAM domain-containing At1g03370-like
	maker-scaffold_16723_ref0042333-exonerate_est2genome-gene-0.0-mRNA-1	caffeoylshikimate esterase-like
	maker-scaffold_306_ref0020768-exonerate_est2genome-gene-1.2-mRNA-1	calcineurin B 4
	maker-scaffold_2897_ref0020637-exonerate_est2genome-gene-0.1-mRNA-1	calcium ion binding
	maker-scaffold_1411_ref0028315-exonerate_est2genome-gene-0.2-mRNA-1	calcium uniporter mitochondrial-like
	maker-scaffold_1108_ref0016974-exonerate_est2genome-gene-0.0-mRNA-1	calcium-dependent kinase
	maker-scaffold_397_ref0000948-exonerate_est2genome-gene-0.1-mRNA-1	calcium-dependent kinase
	maker-scaffold_820_ref0016246-exonerate_est2genome-gene-0.0-mRNA-1	Calcium-dependent kinase 13
	maker-scaffold_9861_ref0008096-exonerate_est2genome-gene-0.0-mRNA-1	calcium-dependent kinase 1-like
	maker-scaffold_1907_ref0001346-exonerate_est2genome-gene-0.1-mRNA-1	Calcium-transporting ATPase plasma membrane-type
	maker-scaffold_215_ref0005188-exonerate_est2genome-gene-0.1-mRNA-1	callose synthase 12-like
	maker-scaffold_1497_ref0026669-exonerate_est2genome-gene-0.2-mRNA-1	callose synthase 12-like
	maker-scaffold_5435_ref0015632-exonerate_est2genome-gene-0.0-mRNA-1	callose synthase 3-like
	maker-scaffold_3534_ref0006870-exonerate_est2genome-gene-0.0-mRNA-1	calmodulin-binding 60 D-like isoform X3
	maker-scaffold_6417_ref0038926-exonerate_est2genome-gene-0.1-mRNA-1	calmodulin-binding heat-shock
	maker-scaffold_15861_ref0032062-exonerate_est2genome-gene-0.0-mRNA-1	calmodulin-binding receptor-like cytoplasmic kinase 2
	maker-scaffold_1886_ref0036814-exonerate_est2genome-gene-0.2-mRNA-1	calmodulin-binding receptor-like cytoplasmic kinase 3
	maker-scaffold_3680_ref0014693-exonerate_est2genome-gene-0.2-mRNA-1	carbamoyl-phosphate synthase large chloroplastic-like
	maker-scaffold_53_ref0019421-exonerate_est2genome-gene-1.0-mRNA-1	CASP 1U3
	maker-scaffold_2434_ref0006137-exonerate_est2genome-gene-0.0-mRNA-1	CASP 2C1
	maker-scaffold_499_ref0037563-exonerate_est2genome-gene-1.3-mRNA-1	catalytic hydrolase
	maker-scaffold_6709_ref0024835-exonerate_est2genome-gene-0.0-mRNA-1	cation H(+) antiporter 19-like
	maker-scaffold_2482_ref0022549-exonerate_est2genome-gene-0.1-mRNA-1	cationic peroxidase 1-like
	maker-scaffold_12879_ref0019839-exonerate_est2genome-gene-0.0-mRNA-1	cationic peroxidase 1-like
	maker-scaffold_17923_ref0044934-exonerate_est2genome-gene-0.0-mRNA-1	CBL-interacting kinase 10
	maker-scaffold_5419_ref0028236-exonerate_est2genome-gene-0.2-mRNA-1	CBL-interacting kinase 14
	maker-scaffold_485_ref0019635-exonerate_est2genome-gene-0.0-mRNA-1	CBL-interacting kinase 14
	maker-scaffold_2795_ref0011585-exonerate_est2genome-gene-0.0-mRNA-1	CBL-interacting kinase 19
	maker-scaffold_1830_ref0004530-exonerate_est2genome-gene-0.0-mRNA-1	CBL-interacting kinase 21
	maker-scaffold_5203_ref0032995-exonerate_est2genome-gene-0.1-mRNA-1	cell division control 6 homolog isoform X1
	maker-scaffold_13767_ref0012357-exonerate_est2genome-gene-0.0-mRNA-1	Cell division cycle 5
	maker-scaffold_2610_ref0012267-exonerate_est2genome-gene-0.0-mRNA-1	Cell division cycle 5
	maker-scaffold_2705_ref0027945-exonerate_est2genome-gene-0.7-mRNA-1	cell division homolog 2- chloroplastic-like
	maker-scaffold_953_ref0012943-exonerate_est2genome-gene-0.0-mRNA-1	cell number regulator 1
	maker-scaffold_5925_ref0026441-exonerate_est2genome-gene-0.0-mRNA-1	cell number regulator 10
	maker-scaffold_406_ref0021378-exonerate_est2genome-gene-0.3-mRNA-1	cell wall invertase
	maker-scaffold_10552_ref0025275-exonerate_est2genome-gene-0.0-mRNA-1	cellulose synthase A catalytic subunit 4 [UDP-forming]
	maker-scaffold_16159_ref0038719-exonerate_est2genome-gene-0.0-mRNA-1	cellulose synthase D5
	maker-scaffold_6410_ref0038929-exonerate_est2genome-gene-0.0-mRNA-1	cellulose synthase-like 6
	maker-scaffold_16995_ref0020958-exonerate_est2genome-gene-0.0-mRNA-1	chalcone synthase
	maker-scaffold_3810_ref0045783-exonerate_est2genome-gene-0.1-mRNA-1	chaperone -like
	maker-scaffold_6508_ref0006071-exonerate_est2genome-gene-0.1-mRNA-1	Chaperonin CPN60- mitochondrial
	maker-scaffold_926_ref0043448-exonerate_est2genome-gene-0.5-mRNA-1	chemocyanin
	maker-scaffold_21371_ref0046601-exonerate_est2genome-gene-0.0-mRNA-1	Chitinase 6
	maker-scaffold_5681_ref0018052-exonerate_est2genome-gene-0.3-mRNA-1	chitinase domain-containing 1
	maker-scaffold_4513_ref0047321-exonerate_est2genome-gene-0.2-mRNA-1	chloride channel CLC-a-like
	maker-scaffold_228_ref0023193-exonerate_est2genome-gene-1.3-mRNA-1	Chlorophyll a-b binding chloroplastic
	maker-scaffold_3106_ref0045698-exonerate_est2genome-gene-0.3-mRNA-1	chloroplast post-illumination chlorophyll fluorescence increase
	maker-scaffold_1473_ref0039067-exonerate_est2genome-gene-0.3-mRNA-1	chloroplastic
	maker-scaffold_2239_ref0043880-exonerate_est2genome-gene-0.4-mRNA-1	chloroplastic
	maker-scaffold_8242_ref0017097-exonerate_est2genome-gene-0.1-mRNA-1	chloroplastic group IIA intron splicing facilitator chloroplastic
	maker-scaffold_2176_ref0035068-exonerate_est2genome-gene-0.5-mRNA-1	chromatin assembly factor 1 subunit FSM
	maker-scaffold_10514_ref0001622-exonerate_est2genome-gene-0.0-mRNA-1	chromosome transmission fidelity 18 homolog
	maker-scaffold_7445_ref0008482-exonerate_est2genome-gene-0.1-mRNA-1	cinnamoyl- reductase
	maker-scaffold_435_ref0003331-exonerate_est2genome-gene-0.5-mRNA-1	cinnamoyl- reductase 2-like
	maker-scaffold_15687_ref0039909-exonerate_est2genome-gene-0.1-mRNA-1	cinnamyl alcohol dehydrogenase
	maker-scaffold_975_ref0000435-exonerate_est2genome-gene-0.2-mRNA-1	CO(2)-response secreted protease-like
	maker-scaffold_15796_ref0006991-exonerate_est2genome-gene-0.0-mRNA-1	condensin complex subunit 3
	maker-scaffold_2321_ref0036192-exonerate_est2genome-gene-0.0-mRNA-1	condensin-2 complex subunit D3
	maker-scaffold_10630_ref0040578-exonerate_est2genome-gene-0.0-mRNA-1	CONSTANS CO6
	maker-scaffold_9509_ref0039015-exonerate_est2genome-gene-0.0-mRNA-1	Crossover junction endonuclease mus81
	maker-scaffold_9434_ref0010048-exonerate_est2genome-gene-0.0-mRNA-1	CRT1-like GHKL ATPase
	maker-scaffold_106_ref0001920-exonerate_est2genome-gene-1.0-mRNA-1	CSC1 ERD4
	maker-scaffold_4489_ref0039075-exonerate_est2genome-gene-0.1-mRNA-1	CTP synthase
	maker-scaffold_2520_ref0045159-exonerate_est2genome-gene-0.1-mRNA-1	CUE domain containing
	maker-scaffold_9717_ref0027221-exonerate_est2genome-gene-0.0-mRNA-1	CURVATURE THYLAKOID chloroplastic
	maker-scaffold_6632_ref0045017-exonerate_est2genome-gene-0.0-mRNA-1	cyclin superfamily
	maker-scaffold_14760_ref0042274-exonerate_est2genome-gene-0.0-mRNA-1	cyclin-A2-1 isoform X2
	maker-scaffold_309_ref0020776-exonerate_est2genome-gene-1.1-mRNA-1	cyclin-B2-2
	maker-scaffold_3880_ref0016941-exonerate_est2genome-gene-0.2-mRNA-1	cyclin-dependent kinase B1-1
	maker-scaffold_2880_ref0002571-exonerate_est2genome-gene-0.0-mRNA-1	cystathionine gamma-synthase chloroplastic
	maker-scaffold_29199_ref0036434-exonerate_est2genome-gene-0.0-mRNA-1	cysteine ase Mir3
	maker-scaffold_3791_ref0047497-exonerate_est2genome-gene-0.0-mRNA-1	Cysteine synthase
	maker-scaffold_398_ref0000947-exonerate_est2genome-gene-0.4-mRNA-1	cysteine-rich receptor kinase 10
	maker-scaffold_14509_ref0004396-exonerate_est2genome-gene-0.0-mRNA-1	cysteine-rich receptor kinase 10
	maker-scaffold_2891_ref0020639-exonerate_est2genome-gene-0.1-mRNA-1	Cysteine-rich receptor kinase 10
	maker-scaffold_6232_ref0007787-exonerate_est2genome-gene-0.0-mRNA-1	cysteine-rich receptor kinase 10
	maker-scaffold_855_ref0005438-exonerate_est2genome-gene-0.0-mRNA-1	Cysteine-rich receptor kinase 10
	maker-scaffold_26784_ref0008606-exonerate_est2genome-gene-0.0-mRNA-1	cysteine-rich receptor kinase 10 isoform X1
	maker-scaffold_9687_ref0044412-exonerate_est2genome-gene-0.0-mRNA-1	Cysteine-rich receptor kinase 13
	maker-scaffold_15194_ref0021387-exonerate_est2genome-gene-0.0-mRNA-1	cysteine-rich receptor kinase 15
	maker-scaffold_38149_ref0005725-exonerate_est2genome-gene-0.0-mRNA-1	cysteine-rich receptor kinase 15
	maker-scaffold_2836_ref0029302-exonerate_est2genome-gene-0.1-mRNA-1	cysteine-rich receptor kinase 2
	maker-scaffold_1861_ref0047449-exonerate_est2genome-gene-0.2-mRNA-1	cysteine-rich receptor kinase 20
	maker-scaffold_13636_ref0043523-exonerate_est2genome-gene-0.1-mRNA-1	cysteine-rich receptor kinase 39
	maker-scaffold_11360_ref0022752-exonerate_est2genome-gene-0.0-mRNA-1	cysteine-rich repeat secretory 55
	maker-scaffold_1153_ref0009992-exonerate_est2genome-gene-0.0-mRNA-1	cytochrome b561 domain-containing At2g30890-like
	maker-scaffold_665_ref0002222-exonerate_est2genome-gene-0.3-mRNA-1	cytochrome c biogenesis chloroplastic
	maker-scaffold_2038_ref0043415-exonerate_est2genome-gene-0.1-mRNA-1	cytochrome P450
	maker-scaffold_10005_ref0012902-exonerate_est2genome-gene-0.0-mRNA-1	cytochrome P450
	maker-scaffold_13710_ref0005328-exonerate_est2genome-gene-0.0-mRNA-1	cytochrome P450
	maker-scaffold_12508_ref0029522-exonerate_est2genome-gene-0.0-mRNA-1	Cytochrome P450 71A1
	maker-scaffold_3355_ref0014715-exonerate_est2genome-gene-0.0-mRNA-1	cytochrome P450 71A1-like
	maker-scaffold_1397_ref0006781-exonerate_est2genome-gene-0.3-mRNA-1	Cytochrome P450 71C1
	maker-scaffold_591_ref0035138-exonerate_est2genome-gene-0.3-mRNA-1	Cytochrome P450 71C2
	maker-scaffold_529_ref0042161-exonerate_est2genome-gene-0.3-mRNA-1	Cytochrome P450 71D10
	maker-scaffold_2668_ref0005245-exonerate_est2genome-gene-0.0-mRNA-1	cytochrome P450 76M5-like
	maker-scaffold_8046_ref0042565-exonerate_est2genome-gene-0.0-mRNA-1	cytochrome P450 76M5-like
	maker-scaffold_1061_ref0014572-exonerate_est2genome-gene-0.1-mRNA-1	Cytochrome P450 81D1
	maker-scaffold_5457_ref0004852-exonerate_est2genome-gene-0.1-mRNA-1	Cytochrome P450 81D11
	maker-scaffold_6172_ref0005109-exonerate_est2genome-gene-0.1-mRNA-1	Cytochrome P450 86B1
	maker-scaffold_3324_ref0032628-exonerate_est2genome-gene-0.0-mRNA-1	cytochrome P450 88A1-like
	maker-scaffold_15028_ref0039935-exonerate_est2genome-gene-0.0-mRNA-1	cytochrome P450 90A1
	maker-scaffold_5292_ref0013391-exonerate_est2genome-gene-0.0-mRNA-1	Cytochrome P450 99A2
	maker-scaffold_2836_ref0029302-snap-gene-0.16-mRNA-1	Cytokinin dehydrogenase 3
	maker-scaffold_14610_ref0045439-snap-gene-0.7-mRNA-1	cytokinin oxidase dehydrogenase
	maker-scaffold_21174_ref0004587-exonerate_est2genome-gene-0.0-mRNA-1	Cytokinin-O-glucosyltransferase 2
	maker-scaffold_4973_ref0039515-exonerate_est2genome-gene-0.1-mRNA-1	D -box ATP-dependent RNA helicase D 12-like
	maker-scaffold_926_ref0043448-exonerate_est2genome-gene-0.6-mRNA-1	D -box ATP-dependent RNA helicase D 12-like
	maker-scaffold_2079_ref0020170-exonerate_est2genome-gene-0.2-mRNA-1	D-cysteine desulfhydrase mitochondrial
	maker-scaffold_12266_ref0028709-exonerate_est2genome-gene-0.0-mRNA-1	DDT domain-containing DDB_G0282237-like
	maker-scaffold_6905_ref0004903-exonerate_est2genome-gene-0.0-mRNA-1	DEAD-box ATP-dependent RNA helicase 10
	maker-scaffold_1206_ref0020794-exonerate_est2genome-gene-0.0-mRNA-1	DEAD-box ATP-dependent RNA helicase 37
	maker-scaffold_2205_ref0038505-exonerate_est2genome-gene-0.0-mRNA-1	DEAD-box ATP-dependent RNA helicase 7
	maker-scaffold_1039_ref0020122-exonerate_est2genome-gene-0.3-mRNA-1	DEAD-box ATP-dependent RNA helicase 9-like
	maker-scaffold_580_ref0004691-exonerate_est2genome-gene-0.6-mRNA-1	DEAD-box ATP-dependent RNA helicase chloroplastic
	maker-scaffold_16659_ref0022171-exonerate_est2genome-gene-0.0-mRNA-1	decapping nuclease DXO chloroplastic
	maker-scaffold_1371_ref0016002-exonerate_est2genome-gene-0.1-mRNA-1	dehydrodolichyl diphosphate synthase 6-like isoform X1
	maker-scaffold_3118_ref0015151-exonerate_est2genome-gene-0.0-mRNA-1	DETOXIFICATION 40-like
	maker-scaffold_23_ref0012209-exonerate_est2genome-gene-1.1-mRNA-1	dicarboxylate transporter chloroplastic
	maker-scaffold_7339_ref0014523-exonerate_est2genome-gene-0.1-mRNA-1	dicarboxylate transporter chloroplastic-like
	maker-scaffold_4567_ref0015012-exonerate_est2genome-gene-0.0-mRNA-1	dipeptidyl aminopeptidase 4
	maker-scaffold_7453_ref0038974-exonerate_est2genome-gene-0.0-mRNA-1	DIS3-like exonuclease 2
	maker-scaffold_975_ref0000435-exonerate_est2genome-gene-0.1-mRNA-1	disease resistance At1g50180
	maker-scaffold_16585_ref0001680-exonerate_est2genome-gene-0.1-mRNA-1	disease resistance RGA1
	maker-scaffold_6866_ref0043037-exonerate_est2genome-gene-0.1-mRNA-1	disease resistance RGA1
	maker-scaffold_10403_ref0017285-exonerate_est2genome-gene-0.2-mRNA-1	Disease resistance RGA2
	maker-scaffold_3126_ref0033062-exonerate_est2genome-gene-0.0-mRNA-1	Disease resistance RGA2
	maker-scaffold_6_ref0040996-exonerate_est2genome-gene-1.2-mRNA-1	Disease resistance RGA2
	maker-scaffold_163_ref0012853-exonerate_est2genome-gene-0.1-mRNA-1	disease resistance RGA2-like
	maker-scaffold_5932_ref0044263-exonerate_est2genome-gene-0.2-mRNA-1	disease resistance RGA2-like
	maker-scaffold_163_ref0012853-exonerate_est2genome-gene-1.0-mRNA-1	disease resistance RGA2-like
	maker-scaffold_163_ref0012853-exonerate_est2genome-gene-1.1-mRNA-1	disease resistance RGA3
	maker-scaffold_7492_ref0015655-exonerate_est2genome-gene-0.0-mRNA-1	Disease resistance RPM1
	maker-scaffold_1056_ref0009185-exonerate_est2genome-gene-0.5-mRNA-1	Disease resistance RPM1
	maker-scaffold_11308_ref0010204-exonerate_est2genome-gene-0.1-mRNA-1	Disease resistance RPM1
	maker-scaffold_5754_ref0024259-exonerate_est2genome-gene-0.2-mRNA-1	Disease resistance RPM1
	maker-scaffold_964_ref0018432-exonerate_est2genome-gene-0.2-mRNA-1	Disease resistance RPM1
	maker-scaffold_7590_ref0018034-exonerate_est2genome-gene-0.0-mRNA-1	Disease resistance RPM1
	maker-scaffold_5815_ref0030980-exonerate_est2genome-gene-0.0-mRNA-1	Disease resistance RPM1
	maker-scaffold_21083_ref0031019-exonerate_est2genome-gene-0.0-mRNA-1	Disease resistance RPM1
	maker-scaffold_18240_ref0025992-exonerate_est2genome-gene-0.0-mRNA-1	disease resistance RPM1
	maker-scaffold_1628_ref0028956-exonerate_est2genome-gene-0.3-mRNA-1	disease resistance RPM1-like
	maker-scaffold_687_ref0041624-exonerate_est2genome-gene-0.1-mRNA-1	disease resistance RPP13
	maker-scaffold_1460_ref0008577-exonerate_est2genome-gene-0.7-mRNA-1	disease resistance RPP13 2
	maker-scaffold_13848_ref0014285-exonerate_est2genome-gene-0.0-mRNA-1	disease resistance RPP13 3
	maker-scaffold_17909_ref0009038-exonerate_est2genome-gene-0.0-mRNA-1	disease resistance RPP13 3
	maker-scaffold_6168_ref0023090-exonerate_est2genome-gene-0.0-mRNA-1	disease resistance RPP13 3
	maker-scaffold_1729_ref0018771-exonerate_est2genome-gene-0.1-mRNA-1	disease resistance RPP13 3
	maker-scaffold_545_ref0031512-exonerate_est2genome-gene-0.2-mRNA-1	disease resistance RPP13 4
	maker-scaffold_196_ref0030888-exonerate_est2genome-gene-0.4-mRNA-1	disease resistance RPP13-like
	maker-scaffold_286_ref0033865-exonerate_est2genome-gene-0.1-mRNA-1	disease resistance RPP13-like
	maker-scaffold_28620_ref0002122-exonerate_est2genome-gene-0.0-mRNA-1	disease resistance RPP13-like
	maker-scaffold_171_ref0043344-exonerate_est2genome-gene-0.0-mRNA-1	disease resistance RPP13-like
	maker-scaffold_4063_ref0034899-exonerate_est2genome-gene-0.1-mRNA-1	disulfide isomerase
	maker-scaffold_6683_ref0041293-exonerate_est2genome-gene-0.1-mRNA-1	DJ-1 homolog B-like
	maker-scaffold_252_ref0030175-exonerate_est2genome-gene-0.1-mRNA-1	DNA (cytosine-5)-methyltransferase 1
	maker-scaffold_1015_ref0032510-exonerate_est2genome-gene-0.1-mRNA-1	DNA (cytosine-5)-methyltransferase 1B
	maker-scaffold_2175_ref0046287-exonerate_est2genome-gene-0.1-mRNA-1	DNA (cytosine-5)-methyltransferase 1-like
	maker-scaffold_3398_ref0039790-exonerate_est2genome-gene-0.2-mRNA-1	DNA (cytosine-5)-methyltransferase DRM2-like
	maker-scaffold_7205_ref0017618-exonerate_est2genome-gene-0.1-mRNA-1	DNA cross-link repair 1A
	maker-scaffold_3622_ref0003923-exonerate_est2genome-gene-0.0-mRNA-1	DNA glycosylase At3g47830
	maker-scaffold_12906_ref0016733-exonerate_est2genome-gene-0.1-mRNA-1	DNA ligase 4
	maker-scaffold_3348_ref0045265-exonerate_est2genome-gene-0.0-mRNA-1	DNA mismatch repair MSH7
	maker-scaffold_5640_ref0039662-exonerate_est2genome-gene-0.0-mRNA-1	DNA polymerase alpha catalytic subunit
	maker-scaffold_11844_ref0010007-exonerate_est2genome-gene-0.0-mRNA-1	DNA polymerase alpha subunit B
	maker-scaffold_1093_ref0030913-exonerate_est2genome-gene-0.4-mRNA-1	DNA primase small subunit
	maker-scaffold_148_ref0025653-exonerate_est2genome-gene-0.2-mRNA-1	DNA repair RAD51 homolog
	maker-scaffold_10599_ref0048333-exonerate_est2genome-gene-0.0-mRNA-1	DNA replication licensing factor MCM2
	maker-scaffold_6614_ref0009121-exonerate_est2genome-gene-0.0-mRNA-1	DNA replication licensing factor MCM4
	maker-scaffold_912_ref0038167-exonerate_est2genome-gene-0.7-mRNA-1	DNA replication licensing factor MCM5
	maker-scaffold_685_ref0041622-exonerate_est2genome-gene-0.2-mRNA-1	DNA replication licensing factor MCM6
	maker-scaffold_2696_ref0013916-exonerate_est2genome-gene-0.3-mRNA-1	DNA replication licensing factor MCM7
	maker-scaffold_5682_ref0018055-exonerate_est2genome-gene-0.0-mRNA-1	DNA topoisomerase 1 isoform X1
	maker-scaffold_2318_ref0005675-exonerate_est2genome-gene-0.0-mRNA-1	DNA topoisomerase 2
	maker-scaffold_776_ref0042890-exonerate_est2genome-gene-0.5-mRNA-1	DNA topoisomerase 3-alpha isoform X1
	maker-scaffold_6994_ref0033588-exonerate_est2genome-gene-0.1-mRNA-1	DNA-binding HEXBP-like
	maker-scaffold_1264_ref0008194-exonerate_est2genome-gene-0.5-mRNA-1	DNA-directed RNA polymerase III subunit 1
	maker-scaffold_3574_ref0030282-exonerate_est2genome-gene-0.2-mRNA-1	Domain found in Egl- and Pleckstrin family expressed
	maker-scaffold_8190_ref0031456-exonerate_est2genome-gene-0.1-mRNA-1	DUF246 domain-containing
	maker-scaffold_15794_ref0006993-exonerate_est2genome-gene-0.0-mRNA-1	dynamin-related 1E-like
	maker-scaffold_4195_ref0041314-exonerate_est2genome-gene-0.1-mRNA-1	dynamin-related 5A
	maker-scaffold_13006_ref0023999-exonerate_est2genome-gene-0.0-mRNA-1	E2F transcription factor-like E2FE
	maker-scaffold_294_ref0003376-exonerate_est2genome-gene-0.1-mRNA-1	E2F transcription factor-like E2FE
	maker-scaffold_1410_ref0028314-exonerate_est2genome-gene-0.0-mRNA-1	E3 ubiquitin- ligase LIN-1
	maker-scaffold_4802_ref0036488-exonerate_est2genome-gene-0.1-mRNA-1	E3 ubiquitin- ligase LIN-2
	maker-scaffold_14182_ref0013715-exonerate_est2genome-gene-0.2-mRNA-1	E3 ubiquitin- ligase RF298
	maker-scaffold_2556_ref0016386-exonerate_est2genome-gene-0.2-mRNA-1	E3 ubiquitin- ligase RGLG1-like
	maker-scaffold_3925_ref0017594-exonerate_est2genome-gene-0.2-mRNA-1	E3 ubiquitin- ligase SINAT2
	maker-scaffold_4456_ref0035372-exonerate_est2genome-gene-0.3-mRNA-1	E3 ubiquitin- ligase SINAT5
	maker-scaffold_322_ref0033181-exonerate_est2genome-gene-0.0-mRNA-1	E3 ubiquitin- ligase XB3
	maker-scaffold_3710_ref0000707-exonerate_est2genome-gene-0.1-mRNA-1	E3 ubiquitin- ligase XB3
	maker-scaffold_2314_ref0005663-exonerate_est2genome-gene-0.1-mRNA-1	ECERIFERUM 3
	maker-scaffold_2078_ref0020171-exonerate_est2genome-gene-0.0-mRNA-1	Elongation factor 2
	maker-scaffold_6548_ref0029406-exonerate_est2genome-gene-0.1-mRNA-1	Elongation factor 2
	maker-scaffold_9989_ref0008700-exonerate_est2genome-gene-0.1-mRNA-1	Elongation factor Ts
	maker-scaffold_4871_ref0016800-exonerate_est2genome-gene-0.0-mRNA-1	embryogenesis transmembrane
	maker-scaffold_842_ref0047489-exonerate_est2genome-gene-0.5-mRNA-1	embryogenesis transmembrane -like
	maker-scaffold_2427_ref0036720-exonerate_est2genome-gene-0.2-mRNA-1	endo-1,3(4)-beta-glucanase 2
	maker-scaffold_7223_ref0005149-exonerate_est2genome-gene-0.0-mRNA-1	endo-1,4-beta-xylanase A-like
	maker-scaffold_13291_ref0017116-exonerate_est2genome-gene-0.0-mRNA-1	endoglucanase 7
	maker-scaffold_2280_ref0036776-exonerate_est2genome-gene-0.0-mRNA-1	ENHANCED DISEASE RESISTANCE 2-like isoform X1
	maker-scaffold_7692_ref0045474-exonerate_est2genome-gene-0.1-mRNA-1	Ent-copalyl diphosphate synthase chloroplastic
	maker-scaffold_221_ref0023188-exonerate_est2genome-gene-1.3-mRNA-1	Ent-copalyl diphosphate synthase chloroplastic
	maker-scaffold_1104_ref0016982-exonerate_est2genome-gene-0.1-mRNA-1	ethylene receptor 3
	maker-scaffold_13317_ref0016508-exonerate_est2genome-gene-0.0-mRNA-1	Ethylene-responsive transcription factor 1
	maker-scaffold_9193_ref0014559-exonerate_est2genome-gene-0.1-mRNA-1	ethylene-responsive transcription factor 1-like
	maker-scaffold_2939_ref0007381-exonerate_est2genome-gene-0.2-mRNA-1	ethylene-responsive transcription factor RAP2-12-like
	maker-scaffold_2512_ref0039703-exonerate_est2genome-gene-0.0-mRNA-1	Eukaryotic translation initiation factor 3 subunit C
	maker-scaffold_335_ref0015258-exonerate_est2genome-gene-0.2-mRNA-1	eukaryotic translation initiation factor 3 subunit C-like
	maker-scaffold_3819_ref0045776-exonerate_est2genome-gene-0.0-mRNA-1	eukaryotic translation initiation factor 4 gamma
	maker-scaffold_2746_ref0002751-exonerate_est2genome-gene-0.0-mRNA-1	Eukaryotic translation initiation factor 4G
	maker-scaffold_6919_ref0035352-exonerate_est2genome-gene-0.0-mRNA-1	Eukaryotic translation initiation factor 5
	maker-scaffold_2053_ref0007586-exonerate_est2genome-gene-0.2-mRNA-1	eukaryotic translation initiation factor 6-2
	maker-scaffold_11518_ref0006447-exonerate_est2genome-gene-0.0-mRNA-1	exocyst complex component EXO70B1-like
	maker-scaffold_2602_ref0042727-exonerate_est2genome-gene-0.0-mRNA-1	exonuclease 1
	maker-scaffold_2327_ref0036194-exonerate_est2genome-gene-0.1-mRNA-1	exopolygalacturonase precursor
	maker-scaffold_4555_ref0032917-exonerate_est2genome-gene-0.0-mRNA-1	exopolygalacturonase precursor
	maker-scaffold_2583_ref0007558-exonerate_est2genome-gene-0.0-mRNA-1	expansin EXPA11
	maker-scaffold_13902_ref0024626-exonerate_est2genome-gene-0.0-mRNA-1	expansin Os-EXPA2
	maker-scaffold_8460_ref0032620-exonerate_est2genome-gene-0.0-mRNA-1	eyes absent
	maker-scaffold_2481_ref0022552-exonerate_est2genome-gene-0.0-mRNA-1	Fanconi anemia group I
	maker-scaffold_1505_ref0005849-exonerate_est2genome-gene-0.4-mRNA-1	FAR1-RELATED SEQUENCE 5
	maker-scaffold_146_ref0025649-exonerate_est2genome-gene-1.2-mRNA-1	Fatty acid 2-hydroxylase
	maker-scaffold_1766_ref0043804-exonerate_est2genome-gene-0.1-mRNA-1	fatty acid desaturase DES3-like
	maker-scaffold_5129_ref0013888-exonerate_est2genome-gene-0.4-mRNA-1	fatty acyl coA reductase
	maker-scaffold_757_ref0030394-exonerate_est2genome-gene-0.2-mRNA-1	Fatty acyl- reductase 1
	maker-scaffold_6357_ref0005473-exonerate_est2genome-gene-0.1-mRNA-1	F-box At3g16210
	maker-scaffold_3740_ref0006205-exonerate_est2genome-gene-0.0-mRNA-1	F-box At5g07610-like
	maker-scaffold_15245_ref0010543-exonerate_est2genome-gene-0.1-mRNA-1	F-box At5g49610
	maker-scaffold_13849_ref0014284-exonerate_est2genome-gene-0.1-mRNA-1	F-box At5g49610 isoform X2
	maker-scaffold_22086_ref0045330-exonerate_est2genome-gene-0.0-mRNA-1	F-box domain containing expressed
	maker-scaffold_7012_ref0025299-exonerate_est2genome-gene-0.0-mRNA-1	F-box FBD LRR-repeat At1g78760
	maker-scaffold_2110_ref0018532-exonerate_est2genome-gene-0.2-mRNA-1	F-box kelch-repeat At5g15710-like
	maker-scaffold_6346_ref0010855-exonerate_est2genome-gene-0.0-mRNA-1	F-box LRR-repeat At3g26922-like
	maker-scaffold_2178_ref0046298-exonerate_est2genome-gene-0.1-mRNA-1	F-box only 7
	maker-scaffold_397_ref0000948-exonerate_est2genome-gene-0.2-mRNA-1	FHA domain-containing PS1
	maker-scaffold_4661_ref0031863-exonerate_est2genome-gene-0.0-mRNA-1	Fimbrin 2
	maker-scaffold_23770_ref0018990-exonerate_est2genome-gene-0.0-mRNA-1	flavin-containing monooxygenase FMO GS-OX-like 9
	maker-scaffold_14903_ref0048390-exonerate_est2genome-gene-0.0-mRNA-1	Flavo wrbA
	maker-scaffold_123_ref0038023-exonerate_est2genome-gene-1.3-mRNA-1	Flavonoid 3 -monooxygenase
	maker-scaffold_1644_ref0041458-exonerate_est2genome-gene-0.1-mRNA-1	flavonol synthase flavanone 3-hydroxylase
	maker-scaffold_13332_ref0029013-exonerate_est2genome-gene-0.0-mRNA-1	flowering locus T
	maker-scaffold_247_ref0012160-exonerate_est2genome-gene-0.2-mRNA-1	formate mitochondrial
	maker-scaffold_1285_ref0022521-exonerate_est2genome-gene-0.0-mRNA-1	formin 13
	maker-scaffold_5618_ref0046779-exonerate_est2genome-gene-0.0-mRNA-1	fructokinase-2
	maker-scaffold_11313_ref0040570-exonerate_est2genome-gene-0.0-mRNA-1	fructokinase-like chloroplastic
	maker-scaffold_76_ref0040681-exonerate_est2genome-gene-1.3-mRNA-1	fructose-bisphosphate aldolase
	maker-scaffold_2369_ref0012738-exonerate_est2genome-gene-0.0-mRNA-1	FT-interacting 1-like
	maker-scaffold_4538_ref0020496-exonerate_est2genome-gene-0.2-mRNA-1	Galactan beta-1,4-galactosyltransferase GALS1
	maker-scaffold_13039_ref0005884-exonerate_est2genome-gene-0.1-mRNA-1	galactinol synthase 2
	maker-scaffold_16017_ref0019216-exonerate_est2genome-gene-0.0-mRNA-1	galactinol--sucrose galactosyltransferase
	maker-scaffold_1908_ref0001351-exonerate_est2genome-gene-0.1-mRNA-1	GATA transcription factor 23-like
	maker-scaffold_2829_ref0016893-exonerate_est2genome-gene-0.2-mRNA-1	GATA transcription factor 2-like
	maker-scaffold_3050_ref0037949-exonerate_est2genome-gene-0.1-mRNA-1	GATA transcription factor 2-like
	maker-scaffold_809_ref0022607-exonerate_est2genome-gene-0.4-mRNA-1	GATA transcription factor 5-like
	maker-scaffold_1164_ref0004469-exonerate_est2genome-gene-0.2-mRNA-1	GDSL esterase lipase At1g58430-like
	maker-scaffold_9130_ref0025628-exonerate_est2genome-gene-0.0-mRNA-1	GDSL esterase lipase At4g10955
	maker-scaffold_9518_ref0008512-exonerate_est2genome-gene-0.0-mRNA-1	GDSL esterase lipase At5g55050-like
	maker-scaffold_1804_ref0034982-exonerate_est2genome-gene-0.7-mRNA-1	geraniol 8-hydroxylase-like
	maker-scaffold_15199_ref0021394-exonerate_est2genome-gene-0.0-mRNA-1	geraniol 8-hydroxylase-like
	maker-scaffold_5486_ref0044403-exonerate_est2genome-gene-0.1-mRNA-1	geraniol 8-hydroxylase-like
	maker-scaffold_3127_ref0033063-exonerate_est2genome-gene-0.2-mRNA-1	Germin 12-2
	maker-scaffold_6193_ref0042532-exonerate_est2genome-gene-0.1-mRNA-1	Germin 12-2
	maker-scaffold_1263_ref0008187-exonerate_est2genome-gene-0.4-mRNA-1	germin 5-1
	maker-scaffold_11662_ref0002954-exonerate_est2genome-gene-0.1-mRNA-1	germin 8-11
	maker-scaffold_1444_ref0021162-exonerate_est2genome-gene-0.2-mRNA-1	Germin 8-12
	maker-scaffold_2106_ref0029322-exonerate_est2genome-gene-0.1-mRNA-1	Germin 8-12
	maker-scaffold_1444_ref0021162-exonerate_est2genome-gene-0.3-mRNA-1	Germin 8-12
	maker-scaffold_902_ref0007605-exonerate_est2genome-gene-0.0-mRNA-1	gibberellin 20 oxidase
	maker-scaffold_18696_ref0040605-exonerate_est2genome-gene-0.0-mRNA-1	gibberellin 20 oxidase 2-like
	maker-scaffold_5374_ref0030002-exonerate_est2genome-gene-0.0-mRNA-1	Gibberellin 2-beta-dioxygenase
	maker-scaffold_7191_ref0025967-exonerate_est2genome-gene-0.1-mRNA-1	gibberellin 2-beta-dioxygenase
	maker-scaffold_6833_ref0001691-exonerate_est2genome-gene-0.1-mRNA-1	Gibberellin 2-beta-dioxygenase 2
	maker-scaffold_6464_ref0010230-exonerate_est2genome-gene-0.2-mRNA-1	gibberellin 2-beta-dioxygenase 6-like
	maker-scaffold_2122_ref0040789-exonerate_est2genome-gene-0.0-mRNA-1	Gibberellin 2-beta-dioxygenase 8
	maker-scaffold_10414_ref0047754-exonerate_est2genome-gene-0.0-mRNA-1	gibberellin 2-beta-dioxygenase 8-like
	maker-scaffold_5838_ref0016854-exonerate_est2genome-gene-0.0-mRNA-1	gibberellin 2-oxidase
	maker-scaffold_12035_ref0036245-exonerate_est2genome-gene-0.1-mRNA-1	Gibberellin 3-beta-dioxygenase 1
	maker-scaffold_1276_ref0038679-exonerate_est2genome-gene-0.4-mRNA-1	GIGANTEA
	maker-scaffold_143_ref0025646-exonerate_est2genome-gene-1.3-mRNA-1	Glucan 1,3-beta-glucosidase
	snap_masked-scaffold_21788_ref0011742-processed-gene-0.0-mRNA-1	glucan endo-1,3-beta-D-glucosidase
	maker-scaffold_2625_ref0030260-exonerate_est2genome-gene-0.1-mRNA-1	glucan endo-1,3-beta-glucosidase 11-like
	maker-scaffold_5910_ref0019189-exonerate_est2genome-gene-0.0-mRNA-1	Glucan endo-1,3-beta-glucosidase 13
	maker-scaffold_2705_ref0027945-exonerate_est2genome-gene-0.3-mRNA-1	Glucan endo-1,3-beta-glucosidase 14
	maker-scaffold_10725_ref0038306-exonerate_est2genome-gene-0.0-mRNA-1	Glucan endo-1,3-beta-glucosidase 14
	maker-scaffold_14115_ref0033421-exonerate_est2genome-gene-0.0-mRNA-1	Glucan endo-1,3-beta-glucosidase 14
	maker-scaffold_9445_ref0047394-exonerate_est2genome-gene-0.0-mRNA-1	Glucan endo-1,3-beta-glucosidase 8
	snap_masked-scaffold_7605_ref0013238-processed-gene-0.0-mRNA-1	glucan endo-1,3-beta-glucosidase GII expressed
	maker-scaffold_9717_ref0027221-exonerate_est2genome-gene-0.1-mRNA-1	glucose-6-phosphate isomerase chloroplastic
	maker-scaffold_3027_ref0043252-exonerate_est2genome-gene-0.0-mRNA-1	glucuronosyltransferase PGSIP8
	maker-scaffold_14275_ref0037260-exonerate_est2genome-gene-0.0-mRNA-1	glucuronyltransferase 43
	maker-scaffold_530_ref0024482-exonerate_est2genome-gene-0.1-mRNA-1	Glutamate receptor
	maker-scaffold_1121_ref0029466-exonerate_est2genome-gene-0.0-mRNA-1	Glutamate receptor
	maker-scaffold_3243_ref0035489-exonerate_est2genome-gene-0.3-mRNA-1	glutamate receptor
	maker-scaffold_4317_ref0036202-exonerate_est2genome-gene-0.2-mRNA-1	Glutamate receptor
	maker-scaffold_530_ref0024482-exonerate_est2genome-gene-0.0-mRNA-1	glutamate receptor -like
	maker-scaffold_15952_ref0011748-exonerate_est2genome-gene-0.1-mRNA-1	glutathione S-transferase T3
	maker-scaffold_2455_ref0017004-exonerate_est2genome-gene-0.2-mRNA-1	glutathione S-transferase T3-like
	maker-scaffold_1750_ref0009917-exonerate_est2genome-gene-0.0-mRNA-1	glutathione S-transferase T3-like
	maker-scaffold_4704_ref0007237-exonerate_est2genome-gene-0.3-mRNA-1	glutathione transferase
	maker-scaffold_4704_ref0007237-exonerate_est2genome-gene-0.2-mRNA-1	glutathione transferase
	maker-scaffold_1003_ref0001973-exonerate_est2genome-gene-0.0-mRNA-1	glycerophosphodiester phosphodiesterase GDPD6
	maker-scaffold_2370_ref0043188-exonerate_est2genome-gene-0.1-mRNA-1	glycine-rich RNA-binding
	maker-scaffold_1878_ref0029556-exonerate_est2genome-gene-0.8-mRNA-1	glycine-rich RNA-binding mitochondrial-like
	maker-scaffold_6130_ref0028459-exonerate_est2genome-gene-0.4-mRNA-1	glycine-rich RNA-binding mitochondrial-like
	maker-scaffold_1470_ref0040504-exonerate_est2genome-gene-0.4-mRNA-1	glycine-rich RNA-binding RZ1A-like
	maker-scaffold_17031_ref0009719-exonerate_est2genome-gene-0.1-mRNA-1	glycoside hydrolase family 5
	maker-scaffold_519_ref0037017-exonerate_est2genome-gene-0.1-mRNA-1	Glycosyl hydrolases family 38 expressed
	maker-scaffold_5277_ref0004288-exonerate_est2genome-gene-0.1-mRNA-1	glycosyltransferase family 64 C5-like
	maker-scaffold_857_ref0005447-exonerate_est2genome-gene-0.0-mRNA-1	GPI inositol-deacylase isoform X1
	maker-scaffold_12311_ref0000448-exonerate_est2genome-gene-0.0-mRNA-1	growth-regulating factor 6-like
	maker-scaffold_8252_ref0035031-exonerate_est2genome-gene-0.0-mRNA-1	grpE
	maker-scaffold_3862_ref0004424-exonerate_est2genome-gene-0.0-mRNA-1	G-type lectin S-receptor-like serine threonine- kinase
	maker-scaffold_478_ref0026825-exonerate_est2genome-gene-0.2-mRNA-1	G-type lectin S-receptor-like serine threonine- kinase At1g34300
	maker-scaffold_3721_ref0043834-exonerate_est2genome-gene-0.1-mRNA-1	G-type lectin S-receptor-like serine threonine- kinase At2g19130
	maker-scaffold_9247_ref0028863-exonerate_est2genome-gene-0.0-mRNA-1	G-type lectin S-receptor-like serine threonine- kinase At2g19130
	maker-scaffold_3497_ref0018848-exonerate_est2genome-gene-0.1-mRNA-1	G-type lectin S-receptor-like serine threonine- kinase At2g19130
	maker-scaffold_2890_ref0020640-exonerate_est2genome-gene-0.0-mRNA-1	G-type lectin S-receptor-like serine threonine- kinase At2g19130
	maker-scaffold_5042_ref0037849-exonerate_est2genome-gene-0.0-mRNA-1	G-type lectin S-receptor-like serine threonine- kinase At2g19130
	maker-scaffold_30370_ref0041575-exonerate_est2genome-gene-0.0-mRNA-1	G-type lectin S-receptor-like serine threonine- kinase B120 isoform X2
	maker-scaffold_13781_ref0025097-snap-gene-0.4-mRNA-1	G-type lectin S-receptor-like serine threonine- kinase SD2-5
	maker-scaffold_12179_ref0036963-snap-gene-0.16-mRNA-1	G-type lectin S-receptor-like serine threonine- kinase SD2-5
	maker-scaffold_3230_ref0030067-exonerate_est2genome-gene-0.3-mRNA-1	guanine nucleotide-binding subunit beta A
	maker-scaffold_7701_ref0028222-exonerate_est2genome-gene-0.3-mRNA-1	hAT family dimerisation domain containing
	maker-scaffold_5059_ref0019898-exonerate_est2genome-gene-0.1-mRNA-1	Hd1
	maker-scaffold_8480_ref0023776-exonerate_est2genome-gene-0.3-mRNA-1	heat shock 70 kDa mitochondrial-like
	maker-scaffold_7231_ref0035591-exonerate_est2genome-gene-0.0-mRNA-1	heat shock cognate 70 kDa 2
	maker-scaffold_2269_ref0002503-exonerate_est2genome-gene-0.0-mRNA-1	heavy metal transport detoxification superfamily
	maker-scaffold_4292_ref0021718-exonerate_est2genome-gene-0.2-mRNA-1	heavy metal-associated domain containing
	maker-scaffold_885_ref0020836-exonerate_est2genome-gene-0.0-mRNA-1	heavy metal-associated domain containing expressed
	maker-scaffold_8066_ref0030112-exonerate_est2genome-gene-0.0-mRNA-1	heavy metal-associated domain containing expressed
	maker-scaffold_1997_ref0021195-exonerate_est2genome-gene-0.1-mRNA-1	heavy metal-associated isoprenylated plant 2
	maker-scaffold_7443_ref0008480-exonerate_est2genome-gene-0.0-mRNA-1	heavy metal-associated isoprenylated plant 20-like
	maker-scaffold_1453_ref0003115-exonerate_est2genome-gene-0.7-mRNA-1	heavy metal-associated isoprenylated plant 3-like
	maker-scaffold_716_ref0006963-exonerate_est2genome-gene-0.1-mRNA-1	Helicase MOM1
	maker-scaffold_3883_ref0016942-exonerate_est2genome-gene-0.0-mRNA-1	heparanase 3
	maker-scaffold_10453_ref0024587-exonerate_est2genome-gene-0.1-mRNA-1	heparanase 3
	maker-scaffold_388_ref0019065-exonerate_est2genome-gene-0.1-mRNA-1	heterogeneous nuclear ribonucleo 1-like
	maker-scaffold_1141_ref0040343-exonerate_est2genome-gene-0.0-mRNA-1	high mobility group B 7-like
	maker-scaffold_9644_ref0019439-exonerate_est2genome-gene-0.3-mRNA-1	high-affinity nitrate transporter-activating -like
	maker-scaffold_990_ref0044737-exonerate_est2genome-gene-0.0-mRNA-1	high-affinity potassium transporter
	maker-scaffold_2705_ref0027945-exonerate_est2genome-gene-0.1-mRNA-1	Histone
	maker-scaffold_3268_ref0023036-exonerate_est2genome-gene-0.0-mRNA-1	Histone
	maker-scaffold_9114_ref0012825-exonerate_est2genome-gene-0.1-mRNA-1	Histone
	maker-scaffold_3037_ref0025557-exonerate_est2genome-gene-0.2-mRNA-1	histone H1
	maker-scaffold_4441_ref0017399-exonerate_est2genome-gene-0.2-mRNA-1	histone H2A
	maker-scaffold_705_ref0025157-exonerate_est2genome-gene-0.6-mRNA-1	histone H2A
	maker-scaffold_8385_ref0030784-exonerate_est2genome-gene-0.0-mRNA-1	Histone H2AX
	maker-scaffold_424_ref0033816-exonerate_est2genome-gene-0.7-mRNA-1	histone H4-like
	maker-scaffold_6140_ref0035532-exonerate_est2genome-gene-0.1-mRNA-1	histone-lysine N- H3 lysine-9 specific SUVH4-like
	maker-scaffold_846_ref0047493-exonerate_est2genome-gene-0.0-mRNA-1	HKT1 3
	maker-scaffold_3222_ref0047939-exonerate_est2genome-gene-0.0-mRNA-1	HLH DNA-binding domain superfamily
	maker-scaffold_11095_ref0014854-exonerate_est2genome-gene-0.2-mRNA-1	HLH DNA-binding domain superfamily
	maker-scaffold_8607_ref0003212-exonerate_est2genome-gene-0.0-mRNA-1	homeobox BEL1 homolog
	maker-scaffold_7434_ref0026560-exonerate_est2genome-gene-0.0-mRNA-1	homeobox-leucine zipper ROC5
	maker-scaffold_4707_ref0007234-exonerate_est2genome-gene-0.0-mRNA-1	homeodomain-like transcription factor superfamily
	maker-scaffold_7864_ref0018172-exonerate_est2genome-gene-0.2-mRNA-1	homeodomain-like transcription factor superfamily isoform X1
	maker-scaffold_6955_ref0011933-exonerate_est2genome-gene-0.1-mRNA-1	HORMA domain-containing 1 isoform X1
	maker-scaffold_4852_ref0029304-exonerate_est2genome-gene-0.4-mRNA-1	HOTHEAD
	maker-scaffold_3299_ref0040840-exonerate_est2genome-gene-0.1-mRNA-1	HVA22-like isoform X1
	maker-scaffold_1493_ref0026665-exonerate_est2genome-gene-0.2-mRNA-1	hydrolyzing O-glycosyl compound precursor
	maker-scaffold_2844_ref0029402-exonerate_est2genome-gene-0.0-mRNA-1	hydroxyproline-rich glyco -like
	maker-scaffold_17278_ref0019107-exonerate_est2genome-gene-0.0-mRNA-1	hypothetical protein BRADI_2g61276
	maker-scaffold_775_ref0042887-exonerate_est2genome-gene-0.2-mRNA-1	hypothetical protein BRADI_3g00920
	maker-scaffold_20474_ref0027740-exonerate_est2genome-gene-0.2-mRNA-1	hypothetical protein F775_01888
	maker-scaffold_5385_ref0005808-exonerate_est2genome-gene-0.5-mRNA-1	hypothetical protein F775_02651
	maker-scaffold_5551_ref0005510-exonerate_est2genome-gene-0.0-mRNA-1	hypothetical protein F775_03630
	maker-scaffold_5994_ref0034655-exonerate_est2genome-gene-0.2-mRNA-1	hypothetical protein F775_06541
	maker-scaffold_23964_ref0045909-exonerate_est2genome-gene-0.0-mRNA-1	hypothetical protein F775_17440
	maker-scaffold_1839_ref0004523-exonerate_est2genome-gene-0.0-mRNA-1	hypothetical protein F775_24324
	maker-scaffold_5755_ref0024258-exonerate_est2genome-gene-0.2-mRNA-1	hypothetical protein F775_28796
	maker-scaffold_175_ref0043340-exonerate_est2genome-gene-1.3-mRNA-1	hypothetical protein SETIT_030345mg
	maker-scaffold_3188_ref0043896-exonerate_est2genome-gene-0.0-mRNA-1	hypothetical protein TRIUR3_07982
	maker-scaffold_14323_ref0021665-exonerate_est2genome-gene-0.0-mRNA-1	hypothetical protein TRIUR3_11316
	maker-scaffold_2211_ref0008005-exonerate_est2genome-gene-0.1-mRNA-1	hypothetical protein TRIUR3_15225
	maker-scaffold_869_ref0011605-exonerate_est2genome-gene-0.5-mRNA-1	hypothetical protein TRIUR3_26660
	maker-scaffold_3571_ref0030285-exonerate_est2genome-gene-0.0-mRNA-1	hypothetical protein TRIUR3_27172
	maker-scaffold_4019_ref0041942-exonerate_est2genome-gene-0.3-mRNA-1	hypothetical protein TRIUR3_28357
	maker-scaffold_2451_ref0017008-exonerate_est2genome-gene-0.0-mRNA-1	hypothetical protein ZEAMMB73_269375
	maker-scaffold_257_ref0030172-exonerate_est2genome-gene-0.1-mRNA-1	importin subunit beta-1-like
	maker-scaffold_13515_ref0035066-exonerate_est2genome-gene-0.0-mRNA-1	inactive leucine-rich repeat receptor-like serine threonine- kinase At1g60630
	maker-scaffold_755_ref0030396-exonerate_est2genome-gene-0.0-mRNA-1	inactive poly [ADP-ribose] polymerase RCD1-like
	maker-scaffold_4576_ref0045556-exonerate_est2genome-gene-0.1-mRNA-1	inactive purple acid phosphatase 27
	snap_masked-scaffold_4308_ref0038962-processed-gene-0.16-mRNA-1	inactive tetrahydrocannabinolic acid synthase-like
	maker-scaffold_6520_ref0041889-exonerate_est2genome-gene-0.0-mRNA-1	inorganic pyrophosphatase family
	maker-scaffold_7083_ref0041264-exonerate_est2genome-gene-0.2-mRNA-1	interferon- double-stranded RNA-activated kinase-like
	maker-scaffold_8447_ref0045229-exonerate_est2genome-gene-0.2-mRNA-1	intracellular transport USO1-like
	maker-scaffold_7504_ref0046723-exonerate_est2genome-gene-0.0-mRNA-1	ion channel POLLUX-like 2 isoform X1
	maker-scaffold_7438_ref0026569-exonerate_est2genome-gene-0.0-mRNA-1	jacalin-related lectin 19-like
	maker-scaffold_3492_ref0018843-exonerate_est2genome-gene-0.0-mRNA-1	kinase chloroplastic
	maker-scaffold_6287_ref0000567-exonerate_est2genome-gene-0.0-mRNA-1	kinase superfamily
	maker-scaffold_11439_ref0044716-exonerate_est2genome-gene-0.0-mRNA-1	Kinesin KIN-5A
	maker-scaffold_7862_ref0018166-exonerate_est2genome-gene-0.0-mRNA-1	kinesin KP1
	maker-scaffold_4536_ref0020500-exonerate_est2genome-gene-0.0-mRNA-1	kinesin-related 11
	maker-scaffold_5383_ref0046291-exonerate_est2genome-gene-0.0-mRNA-1	Kinetochore-associated MTW1
	maker-scaffold_4947_ref0044935-exonerate_est2genome-gene-0.2-mRNA-1	laccase LAC6-8
	maker-scaffold_17830_ref0035644-exonerate_est2genome-gene-0.0-mRNA-1	L-ascorbate oxidase
	maker-scaffold_3042_ref0007389-exonerate_est2genome-gene-0.0-mRNA-1	L-ascorbate oxidase
	maker-scaffold_549_ref0031519-exonerate_est2genome-gene-0.0-mRNA-1	L-ascorbate oxidase
	maker-scaffold_11962_ref0007536-exonerate_est2genome-gene-0.0-mRNA-1	L-ascorbate oxidase homolog
	maker-scaffold_484_ref0019636-exonerate_est2genome-gene-0.3-mRNA-1	L-ascorbate oxidase-like
	maker-scaffold_18435_ref0031728-exonerate_est2genome-gene-0.0-mRNA-1	lecithin-cholesterol acyltransferase-like 1
	maker-scaffold_6345_ref0016308-exonerate_est2genome-gene-0.0-mRNA-1	Lecithin-cholesterol acyltransferase-like 1
	maker-scaffold_302_ref0020772-exonerate_est2genome-gene-0.0-mRNA-1	leucine-rich repeat extensin 3
	maker-scaffold_491_ref0037555-exonerate_est2genome-gene-0.6-mRNA-1	leucine-rich repeat receptor-like kinase FLORAL ORGAN NUMBER1
	maker-scaffold_787_ref0026878-exonerate_est2genome-gene-0.1-mRNA-1	leucine-rich repeat receptor-like serine threonine- kinase BAM1
	maker-scaffold_19893_ref0027008-exonerate_est2genome-gene-0.0-mRNA-1	leucine-rich repeat receptor-like serine threonine- kinase BAM1
	maker-scaffold_5598_ref0028886-exonerate_est2genome-gene-0.3-mRNA-1	leucine-rich repeat receptor-like serine threonine- kinase BAM3
	maker-scaffold_5857_ref0025781-exonerate_est2genome-gene-0.0-mRNA-1	Leucyl-tRNA cytoplasmic
	maker-scaffold_13430_ref0001466-exonerate_est2genome-gene-0.0-mRNA-1	L-gulonolactone oxidase
	maker-scaffold_3960_ref0042578-exonerate_est2genome-gene-0.2-mRNA-1	Linalool chloroplastic
	maker-scaffold_3322_ref0032634-exonerate_est2genome-gene-0.1-mRNA-1	L-lactate dehydrogenase
	maker-scaffold_3010_ref0012779-exonerate_est2genome-gene-0.4-mRNA-1	LONGIFOLIA 1
	maker-scaffold_5532_ref0043043-exonerate_est2genome-gene-0.1-mRNA-1	LOV domain-containing
	maker-scaffold_9398_ref0036672-exonerate_est2genome-gene-0.0-mRNA-1	LOV domain-containing
	maker-scaffold_2402_ref0024285-exonerate_est2genome-gene-0.4-mRNA-1	LRR receptor-like serine threonine- kinase
	maker-scaffold_10173_ref0023595-exonerate_est2genome-gene-0.0-mRNA-1	LRR receptor-like serine threonine- kinase
	maker-scaffold_1545_ref0030923-exonerate_est2genome-gene-0.8-mRNA-1	LRR receptor-like serine threonine- kinase
	maker-scaffold_17575_ref0014157-exonerate_est2genome-gene-0.0-mRNA-1	LRR receptor-like serine threonine- kinase
	maker-scaffold_1176_ref0022506-exonerate_est2genome-gene-0.4-mRNA-1	LRR receptor-like serine threonine- kinase
	maker-scaffold_164_ref0012846-exonerate_est2genome-gene-1.1-mRNA-1	LRR receptor-like serine threonine- kinase
	maker-scaffold_6284_ref0000564-exonerate_est2genome-gene-0.0-mRNA-1	LRR receptor-like serine threonine- kinase ERECTA isoform X1
	maker-scaffold_4261_ref0005558-exonerate_est2genome-gene-0.5-mRNA-1	LRR receptor-like serine threonine- kinase ERL1
	maker-scaffold_210_ref0005183-exonerate_est2genome-gene-0.1-mRNA-1	LRR receptor-like serine threonine- kinase FLS2
	maker-scaffold_1858_ref0042048-exonerate_est2genome-gene-0.0-mRNA-1	LRR receptor-like serine threonine- kinase GSO1
	maker-scaffold_3457_ref0040428-exonerate_est2genome-gene-0.3-mRNA-1	L-type lectin-domain containing receptor kinase
	maker-scaffold_4462_ref0004921-exonerate_est2genome-gene-0.1-mRNA-1	L-type lectin-domain containing receptor kinase -like
	maker-scaffold_3889_ref0016944-exonerate_est2genome-gene-0.0-mRNA-1	L-type lectin-domain containing receptor kinase -like
	maker-scaffold_2357_ref0030739-exonerate_est2genome-gene-0.0-mRNA-1	L-type lectin-domain containing receptor kinase -like
	maker-scaffold_1466_ref0008575-exonerate_est2genome-gene-0.6-mRNA-1	Lupus brain antigen 1
	maker-scaffold_8149_ref0027842-exonerate_est2genome-gene-0.0-mRNA-1	lysine histidine transporter 1-like
	maker-scaffold_13949_ref0001019-exonerate_est2genome-gene-0.1-mRNA-1	lysine histidine transporter 1-like
	maker-scaffold_13633_ref0043528-exonerate_est2genome-gene-0.0-mRNA-1	lysine-specific demethylase SE14-like
	maker-scaffold_4682_ref0044384-exonerate_est2genome-gene-0.1-mRNA-1	lysM domain receptor-like kinase 3
	maker-scaffold_4968_ref0009058-exonerate_est2genome-gene-0.1-mRNA-1	MADS-box transcription factor 26-like
	maker-scaffold_5444_ref0022851-exonerate_est2genome-gene-0.1-mRNA-1	MADS-box transcription factor 27
	maker-scaffold_5207_ref0032991-exonerate_est2genome-gene-0.0-mRNA-1	major facilitator superfamily domain-containing 12-like
	maker-scaffold_3108_ref0045693-exonerate_est2genome-gene-0.0-mRNA-1	Mannan endo-1,4-beta-mannosidase 2
	maker-scaffold_141_ref0025648-exonerate_est2genome-gene-0.0-mRNA-1	Mannosylglyco endo-beta-mannosidase
	maker-scaffold_6146_ref0035526-exonerate_est2genome-gene-0.0-mRNA-1	MAP3K epsilon kinase 1-like isoform X2
	maker-scaffold_2866_ref0009299-exonerate_est2genome-gene-0.1-mRNA-1	mediator of RNA polymerase II transcription subunit 20a-like isoform X1
	maker-scaffold_8828_ref0038028-exonerate_est2genome-gene-0.0-mRNA-1	MEI2-like 4 isoform X1
	maker-scaffold_2801_ref0025790-exonerate_est2genome-gene-0.2-mRNA-1	meiotic recombination SPO11-1 isoform X2
	maker-scaffold_7762_ref0017324-exonerate_est2genome-gene-0.2-mRNA-1	membrane transport -like
	maker-scaffold_8523_ref0019594-exonerate_est2genome-gene-0.3-mRNA-1	Metal tolerance 3
	maker-scaffold_2046_ref0038149-exonerate_est2genome-gene-0.0-mRNA-1	Metal transporter Nramp1
	maker-scaffold_3087_ref0028539-exonerate_est2genome-gene-0.0-mRNA-1	methionyl-tRNA synthetase
	maker-scaffold_293_ref0003371-exonerate_est2genome-gene-1.4-mRNA-1	microtubule-associated 70-1
	maker-scaffold_3748_ref0006208-exonerate_est2genome-gene-0.0-mRNA-1	Microtubule-associated TORTIFOLIA1
	maker-scaffold_5152_ref0044423-exonerate_est2genome-gene-0.2-mRNA-1	mini-chromosome maintenance (MCM) complex family
	maker-scaffold_1214_ref0002721-exonerate_est2genome-gene-0.1-mRNA-1	mini-chromosome maintenance complex-binding
	maker-scaffold_348_ref0045816-exonerate_est2genome-gene-0.5-mRNA-1	mitochondrial chaperone BCS1-B
	maker-scaffold_2668_ref0005245-exonerate_est2genome-gene-0.1-mRNA-1	mitogen-activated kinase kinase kinase YODA-like isoform X2
	maker-scaffold_18108_ref0045459-exonerate_est2genome-gene-0.0-mRNA-1	Mixed-linked glucan synthase 2
	maker-scaffold_783_ref0026874-exonerate_est2genome-gene-0.6-mRNA-1	MLO 1
	maker-scaffold_4667_ref0031869-exonerate_est2genome-gene-0.0-mRNA-1	MLO 4
	maker-scaffold_7670_ref0006090-exonerate_est2genome-gene-0.1-mRNA-1	MLO 9
	maker-scaffold_316_ref0002700-exonerate_est2genome-gene-0.0-mRNA-1	MOB kinase activator-like 1A
	maker-scaffold_3699_ref0045225-exonerate_est2genome-gene-0.0-mRNA-1	Monocopper oxidase SKU5
	maker-scaffold_8537_ref0001492-exonerate_est2genome-gene-0.0-mRNA-1	monosaccharide-sensing 2-like
	maker-scaffold_1014_ref0032509-exonerate_est2genome-gene-0.0-mRNA-1	Myb-like DNA-binding domain containing
	maker-scaffold_7739_ref0012566-exonerate_est2genome-gene-0.0-mRNA-1	Myb-like DNA-binding domain-containing
	maker-scaffold_7525_ref0034214-exonerate_est2genome-gene-0.0-mRNA-1	myb-related 340
	maker-scaffold_16204_ref0010656-exonerate_est2genome-gene-0.0-mRNA-1	Myosin heavy chain kinase B
	maker-scaffold_1939_ref0031962-exonerate_est2genome-gene-0.3-mRNA-1	myosin-6-like isoform X2
	maker-scaffold_6294_ref0018634-exonerate_est2genome-gene-0.0-mRNA-1	myosin-binding 2-like
	maker-scaffold_3397_ref0039783-exonerate_est2genome-gene-0.5-mRNA-1	Myrcene chloroplastic
	maker-scaffold_3084_ref0029021-exonerate_est2genome-gene-0.4-mRNA-1	Na+ H+ antiporter
	maker-scaffold_2733_ref0022591-exonerate_est2genome-gene-0.0-mRNA-1	NAC domain-containing 68-like
	maker-scaffold_8640_ref0026752-exonerate_est2genome-gene-0.0-mRNA-1	NAC domain-containing 7
	maker-scaffold_873_ref0029587-exonerate_est2genome-gene-0.0-mRNA-1	NAC domain-containing 90-like
	maker-scaffold_15646_ref0013051-exonerate_est2genome-gene-0.0-mRNA-1	NADP-dependent oxidoreductase P1
	maker-scaffold_185_ref0000330-exonerate_est2genome-gene-1.0-mRNA-1	naringenin,2-oxoglutarate 3-dioxygenase-like
	maker-scaffold_842_ref0047489-exonerate_est2genome-gene-0.1-mRNA-1	NB-ARC domain containing expressed
	maker-scaffold_2249_ref0015101-exonerate_est2genome-gene-0.6-mRNA-1	NEP1-interacting 1
	maker-scaffold_12852_ref0043050-exonerate_est2genome-gene-0.0-mRNA-1	NETWORKED 1A
	maker-scaffold_2387_ref0021880-exonerate_est2genome-gene-0.3-mRNA-1	NETWORKED 1A-like
	maker-scaffold_18961_ref0022259-exonerate_est2genome-gene-0.0-mRNA-1	NETWORKED 2D-like
	maker-scaffold_98_ref0040966-exonerate_est2genome-gene-1.1-mRNA-1	nitrate reductase [NAD(P)H]
	maker-scaffold_8401_ref0021956-exonerate_est2genome-gene-0.1-mRNA-1	nitrate reductase [NADH]
	maker-scaffold_629_ref0027443-exonerate_est2genome-gene-0.1-mRNA-1	non-lysosomal glucosylceramidase
	maker-scaffold_5761_ref0041974-exonerate_est2genome-gene-0.0-mRNA-1	non-specific lipid transfer -like 1
	maker-scaffold_7273_ref0012131-exonerate_est2genome-gene-0.2-mRNA-1	non-specific lipid transfer -like 1
	maker-scaffold_67_ref0037357-exonerate_est2genome-gene-0.0-mRNA-1	NRT1 PTR FAMILY
	maker-scaffold_5892_ref0031116-exonerate_est2genome-gene-0.0-mRNA-1	NRT1 PTR FAMILY -like
	maker-scaffold_10554_ref0025273-exonerate_est2genome-gene-0.0-mRNA-1	NRT1 PTR FAMILY -like
	maker-scaffold_13772_ref0042846-exonerate_est2genome-gene-0.0-mRNA-1	NRT1 PTR FAMILY -like
	maker-scaffold_439_ref0003337-exonerate_est2genome-gene-0.3-mRNA-1	NRT1 PTR FAMILY -like
	maker-scaffold_6949_ref0029933-exonerate_est2genome-gene-0.1-mRNA-1	NRT1 PTR FAMILY -like
	maker-scaffold_1108_ref0016974-exonerate_est2genome-gene-0.4-mRNA-1	NRT1 PTR FAMILY -like
	maker-scaffold_14482_ref0042976-exonerate_est2genome-gene-0.0-mRNA-1	NRT1 PTR FAMILY -like
	maker-scaffold_2366_ref0012725-exonerate_est2genome-gene-0.3-mRNA-1	NRT1 PTR FAMILY -like
	maker-scaffold_2135_ref0022999-exonerate_est2genome-gene-0.0-mRNA-1	NUCLEAR FUSION DEFECTIVE 4
	maker-scaffold_13231_ref0006258-exonerate_est2genome-gene-0.0-mRNA-1	NUCLEAR FUSION DEFECTIVE 4-like
	maker-scaffold_396_ref0000949-exonerate_est2genome-gene-0.5-mRNA-1	nuclear pore complex NUP1-like
	maker-scaffold_4707_ref0007234-exonerate_est2genome-gene-0.2-mRNA-1	Nuclear transcription factor Y subunit C-2
	maker-scaffold_12332_ref0012979-exonerate_est2genome-gene-0.1-mRNA-1	nucleolar GTP-binding 1-like
	maker-scaffold_5403_ref0046155-exonerate_est2genome-gene-0.0-mRNA-1	nucleoredoxin 1
	maker-scaffold_5978_ref0020966-exonerate_est2genome-gene-0.1-mRNA-1	Nucleoside-triphosphatase THEP1
	maker-scaffold_6857_ref0012593-exonerate_est2genome-gene-0.0-mRNA-1	Obtusifoliol 14-alpha demethylase
	maker-scaffold_8077_ref0048002-exonerate_est2genome-gene-0.0-mRNA-1	O-glucosyltransferase rumi homolog isoform X1
	maker-scaffold_25851_ref0034945-exonerate_est2genome-gene-0.0-mRNA-1	O-methyltransferase ZRP4
	maker-scaffold_2188_ref0003180-exonerate_est2genome-gene-0.1-mRNA-1	O-methyltransferase ZRP4
	maker-scaffold_4982_ref0019883-exonerate_est2genome-gene-0.0-mRNA-1	O-methyltransferase ZRP4
	maker-scaffold_2743_ref0002754-exonerate_est2genome-gene-0.2-mRNA-1	O-methyltransferase ZRP4
	maker-scaffold_5352_ref0042436-exonerate_est2genome-gene-0.0-mRNA-1	origin of replication complex subunit 1
	maker-scaffold_10479_ref0011847-exonerate_est2genome-gene-0.0-mRNA-1	origin of replication complex subunit 6
	maker-scaffold_1287_ref0022523-exonerate_est2genome-gene-0.2-mRNA-1	origin recognition complex subunit 5
	maker-scaffold_8786_ref0035014-exonerate_est2genome-gene-0.1-mRNA-1	oxalate-- ligase
	maker-scaffold_6329_ref0048360-exonerate_est2genome-gene-0.3-mRNA-1	P450
	maker-scaffold_4056_ref0016969-exonerate_est2genome-gene-0.0-mRNA-1	Patatin 3
	maker-scaffold_7672_ref0006088-exonerate_est2genome-gene-0.0-mRNA-1	patatin 3
	maker-scaffold_4989_ref0019888-exonerate_est2genome-gene-0.0-mRNA-1	patellin-3-like
	maker-scaffold_2380_ref0021883-exonerate_est2genome-gene-0.0-mRNA-1	Pathogenesis-related 1
	maker-scaffold_8639_ref0033693-exonerate_est2genome-gene-0.0-mRNA-1	Pathogenesis-related 1
	maker-scaffold_8639_ref0033693-exonerate_est2genome-gene-0.1-mRNA-1	Pathogenesis-related 1
	maker-scaffold_7244_ref0042598-exonerate_est2genome-gene-0.0-mRNA-1	PDR-type ABC transporter
	maker-scaffold_1100_ref0016978-exonerate_est2genome-gene-0.0-mRNA-1	Pectinesterase 3
	maker-scaffold_9369_ref0031210-exonerate_est2genome-gene-0.0-mRNA-1	pectinesterase-like
	maker-scaffold_15333_ref0037036-exonerate_est2genome-gene-0.0-mRNA-1	Pentatricopeptide repeat-containing
	maker-scaffold_5260_ref0022308-exonerate_est2genome-gene-0.0-mRNA-1	pentatricopeptide repeat-containing At1g19720
	maker-scaffold_1309_ref0035684-exonerate_est2genome-gene-0.9-mRNA-1	pentatricopeptide repeat-containing At1g26500
	maker-scaffold_1041_ref0027209-exonerate_est2genome-gene-0.1-mRNA-1	pentatricopeptide repeat-containing At1g52620
	maker-scaffold_4682_ref0044384-exonerate_est2genome-gene-0.0-mRNA-1	pentatricopeptide repeat-containing At1g64310
	maker-scaffold_964_ref0018432-exonerate_est2genome-gene-0.0-mRNA-1	pentatricopeptide repeat-containing At3g51320
	maker-scaffold_3467_ref0022620-exonerate_est2genome-gene-0.2-mRNA-1	pentatricopeptide repeat-containing At4g02750
	maker-scaffold_7369_ref0020050-exonerate_est2genome-gene-0.1-mRNA-1	pentatricopeptide repeat-containing At4g02750-like
	maker-scaffold_13710_ref0005328-exonerate_est2genome-gene-0.1-mRNA-1	pentatricopeptide repeat-containing At4g21300
	maker-scaffold_14271_ref0037264-exonerate_est2genome-gene-0.0-mRNA-1	pentatricopeptide repeat-containing At5g16860
	maker-scaffold_10919_ref0030276-exonerate_est2genome-gene-0.1-mRNA-1	pentatricopeptide repeat-containing chloroplastic
	maker-scaffold_3902_ref0030126-exonerate_est2genome-gene-0.4-mRNA-1	pentatricopeptide repeat-containing chloroplastic
	maker-scaffold_4483_ref0039069-exonerate_est2genome-gene-0.0-mRNA-1	pentatricopeptide repeat-containing chloroplastic
	maker-scaffold_105_ref0001923-exonerate_est2genome-gene-1.3-mRNA-1	pentatricopeptide repeat-containing chloroplastic isoform X1
	maker-scaffold_7692_ref0045474-exonerate_est2genome-gene-0.0-mRNA-1	pentatricopeptide repeat-containing chloroplastic-like
	maker-scaffold_4274_ref0010883-exonerate_est2genome-gene-0.0-mRNA-1	pentatricopeptide repeat-containing mitochondrial
	maker-scaffold_2852_ref0041759-exonerate_est2genome-gene-0.0-mRNA-1	pentatricopeptide repeat-containing mitochondrial
	maker-scaffold_476_ref0026821-exonerate_est2genome-gene-0.5-mRNA-1	pentatricopeptide repeat-containing mitochondrial
	maker-scaffold_2053_ref0007586-exonerate_est2genome-gene-0.0-mRNA-1	pentatricopeptide repeat-containing mitochondrial
	maker-scaffold_12400_ref0030410-exonerate_est2genome-gene-0.0-mRNA-1	peptide transport
	maker-scaffold_2618_ref0012259-exonerate_est2genome-gene-0.4-mRNA-1	Peptidyl-prolyl cis-trans isomerase FKBP17- chloroplastic
	maker-scaffold_5059_ref0019898-exonerate_est2genome-gene-0.2-mRNA-1	peroxidase 11
	maker-scaffold_29_ref0012215-exonerate_est2genome-gene-0.0-mRNA-1	peroxidase 16-like
	maker-scaffold_10341_ref0023263-exonerate_est2genome-gene-0.1-mRNA-1	peroxidase 18
	maker-scaffold_6437_ref0002949-exonerate_est2genome-gene-0.0-mRNA-1	peroxidase 1-like
	maker-scaffold_21799_ref0029741-exonerate_est2genome-gene-0.0-mRNA-1	Peroxidase 21
	maker-scaffold_16888_ref0036561-exonerate_est2genome-gene-0.0-mRNA-1	peroxidase 24
	maker-scaffold_13363_ref0021942-exonerate_est2genome-gene-0.0-mRNA-1	peroxidase 25
	maker-scaffold_191_ref0030881-exonerate_est2genome-gene-1.2-mRNA-1	Peroxidase 4
	maker-scaffold_8229_ref0004594-exonerate_est2genome-gene-0.0-mRNA-1	peroxidase 4
	maker-scaffold_699_ref0011199-exonerate_est2genome-gene-0.7-mRNA-1	peroxidase 43
	maker-scaffold_11920_ref0032529-exonerate_est2genome-gene-0.0-mRNA-1	peroxidase 47
	maker-scaffold_21074_ref0027411-exonerate_est2genome-gene-0.0-mRNA-1	Peroxidase 48
	maker-scaffold_432_ref0003332-exonerate_est2genome-gene-0.3-mRNA-1	peroxidase 51
	maker-scaffold_1679_ref0036123-exonerate_est2genome-gene-0.2-mRNA-1	peroxidase 5-like
	maker-scaffold_16324_ref0031237-exonerate_est2genome-gene-0.0-mRNA-1	Peroxidase 72
	maker-scaffold_3578_ref0030280-exonerate_est2genome-gene-0.0-mRNA-1	Peroxidase 9
	maker-scaffold_1180_ref0015280-exonerate_est2genome-gene-0.1-mRNA-1	peroxidase A2-like
	maker-scaffold_13625_ref0025819-exonerate_est2genome-gene-0.0-mRNA-1	peroxidase N-like
	maker-scaffold_869_ref0011605-exonerate_est2genome-gene-0.2-mRNA-1	peroxidase P7-like
	maker-scaffold_8856_ref0045051-exonerate_est2genome-gene-0.0-mRNA-1	peroxidase P7-like
	maker-scaffold_1496_ref0026668-exonerate_est2genome-gene-0.1-mRNA-1	peroxisome biosynthesis PAS1-like isoform X2
	maker-scaffold_1471_ref0040509-exonerate_est2genome-gene-0.0-mRNA-1	phosphatidylinositol 4-phosphate 5-kinase 6
	maker-scaffold_670_ref0020302-exonerate_est2genome-gene-0.1-mRNA-1	phosphoenolpyruvate carboxylase 2
	maker-scaffold_8_ref0023151-exonerate_est2genome-gene-2.0-mRNA-1	phospholipase A2 homolog 3-like
	maker-scaffold_304_ref0020766-exonerate_est2genome-gene-0.0-mRNA-1	phospholipase D family isoform X1
	maker-scaffold_7491_ref0015658-exonerate_est2genome-gene-0.3-mRNA-1	phospholipid-transporting ATPase 4
	maker-scaffold_1762_ref0043800-exonerate_est2genome-gene-0.1-mRNA-1	phospholipid-transporting ATPase 9
	maker-scaffold_4973_ref0039515-exonerate_est2genome-gene-0.0-mRNA-1	phosphoribosylformylglycinamidine cyclo- chloroplastic mitochondrial-like
	maker-scaffold_114_ref0032463-exonerate_est2genome-gene-0.2-mRNA-1	phragmoplast orienting kinesin 2
	maker-scaffold_3378_ref0027365-exonerate_est2genome-gene-0.0-mRNA-1	phragmoplast orienting kinesin 2
	maker-scaffold_4484_ref0039062-exonerate_est2genome-gene-0.0-mRNA-1	phytochrome
	maker-scaffold_3288_ref0010474-exonerate_est2genome-gene-0.0-mRNA-1	PLANT CADMIUM RESISTANCE 7
	maker-scaffold_15923_ref0017150-exonerate_est2genome-gene-0.0-mRNA-1	plant intracellular Ras-group-related LRR 4-like
	maker-scaffold_7258_ref0024859-exonerate_est2genome-gene-0.0-mRNA-1	Plasma membrane-associated cation-binding 1
	maker-scaffold_2127_ref0040792-exonerate_est2genome-gene-0.0-mRNA-1	PLASMODESMATA CALLOSE-BINDING PROTEIN 3
	maker-scaffold_1663_ref0005605-exonerate_est2genome-gene-0.4-mRNA-1	plastid transcriptionally active 5
	maker-scaffold_4729_ref0043114-exonerate_est2genome-gene-0.1-mRNA-1	plastidial pyruvate kinase 2
	maker-scaffold_5750_ref0024255-exonerate_est2genome-gene-0.0-mRNA-1	plastidic phosphate translocator 1
	maker-scaffold_8928_ref0048063-exonerate_est2genome-gene-0.0-mRNA-1	Pleiotropic drug resistance 4
	snap_masked-scaffold_3459_ref0040426-processed-gene-0.5-mRNA-1	polcalcin Phl p 7-like
	maker-scaffold_207_ref0035628-exonerate_est2genome-gene-0.2-mRNA-1	polyadenylate-binding RBP45-like
	maker-scaffold_14113_ref0007006-exonerate_est2genome-gene-0.0-mRNA-1	polyamine oxidase
	maker-scaffold_8617_ref0021247-exonerate_est2genome-gene-0.1-mRNA-1	predicted protein
	maker-scaffold_14898_ref0017297-exonerate_est2genome-gene-0.0-mRNA-1	predicted protein
	maker-scaffold_1050_ref0009179-exonerate_est2genome-gene-0.1-mRNA-1	predicted protein
	maker-scaffold_3575_ref0030281-exonerate_est2genome-gene-0.0-mRNA-1	predicted protein
	maker-scaffold_9159_ref0023421-exonerate_est2genome-gene-0.0-mRNA-1	predicted protein
	maker-scaffold_7402_ref0031857-exonerate_est2genome-gene-0.0-mRNA-1	predicted protein
	maker-scaffold_3720_ref0043833-exonerate_est2genome-gene-0.0-mRNA-1	predicted protein
	maker-scaffold_6026_ref0033133-exonerate_est2genome-gene-0.1-mRNA-1	predicted protein, partial
	maker-scaffold_10888_ref0047520-exonerate_est2genome-gene-0.0-mRNA-1	PREDICTED: uncharacterized protein LOC100821281 isoform X1
	maker-scaffold_8381_ref0030788-exonerate_est2genome-gene-0.1-mRNA-1	PREDICTED: uncharacterized protein LOC100822578
	maker-scaffold_7353_ref0025615-exonerate_est2genome-gene-0.2-mRNA-1	PREDICTED: uncharacterized protein LOC100827136
	maker-scaffold_15541_ref0023863-exonerate_est2genome-gene-0.0-mRNA-1	PREDICTED: uncharacterized protein LOC100833124
	maker-scaffold_8978_ref0006723-exonerate_est2genome-gene-0.1-mRNA-1	PREDICTED: uncharacterized protein LOC100833185
	maker-scaffold_2067_ref0002062-exonerate_est2genome-gene-0.0-mRNA-1	PREDICTED: uncharacterized protein LOC100836046
	maker-scaffold_6097_ref0044991-exonerate_est2genome-gene-0.1-mRNA-1	PREDICTED: uncharacterized protein LOC100836340 isoform X2
	maker-scaffold_7731_ref0012558-exonerate_est2genome-gene-0.0-mRNA-1	PREDICTED: uncharacterized protein LOC100838244
	maker-scaffold_2024_ref0025714-exonerate_est2genome-gene-0.0-mRNA-1	PREDICTED: uncharacterized protein LOC102711611
	maker-scaffold_2340_ref0000205-exonerate_est2genome-gene-0.1-mRNA-1	premnaspirodiene oxygenase-like
	maker-scaffold_10510_ref0001618-exonerate_est2genome-gene-0.0-mRNA-1	premnaspirodiene oxygenase-like
	maker-scaffold_228_ref0023193-exonerate_est2genome-gene-1.4-mRNA-1	premnaspirodiene oxygenase-like
	maker-scaffold_1427_ref0033623-exonerate_est2genome-gene-0.1-mRNA-1	Primary amine oxidase
	maker-scaffold_556_ref0013554-exonerate_est2genome-gene-0.5-mRNA-1	probable aldehyde oxidase 2
	maker-scaffold_959_ref0012945-exonerate_est2genome-gene-0.3-mRNA-1	probable allantoinase
	maker-scaffold_3053_ref0033116-exonerate_est2genome-gene-0.0-mRNA-1	probable alpha,alpha-trehalose-phosphate synthase [UDP-forming] 10
	maker-scaffold_2501_ref0009238-exonerate_est2genome-gene-0.0-mRNA-1	probable alpha,alpha-trehalose-phosphate synthase [UDP-forming] 9
	maker-scaffold_2177_ref0035069-exonerate_est2genome-gene-0.0-mRNA-1	probable amino acid permease 7
	maker-scaffold_24769_ref0000281-exonerate_est2genome-gene-0.0-mRNA-1	probable aquaporin PIP2-6
	maker-scaffold_6477_ref0028146-exonerate_est2genome-gene-0.0-mRNA-1	probable aquaporin TIP2-2
	maker-scaffold_5287_ref0042692-exonerate_est2genome-gene-0.1-mRNA-1	probable aquaporin TIP4-1
	maker-scaffold_2479_ref0029533-exonerate_est2genome-gene-0.0-mRNA-1	probable arabinose 5-phosphate isomerase
	maker-scaffold_996_ref0039750-exonerate_est2genome-gene-0.1-mRNA-1	probable arginine N-methyltransferase 1
	maker-scaffold_9564_ref0023606-exonerate_est2genome-gene-0.0-mRNA-1	probable beta-D-xylosidase 2
	maker-scaffold_13357_ref0039794-exonerate_est2genome-gene-0.0-mRNA-1	probable beta-D-xylosidase 7
	maker-scaffold_814_ref0040409-exonerate_est2genome-gene-0.0-mRNA-1	probable beta-D-xylosidase 7
	maker-scaffold_6814_ref0012279-exonerate_est2genome-gene-0.0-mRNA-1	probable beta-D-xylosidase 7
	snap_masked-scaffold_58_ref0019428-processed-gene-1.2-mRNA-1	probable calcium-binding CML36
	maker-scaffold_3436_ref0029648-exonerate_est2genome-gene-0.0-mRNA-1	probable calcium-transporting ATPase plasma membrane-type
	maker-scaffold_7444_ref0008483-exonerate_est2genome-gene-0.0-mRNA-1	probable cellulose synthase A catalytic subunit 2 [UDP-forming]
	maker-scaffold_3464_ref0022623-exonerate_est2genome-gene-0.2-mRNA-1	probable cysteine desulfurase
	maker-scaffold_10744_ref0010126-exonerate_est2genome-gene-0.0-mRNA-1	probable E3 ubiquitin ligase SUD1
	maker-scaffold_1908_ref0001351-exonerate_est2genome-gene-0.2-mRNA-1	probable ethylene response sensor 1
	maker-scaffold_8472_ref0002090-exonerate_est2genome-gene-0.0-mRNA-1	probable galactinol--sucrose galactosyltransferase 1
	maker-scaffold_6055_ref0018256-exonerate_est2genome-gene-0.2-mRNA-1	probable galactinol--sucrose galactosyltransferase 6
	maker-scaffold_15611_ref0007712-exonerate_est2genome-gene-0.0-mRNA-1	probable galacturonosyltransferase 11
	maker-scaffold_1415_ref0024100-exonerate_est2genome-gene-0.3-mRNA-1	probable galacturonosyltransferase 4
	maker-scaffold_522_ref0042157-exonerate_est2genome-gene-0.2-mRNA-1	probable galacturonosyltransferase 7 isoform X1
	maker-scaffold_3371_ref0027372-exonerate_est2genome-gene-0.3-mRNA-1	probable glucan endo-1,3-beta-glucosidase A6
	maker-scaffold_9561_ref0028232-exonerate_est2genome-gene-0.2-mRNA-1	probable glucuronosyltransferase Os01g0926400
	maker-scaffold_3621_ref0003920-exonerate_est2genome-gene-0.6-mRNA-1	probable glucuronosyltransferase Os04g0650300
	maker-scaffold_17001_ref0011498-exonerate_est2genome-gene-0.0-mRNA-1	probable glucuronosyltransferase Os05g0123100
	maker-scaffold_12050_ref0046981-exonerate_est2genome-gene-0.0-mRNA-1	probable glutamyl chloroplastic
	maker-scaffold_1335_ref0041028-exonerate_est2genome-gene-0.3-mRNA-1	probable glutathione S-transferase
	maker-scaffold_2109_ref0005005-exonerate_est2genome-gene-0.1-mRNA-1	probable glycerol-3-phosphate acyltransferase 3
	maker-scaffold_16355_ref0013252-exonerate_est2genome-gene-0.0-mRNA-1	probable GTP-binding chloroplastic
	maker-scaffold_1806_ref0034980-exonerate_est2genome-gene-0.1-mRNA-1	probable histidine kinase 6
	maker-scaffold_2835_ref0014956-exonerate_est2genome-gene-0.1-mRNA-1	probable inactive leucine-rich repeat receptor kinase At3g03770 isoform X1
	maker-scaffold_9087_ref0030155-exonerate_est2genome-gene-0.3-mRNA-1	probable inactive purple acid phosphatase 16
	maker-scaffold_4576_ref0045556-exonerate_est2genome-gene-0.0-mRNA-1	probable inactive purple acid phosphatase 27
	maker-scaffold_7496_ref0015651-exonerate_est2genome-gene-0.0-mRNA-1	probable inactive receptor kinase At5g10020
	maker-scaffold_6564_ref0016907-exonerate_est2genome-gene-0.0-mRNA-1	probable indole-3-pyruvate monooxygenase YUCCA10
	maker-scaffold_5773_ref0011529-exonerate_est2genome-gene-0.0-mRNA-1	probable indole-3-pyruvate monooxygenase YUCCA5
	maker-scaffold_10619_ref0010641-exonerate_est2genome-gene-0.1-mRNA-1	probable inositol oxygenase
	maker-scaffold_5228_ref0045652-exonerate_est2genome-gene-0.0-mRNA-1	probable kinetochore SPC25
	maker-scaffold_17933_ref0016348-exonerate_est2genome-gene-0.0-mRNA-1	probable leucine-rich repeat receptor kinase At1g35710
	maker-scaffold_1000_ref0001976-exonerate_est2genome-gene-0.7-mRNA-1	probable leucine-rich repeat receptor kinase At5g49770
	maker-scaffold_10376_ref0028625-exonerate_est2genome-gene-0.0-mRNA-1	probable leucine-rich repeat receptor kinase At5g63930
	maker-scaffold_3877_ref0034879-exonerate_est2genome-gene-0.1-mRNA-1	probable linoleate 9S-lipoxygenase 4
	maker-scaffold_10098_ref0041679-exonerate_est2genome-gene-0.1-mRNA-1	probable lipoxygenase chloroplastic
	maker-scaffold_1340_ref0010616-exonerate_est2genome-gene-0.2-mRNA-1	probable LRR receptor-like serine threonine- kinase At1g07650 isoform X1
	maker-scaffold_1904_ref0001347-exonerate_est2genome-gene-0.3-mRNA-1	probable LRR receptor-like serine threonine- kinase At1g56130
	maker-scaffold_6326_ref0048352-exonerate_est2genome-gene-0.2-mRNA-1	probable LRR receptor-like serine threonine- kinase At1g56130
	maker-scaffold_19_ref0042668-exonerate_est2genome-gene-2.1-mRNA-1	probable LRR receptor-like serine threonine- kinase At1g56130
	maker-scaffold_645_ref0014800-exonerate_est2genome-gene-0.0-mRNA-1	probable LRR receptor-like serine threonine- kinase At1g74360
	maker-scaffold_243_ref0012156-exonerate_est2genome-gene-0.0-mRNA-1	probable LRR receptor-like serine threonine- kinase At3g47570
	maker-scaffold_12557_ref0039893-exonerate_est2genome-gene-0.0-mRNA-1	probable LRR receptor-like serine threonine- kinase At3g47570
	maker-scaffold_7292_ref0001254-exonerate_est2genome-gene-0.2-mRNA-1	probable LRR receptor-like serine threonine- kinase At3g47570
	maker-scaffold_4348_ref0015575-exonerate_est2genome-gene-0.0-mRNA-1	probable LRR receptor-like serine threonine- kinase At3g47570
	maker-scaffold_11161_ref0016209-exonerate_est2genome-gene-0.0-mRNA-1	probable LRR receptor-like serine threonine- kinase At3g47570
	maker-scaffold_8955_ref0013698-exonerate_est2genome-gene-0.0-mRNA-1	probable LRR receptor-like serine threonine- kinase At4g26540
	maker-scaffold_7288_ref0019353-exonerate_est2genome-gene-0.5-mRNA-1	probable LRR receptor-like serine threonine- kinase At4g37250
	maker-scaffold_5797_ref0002347-exonerate_est2genome-gene-0.0-mRNA-1	probable LRR receptor-like serine threonine- kinase IRK
	maker-scaffold_1537_ref0036353-exonerate_est2genome-gene-0.2-mRNA-1	probable LRR receptor-like serine threonine- kinase PAM74
	maker-scaffold_1836_ref0004524-exonerate_est2genome-gene-0.0-mRNA-1	probable L-type lectin-domain containing receptor kinase
	maker-scaffold_29_ref0012215-exonerate_est2genome-gene-1.0-mRNA-1	probable metal-nicotianamine transporter YSL9 isoform X2
	maker-scaffold_6618_ref0009113-exonerate_est2genome-gene-0.0-mRNA-1	probable methyltransferase PMT18
	maker-scaffold_3140_ref0022390-exonerate_est2genome-gene-0.1-mRNA-1	probable methyltransferase PMT26
	maker-scaffold_3011_ref0012780-exonerate_est2genome-gene-0.0-mRNA-1	probable mixed-linked glucan synthase 8 isoform X2
	maker-scaffold_20_ref0012206-exonerate_est2genome-gene-2.1-mRNA-1	probable pectinesterase 53
	maker-scaffold_7466_ref0021101-exonerate_est2genome-gene-0.0-mRNA-1	probable pectinesterase pectinesterase inhibitor 12
	maker-scaffold_7535_ref0003755-exonerate_est2genome-gene-0.0-mRNA-1	probable phosphatase 2C 27
	maker-scaffold_1314_ref0005229-exonerate_est2genome-gene-0.6-mRNA-1	probable phosphatase 2C 33
	maker-scaffold_256_ref0030171-exonerate_est2genome-gene-0.0-mRNA-1	probable phosphatase 2C 39
	maker-scaffold_16520_ref0036007-exonerate_est2genome-gene-0.0-mRNA-1	probable phosphatase 2C 64
	maker-scaffold_7083_ref0041264-exonerate_est2genome-gene-0.0-mRNA-1	probable phosphatase 2C 69
	maker-scaffold_3166_ref0009849-exonerate_est2genome-gene-0.1-mRNA-1	probable phosphatase 2C 74
	maker-scaffold_8036_ref0023040-exonerate_est2genome-gene-0.1-mRNA-1	probable phospholipase A2 homolog 2
	maker-scaffold_97_ref0040969-exonerate_est2genome-gene-1.6-mRNA-1	probable phosphoribosylformylglycinamidine chloroplastic mitochondrial
	maker-scaffold_11324_ref0033810-exonerate_est2genome-gene-0.0-mRNA-1	probable plastid-lipid-associated chloroplastic
	maker-scaffold_2294_ref0006186-exonerate_est2genome-gene-0.0-mRNA-1	probable polygalacturonase isoform X1
	maker-scaffold_2438_ref0006143-exonerate_est2genome-gene-0.2-mRNA-1	probable polyol transporter 4
	maker-scaffold_1942_ref0024988-exonerate_est2genome-gene-0.1-mRNA-1	probable potassium transporter 13
	maker-scaffold_0_ref0040988-exonerate_est2genome-gene-3.2-mRNA-1	probable receptor kinase At1g67000
	maker-scaffold_6807_ref0019838-exonerate_est2genome-gene-0.2-mRNA-1	probable receptor kinase At1g67000
	maker-scaffold_6807_ref0019838-exonerate_est2genome-gene-0.0-mRNA-1	probable receptor kinase At1g67000 isoform X1
	maker-scaffold_1620_ref0028948-exonerate_est2genome-gene-0.0-mRNA-1	probable receptor kinase At2g42960
	maker-scaffold_13659_ref0032670-exonerate_est2genome-gene-0.0-mRNA-1	probable receptor kinase At3g55450
	maker-scaffold_13995_ref0004812-exonerate_est2genome-gene-0.0-mRNA-1	probable receptor kinase At5g47070
	maker-scaffold_13073_ref0029219-exonerate_est2genome-gene-0.0-mRNA-1	probable RNA-dependent RNA polymerase 2
	maker-scaffold_11716_ref0036332-exonerate_est2genome-gene-0.1-mRNA-1	probable RNA-dependent RNA polymerase 3
	maker-scaffold_11716_ref0036332-exonerate_est2genome-gene-0.0-mRNA-1	probable RNA-dependent RNA polymerase 4 isoform X2
	maker-scaffold_8387_ref0030782-exonerate_est2genome-gene-0.0-mRNA-1	probable serine threonine- kinase abkC
	maker-scaffold_2551_ref0016381-exonerate_est2genome-gene-0.1-mRNA-1	probable serine threonine- kinase At1g01540
	maker-scaffold_26_ref0012212-exonerate_est2genome-gene-1.0-mRNA-1	probable serine threonine- kinase At1g18390
	maker-scaffold_57_ref0019425-exonerate_est2genome-gene-0.0-mRNA-1	probable serine threonine- kinase At1g18390
	maker-scaffold_57_ref0019425-exonerate_est2genome-gene-1.1-mRNA-1	probable serine threonine- kinase At1g18390
	maker-scaffold_46_ref0001306-exonerate_est2genome-gene-1.1-mRNA-1	probable serine threonine- kinase At1g18390
	maker-scaffold_5594_ref0028882-exonerate_est2genome-gene-0.0-mRNA-1	probable serine threonine- kinase cdc7
	maker-scaffold_18573_ref0034085-exonerate_est2genome-gene-0.0-mRNA-1	probable staphylococcal-like nuclease CAN1
	maker-scaffold_4041_ref0047369-exonerate_est2genome-gene-0.1-mRNA-1	probable strigolactone esterase D14
	maker-scaffold_13547_ref0028015-exonerate_est2genome-gene-0.0-mRNA-1	probable trehalose-phosphate phosphatase 4
	maker-scaffold_5151_ref0044420-exonerate_est2genome-gene-0.2-mRNA-1	probable trehalose-phosphate phosphatase 8
	maker-scaffold_755_ref0030396-exonerate_est2genome-gene-0.2-mRNA-1	probable WRKY transcription factor 14
	maker-scaffold_1902_ref0001341-exonerate_est2genome-gene-0.0-mRNA-1	probable WRKY transcription factor 3 isoform X1
	maker-scaffold_3946_ref0006688-exonerate_est2genome-gene-0.0-mRNA-1	probable WRKY transcription factor 50
	maker-scaffold_6136_ref0028453-exonerate_est2genome-gene-0.0-mRNA-1	probable WRKY transcription factor 65
	maker-scaffold_14007_ref0003464-exonerate_est2genome-gene-0.0-mRNA-1	probable xyloglucan endotransglucosylase hydrolase
	maker-scaffold_2713_ref0010037-exonerate_est2genome-gene-0.2-mRNA-1	probable xyloglucan endotransglucosylase hydrolase 28
	maker-scaffold_2775_ref0045859-exonerate_est2genome-gene-0.1-mRNA-1	probable xyloglucan endotransglucosylase hydrolase 32
	maker-scaffold_1301_ref0035689-exonerate_est2genome-gene-0.2-mRNA-1	probably inactive leucine-rich repeat receptor kinase IMK2
	maker-scaffold_244_ref0012159-exonerate_est2genome-gene-1.0-mRNA-1	protochlorophyllide reductase chloroplastic
	maker-scaffold_8840_ref0027164-exonerate_est2genome-gene-0.0-mRNA-1	Protochlorophyllide reductase chloroplastic
	maker-scaffold_5070_ref0007296-exonerate_est2genome-gene-0.1-mRNA-1	pseudo histidine-containing phosphotransfer 2
	maker-scaffold_4022_ref0011502-exonerate_est2genome-gene-0.0-mRNA-1	pumilio homolog 12-like
	maker-scaffold_3730_ref0013343-exonerate_est2genome-gene-0.1-mRNA-1	pumilio homolog 3-like
	maker-scaffold_1872_ref0029546-exonerate_est2genome-gene-0.0-mRNA-1	pyrophosphate-energized vacuolar membrane proton pump
	maker-scaffold_4547_ref0002422-exonerate_est2genome-gene-0.0-mRNA-1	RADIALIS-like 3
	maker-scaffold_3796_ref0047504-exonerate_est2genome-gene-0.1-mRNA-1	ras-related RABE1c-like
	maker-scaffold_12749_ref0003264-exonerate_est2genome-gene-0.0-mRNA-1	RCC2 homolog
	maker-scaffold_3184_ref0043884-exonerate_est2genome-gene-0.0-mRNA-1	receptor 12
	maker-scaffold_15431_ref0020722-exonerate_est2genome-gene-0.0-mRNA-1	receptor kinase
	maker-scaffold_770_ref0042892-exonerate_est2genome-gene-0.0-mRNA-1	receptor kinase
	maker-scaffold_3753_ref0024343-exonerate_est2genome-gene-0.1-mRNA-1	receptor kinase
	maker-scaffold_17845_ref0000495-exonerate_est2genome-gene-0.0-mRNA-1	receptor kinase
	maker-scaffold_33008_ref0019867-exonerate_est2genome-gene-0.0-mRNA-1	receptor kinase
	maker-scaffold_20199_ref0005095-exonerate_est2genome-gene-0.0-mRNA-1	receptor kinase At3g47110
	maker-scaffold_329_ref0033190-exonerate_est2genome-gene-0.0-mRNA-1	receptor kinase At3g47110
	maker-scaffold_22649_ref0048261-exonerate_est2genome-gene-0.0-mRNA-1	receptor kinase At3g47110
	maker-scaffold_709_ref0025161-exonerate_est2genome-gene-0.4-mRNA-1	receptor kinase At3g47110 isoform X1
	maker-scaffold_2302_ref0023756-exonerate_est2genome-gene-0.1-mRNA-1	receptor kinase At4g00960
	maker-scaffold_14227_ref0031788-exonerate_est2genome-gene-0.0-mRNA-1	receptor kinase At4g00960
	maker-scaffold_6651_ref0034205-exonerate_est2genome-gene-0.0-mRNA-1	receptor kinase At4g00960
	maker-scaffold_3492_ref0018843-exonerate_est2genome-gene-0.2-mRNA-1	receptor kinase At4g00960 isoform X1
	maker-scaffold_1299_ref0004479-exonerate_est2genome-gene-0.3-mRNA-1	receptor kinase BRI1-like 3
	maker-scaffold_764_ref0012407-exonerate_est2genome-gene-0.0-mRNA-1	receptor kinase FERONIA
	maker-scaffold_4319_ref0021029-exonerate_est2genome-gene-0.1-mRNA-1	Receptor kinase FERONIA
	maker-scaffold_2688_ref0044464-exonerate_est2genome-gene-0.0-mRNA-1	receptor kinase HERK 1
	maker-scaffold_7835_ref0025455-exonerate_est2genome-gene-0.3-mRNA-1	receptor kinase HSL1
	maker-scaffold_8061_ref0030111-exonerate_est2genome-gene-0.1-mRNA-1	Receptor kinase HSL1
	maker-scaffold_13389_ref0032665-exonerate_est2genome-gene-0.1-mRNA-1	receptor kinase TMK1-like
	maker-scaffold_6066_ref0028086-exonerate_est2genome-gene-0.0-mRNA-1	receptor-like serine threonine- kinase ALE2 isoform X2
	maker-scaffold_930_ref0025735-exonerate_est2genome-gene-0.3-mRNA-1	Receptor-like serine threonine- kinase SD1-8
	maker-scaffold_5758_ref0024250-exonerate_est2genome-gene-0.1-mRNA-1	Receptor-like serine threonine- kinase SD1-8
	maker-scaffold_17310_ref0004132-exonerate_est2genome-gene-0.0-mRNA-1	regulatory NPR1
	maker-scaffold_2699_ref0013923-exonerate_est2genome-gene-0.0-mRNA-1	replication A 32 kDa subunit A-like
	maker-scaffold_108_ref0001929-exonerate_est2genome-gene-0.1-mRNA-1	replication A 70 kDa DNA-binding subunit B
	maker-scaffold_13561_ref0015404-exonerate_est2genome-gene-0.0-mRNA-1	respiratory burst oxidase homolog A-like
	maker-scaffold_1152_ref0009993-exonerate_est2genome-gene-0.0-mRNA-1	respiratory burst oxidase homolog E
	maker-scaffold_2364_ref0012727-exonerate_est2genome-gene-0.2-mRNA-1	response regulator 7
	maker-scaffold_1290_ref0004482-snap-gene-0.20-mRNA-1	reticuline oxidase
	snap_masked-scaffold_10521_ref0044732-processed-gene-0.3-mRNA-1	Reticuline oxidase
	snap_masked-scaffold_5353_ref0042435-processed-gene-0.10-mRNA-1	reticuline oxidase
	snap_masked-scaffold_6414_ref0038925-processed-gene-0.5-mRNA-1	reticuline oxidase
	snap_masked-scaffold_4327_ref0026539-processed-gene-0.3-mRNA-1	reticuline oxidase
	maker-scaffold_784_ref0026875-exonerate_est2genome-gene-0.1-mRNA-1	reticulon B1
	maker-scaffold_2011_ref0030959-exonerate_est2genome-gene-0.2-mRNA-1	retinoblastoma-related 1
	maker-scaffold_1935_ref0031966-exonerate_est2genome-gene-0.1-mRNA-1	retrotransposon unclassified
	maker-scaffold_4072_ref0004442-exonerate_est2genome-gene-0.1-mRNA-1	REVERSION-TO-ETHYLENE SENSITIVITY1
	maker-scaffold_492_ref0037556-exonerate_est2genome-gene-0.0-mRNA-1	rhomboid 19
	maker-scaffold_16259_ref0016040-exonerate_est2genome-gene-0.0-mRNA-1	ribonuclease 3 3
	maker-scaffold_3374_ref0027369-exonerate_est2genome-gene-0.3-mRNA-1	ribonuclease III domain-containing chloroplastic
	maker-scaffold_212_ref0005181-exonerate_est2genome-gene-0.0-mRNA-1	ribonuclease J isoform X1
	maker-scaffold_10553_ref0025276-exonerate_est2genome-gene-0.0-mRNA-1	ribonucleoside-diphosphate reductase large subunit
	maker-scaffold_6212_ref0020341-exonerate_est2genome-gene-0.0-mRNA-1	ribonucleoside-diphosphate reductase large subunit
	maker-scaffold_1103_ref0016977-exonerate_est2genome-gene-0.1-mRNA-1	ribose-phosphate pyrophosphokinase 1
	maker-scaffold_1712_ref0000672-exonerate_est2genome-gene-0.2-mRNA-1	ribosomal large subunit pseudouridine synthase B
	maker-scaffold_7968_ref0007969-exonerate_est2genome-gene-0.0-mRNA-1	RING finger and transmembrane domain-containing 2-like
	maker-scaffold_5376_ref0030004-exonerate_est2genome-gene-0.1-mRNA-1	RING zinc finger and VWF domain family
	maker-scaffold_4615_ref0012174-exonerate_est2genome-gene-0.2-mRNA-1	RING zinc finger -like
	maker-scaffold_15856_ref0014088-exonerate_est2genome-gene-0.0-mRNA-1	RNA cytidine acetyltransferase 1-like
	maker-scaffold_950_ref0012942-exonerate_est2genome-gene-0.5-mRNA-1	RNA polymerase sigma factor sigC
	maker-scaffold_7849_ref0005633-exonerate_est2genome-gene-0.1-mRNA-1	root abundant factor
	maker-scaffold_5539_ref0043047-exonerate_est2genome-gene-0.0-mRNA-1	root peroxidase
	maker-scaffold_5612_ref0046771-exonerate_est2genome-gene-0.1-mRNA-1	ROOT PRIMORDIUM DEFECTIVE 1
	maker-scaffold_8578_ref0025062-exonerate_est2genome-gene-0.1-mRNA-1	ROOT PRIMORDIUM DEFECTIVE 1
	maker-scaffold_8638_ref0033694-exonerate_est2genome-gene-0.1-mRNA-1	rop guanine nucleotide exchange factor 7
	maker-scaffold_8638_ref0033694-exonerate_est2genome-gene-0.0-mRNA-1	rop guanine nucleotide exchange factor 7
	maker-scaffold_11784_ref0004048-exonerate_est2genome-gene-0.0-mRNA-1	ru large subunit-binding subunit alpha-like isoform X1
	maker-scaffold_8799_ref0017069-exonerate_est2genome-gene-0.1-mRNA-1	rust resistance kinase Lr10
	maker-scaffold_4046_ref0047366-exonerate_est2genome-gene-0.2-mRNA-1	salicylic acid-binding 2-like
	maker-scaffold_6029_ref0037940-exonerate_est2genome-gene-0.0-mRNA-1	salt tolerance
	maker-scaffold_3140_ref0022390-exonerate_est2genome-gene-0.2-mRNA-1	SD1
	maker-scaffold_2348_ref0000201-exonerate_est2genome-gene-0.2-mRNA-1	SEC12 1
	maker-scaffold_1101_ref0016979-exonerate_est2genome-gene-0.3-mRNA-1	Secologanin synthase
	maker-scaffold_6898_ref0036069-exonerate_est2genome-gene-0.0-mRNA-1	Secologanin synthase
	maker-scaffold_3375_ref0027368-exonerate_est2genome-gene-0.0-mRNA-1	Secologanin synthase
	maker-scaffold_4074_ref0004436-exonerate_est2genome-gene-0.0-mRNA-1	Secologanin synthase
	maker-scaffold_6775_ref0044366-exonerate_est2genome-gene-0.0-mRNA-1	senescence-associated DH
	maker-scaffold_2102_ref0004996-exonerate_est2genome-gene-0.2-mRNA-1	senescence-specific cysteine protease SAG39-like
	maker-scaffold_2102_ref0004996-exonerate_est2genome-gene-0.0-mRNA-1	senescence-specific cysteine protease SAG39-like
	maker-scaffold_3253_ref0017512-exonerate_est2genome-gene-0.2-mRNA-1	ser Thr phosphatase family
	maker-scaffold_363_ref0009958-exonerate_est2genome-gene-0.4-mRNA-1	Serine carboxypeptidase II-3
	maker-scaffold_1382_ref0037371-exonerate_est2genome-gene-0.1-mRNA-1	serine carboxypeptidase-like 18
	maker-scaffold_1305_ref0035693-exonerate_est2genome-gene-0.0-mRNA-1	serine carboxypeptidase-like 35
	maker-scaffold_2539_ref0027269-exonerate_est2genome-gene-0.0-mRNA-1	serine carboxypeptidase-like 51
	maker-scaffold_27138_ref0045580-exonerate_est2genome-gene-0.0-mRNA-1	serine threonine kinase
	maker-scaffold_5465_ref0010308-exonerate_est2genome-gene-0.0-mRNA-1	serine threonine- kinase
	maker-scaffold_4466_ref0004925-exonerate_est2genome-gene-0.2-mRNA-1	serine threonine- kinase At5g01020-like
	maker-scaffold_3266_ref0023030-exonerate_est2genome-gene-0.2-mRNA-1	serine threonine- kinase CCR3
	maker-scaffold_5695_ref0000061-exonerate_est2genome-gene-0.0-mRNA-1	Serine threonine- kinase HT1
	maker-scaffold_1393_ref0006785-exonerate_est2genome-gene-0.2-mRNA-1	serine threonine- kinase HT1-like
	maker-scaffold_10705_ref0014163-exonerate_est2genome-gene-0.0-mRNA-1	serine threonine- kinase isoform X1
	maker-scaffold_1768_ref0043798-exonerate_est2genome-gene-0.4-mRNA-1	Serine threonine- kinase PBS1
	maker-scaffold_17389_ref0020445-exonerate_est2genome-gene-0.0-mRNA-1	serine threonine- kinase PBS1
	maker-scaffold_14_ref0042659-exonerate_est2genome-gene-1.0-mRNA-1	serine threonine- kinase receptor
	maker-scaffold_6086_ref0027107-exonerate_est2genome-gene-0.0-mRNA-1	serine threonine- kinase receptor
	maker-scaffold_5330_ref0029332-exonerate_est2genome-gene-0.1-mRNA-1	serine threonine- kinase RUNKEL
	maker-scaffold_5654_ref0033306-exonerate_est2genome-gene-0.1-mRNA-1	serine threonine- kinase STY46
	maker-scaffold_7317_ref0001902-exonerate_est2genome-gene-0.0-mRNA-1	serpin-Z8
	maker-scaffold_1093_ref0030913-exonerate_est2genome-gene-0.0-mRNA-1	Sexual differentiation process isp7
	maker-scaffold_4045_ref0047365-exonerate_est2genome-gene-0.0-mRNA-1	shikimate O-hydroxycinnamoyltransferase-like
	maker-scaffold_571_ref0000899-exonerate_est2genome-gene-0.1-mRNA-1	SHOOT GRAVITROPISM 5
	maker-scaffold_2246_ref0015098-exonerate_est2genome-gene-0.6-mRNA-1	SNF1-related kinase regulatory subunit beta-1-like
	maker-scaffold_21824_ref0004718-exonerate_est2genome-gene-0.0-mRNA-1	S-norcoclaurine synthase 1
	maker-scaffold_23688_ref0045371-exonerate_est2genome-gene-0.0-mRNA-1	S-norcoclaurine synthase 1-like
	maker-scaffold_31341_ref0014479-exonerate_est2genome-gene-0.0-mRNA-1	S-norcoclaurine synthase 1-like
	maker-scaffold_1486_ref0044471-exonerate_est2genome-gene-0.0-mRNA-1	sodium-coupled neutral amino acid transporter 1-like
	maker-scaffold_705_ref0025157-exonerate_est2genome-gene-0.0-mRNA-1	soluble inorganic pyrophosphatase 4
	maker-scaffold_7021_ref0007125-exonerate_est2genome-gene-0.2-mRNA-1	soluble inorganic pyrophosphatase 4
	maker-scaffold_1206_ref0020794-exonerate_est2genome-gene-0.1-mRNA-1	squalene synthase
	maker-scaffold_9670_ref0013871-exonerate_est2genome-gene-0.0-mRNA-1	stem-specific TSJT1
	maker-scaffold_7351_ref0025613-exonerate_est2genome-gene-0.0-mRNA-1	stem-specific TSJT1-like
	maker-scaffold_1307_ref0035695-exonerate_est2genome-gene-0.3-mRNA-1	STICHEL-like
	maker-scaffold_368_ref0009961-exonerate_est2genome-gene-0.4-mRNA-1	stomatal closure-related actin-binding 1-like
	maker-scaffold_7657_ref0018673-exonerate_est2genome-gene-0.0-mRNA-1	STRICTOSIDINE SYNTHASE-LIKE 5
	maker-scaffold_277_ref0017645-exonerate_est2genome-gene-0.2-mRNA-1	STRUBBELIG-RECEPTOR FAMILY 3-like
	maker-scaffold_8935_ref0030186-exonerate_est2genome-gene-0.0-mRNA-1	STRUBBELIG-RECEPTOR FAMILY 8
	maker-scaffold_8144_ref0027850-exonerate_est2genome-gene-0.0-mRNA-1	structural maintenance of chromosomes 4
	maker-scaffold_3909_ref0030130-exonerate_est2genome-gene-0.0-mRNA-1	S-type anion channel SLAH2-like
	maker-scaffold_2263_ref0002509-exonerate_est2genome-gene-0.0-mRNA-1	subtilisin-like protease
	maker-scaffold_6069_ref0012786-exonerate_est2genome-gene-0.2-mRNA-1	sucrose synthase 7
	maker-scaffold_13641_ref0014757-exonerate_est2genome-gene-0.0-mRNA-1	Sugar carrier C
	maker-scaffold_8701_ref0036885-exonerate_est2genome-gene-0.0-mRNA-1	sugar carrier C-like
	maker-scaffold_8522_ref0019595-exonerate_est2genome-gene-0.1-mRNA-1	Sugar transport 13
	maker-scaffold_8121_ref0015158-exonerate_est2genome-gene-0.0-mRNA-1	sugar transport 14
	maker-scaffold_18487_ref0015440-exonerate_est2genome-gene-0.0-mRNA-1	Sugar transport 5
	maker-scaffold_996_ref0039750-exonerate_est2genome-gene-0.5-mRNA-1	syntaxin 72
	maker-scaffold_179_ref0043348-exonerate_est2genome-gene-0.3-mRNA-1	target of EAT1-B1
	maker-scaffold_408_ref0021371-exonerate_est2genome-gene-0.2-mRNA-1	terpene synthase
	maker-scaffold_1536_ref0036354-exonerate_est2genome-gene-0.0-mRNA-1	tesmin TSO1-like CXC 2
	maker-scaffold_18915_ref0002450-exonerate_est2genome-gene-0.0-mRNA-1	Tetratricopeptide repeat 7A
	maker-scaffold_4307_ref0038957-exonerate_est2genome-gene-0.2-mRNA-1	TGACG-sequence-specific DNA-binding TGA-
	maker-scaffold_467_ref0008783-exonerate_est2genome-gene-0.2-mRNA-1	thaumatin 1b
	maker-scaffold_548_ref0031518-exonerate_est2genome-gene-0.2-mRNA-1	thaumatin 1b
	maker-scaffold_1478_ref0039076-exonerate_est2genome-gene-0.0-mRNA-1	Thiazole biosynthetic enzyme Thi4 family
	maker-scaffold_211_ref0005184-exonerate_est2genome-gene-1.2-mRNA-1	Thiazole biosynthetic enzyme Thi4 family
	maker-scaffold_8221_ref0004588-exonerate_est2genome-gene-0.1-mRNA-1	Thioredoxin CXXS1
	maker-scaffold_6755_ref0031814-exonerate_est2genome-gene-0.0-mRNA-1	thioredoxin-like 1- chloroplastic
	maker-scaffold_10559_ref0025283-exonerate_est2genome-gene-0.1-mRNA-1	thiosulfate sulfurtransferase chloroplastic-like
	maker-scaffold_4269_ref0041267-exonerate_est2genome-gene-0.2-mRNA-1	threonine--tRNA mitochondrial 1
	maker-scaffold_845_ref0047494-exonerate_est2genome-gene-0.1-mRNA-1	TIME FOR COFFEE
	maker-scaffold_6720_ref0037289-exonerate_est2genome-gene-0.1-mRNA-1	titin isoform X2
	maker-scaffold_5506_ref0012550-exonerate_est2genome-gene-0.2-mRNA-1	TPA: AMP-dependent synthetase and ligase superfamily
	maker-scaffold_13207_ref0000774-exonerate_est2genome-gene-0.0-mRNA-1	TPA: DUF26-domain receptor kinase family
	maker-scaffold_13207_ref0000774-exonerate_est2genome-gene-0.1-mRNA-1	TPA: DUF26-domain receptor kinase family
	maker-scaffold_4228_ref0017960-exonerate_est2genome-gene-0.0-mRNA-1	TPA: HLH DNA-binding domain superfamily
	maker-scaffold_7334_ref0014528-exonerate_est2genome-gene-0.0-mRNA-1	TPA: hydrolase
	maker-scaffold_90_ref0040972-exonerate_est2genome-gene-1.1-mRNA-1	TPA: laccase family
	maker-scaffold_7739_ref0012566-exonerate_est2genome-gene-0.1-mRNA-1	TPA: MYB DNA-binding domain superfamily
	maker-scaffold_1643_ref0041455-exonerate_est2genome-gene-0.0-mRNA-1	TPA: RING zinc finger and VWF domain family
	maker-scaffold_6965_ref0017381-exonerate_est2genome-gene-0.1-mRNA-1	TPA: RING zinc finger domain superfamily
	maker-scaffold_5584_ref0010945-exonerate_est2genome-gene-0.0-mRNA-1	TPR repeat-containing thioredoxin TTL1
	maker-scaffold_1513_ref0023941-exonerate_est2genome-gene-0.2-mRNA-1	transcription factor bHLH041
	maker-scaffold_6305_ref0035940-exonerate_est2genome-gene-0.0-mRNA-1	transcription factor bHLH100-like
	maker-scaffold_6305_ref0035940-exonerate_est2genome-gene-0.1-mRNA-1	transcription factor bHLH100-like
	maker-scaffold_6366_ref0023477-exonerate_est2genome-gene-0.1-mRNA-1	Transcription factor bHLH111
	maker-scaffold_1287_ref0022523-exonerate_est2genome-gene-0.1-mRNA-1	transcription factor bHLH113
	maker-scaffold_1063_ref0014574-exonerate_est2genome-gene-0.1-mRNA-1	Transcription factor bHLH128
	maker-scaffold_1408_ref0046248-exonerate_est2genome-gene-0.0-mRNA-1	Transcription factor bHLH128
	maker-scaffold_8442_ref0045232-exonerate_est2genome-gene-0.2-mRNA-1	Transcription factor bHLH13
	maker-scaffold_13683_ref0039825-exonerate_est2genome-gene-0.0-mRNA-1	transcription factor bHLH150
	maker-scaffold_9880_ref0042112-exonerate_est2genome-gene-0.0-mRNA-1	Transcription factor bHLH36
	maker-scaffold_95_ref0040967-exonerate_est2genome-gene-1.2-mRNA-1	transcription factor bHLH36-like
	maker-scaffold_16896_ref0018600-exonerate_est2genome-gene-0.1-mRNA-1	transcription factor bHLH47
	maker-scaffold_3713_ref0000708-exonerate_est2genome-gene-0.1-mRNA-1	transcription factor bHLH87-like
	maker-scaffold_12943_ref0040025-exonerate_est2genome-gene-0.0-mRNA-1	Transcription factor bHLH91
	maker-scaffold_3626_ref0003919-exonerate_est2genome-gene-0.0-mRNA-1	transcription factor bHLH96-like
	maker-scaffold_3963_ref0042577-exonerate_est2genome-gene-0.0-mRNA-1	transcription factor bHLH96-like
	maker-scaffold_15721_ref0015845-exonerate_est2genome-gene-0.0-mRNA-1	transcription factor DIVARICATA
	maker-scaffold_861_ref0011597-exonerate_est2genome-gene-0.2-mRNA-1	transcription factor EMB1444-like isoform X1
	maker-scaffold_4394_ref0019372-exonerate_est2genome-gene-0.0-mRNA-1	Transcription factor MYB86
	maker-scaffold_10941_ref0037443-exonerate_est2genome-gene-0.0-mRNA-1	Transcription factor MYB86
	maker-scaffold_62_ref0037360-exonerate_est2genome-gene-0.0-mRNA-1	transcription factor MYB86
	maker-scaffold_1356_ref0028601-exonerate_est2genome-gene-0.3-mRNA-1	Transcription factor PCF7
	maker-scaffold_11243_ref0048316-exonerate_est2genome-gene-0.0-mRNA-1	transcription factor PCF8
	maker-scaffold_8775_ref0031402-exonerate_est2genome-gene-0.0-mRNA-1	transcription factor PIF4 isoform X1
	maker-scaffold_5103_ref0001333-exonerate_est2genome-gene-0.1-mRNA-1	transcription factor SPATULA-like
	maker-scaffold_2403_ref0024286-exonerate_est2genome-gene-0.0-mRNA-1	Transcription termination factor chloroplastic
	maker-scaffold_11678_ref0028911-exonerate_est2genome-gene-0.0-mRNA-1	transcription-repair-coupling factor isoform X1
	maker-scaffold_2645_ref0017739-exonerate_est2genome-gene-0.2-mRNA-1	transmembrane 245
	maker-scaffold_5350_ref0042438-exonerate_est2genome-gene-0.0-mRNA-1	transporter arsB
	maker-scaffold_3958_ref0024838-exonerate_est2genome-gene-0.1-mRNA-1	trehalose-phosphate phosphatase A-like
	maker-scaffold_13647_ref0014759-exonerate_est2genome-gene-0.0-mRNA-1	trichome birefringence-like 33
	maker-scaffold_947_ref0030989-exonerate_est2genome-gene-0.2-mRNA-1	trichome birefringence-like 38
	maker-scaffold_5704_ref0031246-exonerate_est2genome-gene-0.1-mRNA-1	trihelix transcription factor ASR3-like isoform X2
	maker-scaffold_3794_ref0047502-exonerate_est2genome-gene-0.1-mRNA-1	trihelix transcription factor GTL1 isoform X1
	maker-scaffold_1905_ref0001348-exonerate_est2genome-gene-0.1-mRNA-1	tRNA (adenine(58)-N(1))-methyltransferase catalytic subunit TRMT61A
	maker-scaffold_13731_ref0017830-exonerate_est2genome-gene-0.0-mRNA-1	tRNA (guanine(26)-N(2))-dimethyltransferase
	maker-scaffold_15311_ref0000917-exonerate_est2genome-gene-0.0-mRNA-1	tRNA(adenine(34)) chloroplastic
	maker-scaffold_17729_ref0038942-exonerate_est2genome-gene-0.0-mRNA-1	tryptophan aminotransferase related 2
	maker-scaffold_7035_ref0037717-exonerate_est2genome-gene-0.0-mRNA-1	tubby-like F-box 7
	maker-scaffold_9337_ref0025977-exonerate_est2genome-gene-0.2-mRNA-1	tubby-like F-box 8
	maker-scaffold_1064_ref0014577-exonerate_est2genome-gene-0.3-mRNA-1	Tubulin alpha chain
	maker-scaffold_147_ref0025650-exonerate_est2genome-gene-0.0-mRNA-1	two-component response regulator ORR1
	maker-scaffold_9362_ref0031205-exonerate_est2genome-gene-0.0-mRNA-1	two-component response regulator ORR6-like
	maker-scaffold_4587_ref0024320-exonerate_est2genome-gene-0.3-mRNA-1	two-component response regulator-like APRR3
	maker-scaffold_2926_ref0025544-exonerate_est2genome-gene-0.0-mRNA-1	Two-component response regulator-like PRR95
	maker-scaffold_1951_ref0042703-exonerate_est2genome-gene-0.0-mRNA-1	type IV inositol polyphosphate 5-phosphatase 9
	maker-scaffold_9033_ref0046447-exonerate_est2genome-gene-0.0-mRNA-1	Ubiquitin carboxyl-terminal hydrolase 13
	maker-scaffold_604_ref0039884-exonerate_est2genome-gene-0.1-mRNA-1	ubiquitin-conjugating enzyme E2 38
	maker-scaffold_63_ref0037361-exonerate_est2genome-gene-1.1-mRNA-1	U-box domain-containing 11-like
	maker-scaffold_1408_ref0046248-exonerate_est2genome-gene-0.3-mRNA-1	U-box domain-containing 45-like
	maker-scaffold_26289_ref0031265-exonerate_est2genome-gene-0.1-mRNA-1	UDP-arabinopyranose mutase 1
	maker-scaffold_6064_ref0028081-exonerate_est2genome-gene-0.0-mRNA-1	UDP-galactose transporter 2-like
	maker-scaffold_12777_ref0033761-exonerate_est2genome-gene-0.0-mRNA-1	UDP-glycosyltransferase 82A1-like
	maker-scaffold_1991_ref0021189-exonerate_est2genome-gene-0.0-mRNA-1	UDP-glycosyltransferase 83A1-like
	maker-scaffold_15841_ref0044620-exonerate_est2genome-gene-0.0-mRNA-1	UDP-glycosyltransferase 86A1
	maker-scaffold_118_ref0032467-exonerate_est2genome-gene-1.3-mRNA-1	UDP-glycosyltransferase 87A2-like
	maker-scaffold_11780_ref0004052-exonerate_est2genome-gene-0.0-mRNA-1	UNC93 3 isoform X2
	maker-scaffold_1493_ref0026665-exonerate_est2genome-gene-0.1-mRNA-1	uncharacterized LOC100193538 precursor
	maker-scaffold_94_ref0040968-exonerate_est2genome-gene-1.0-mRNA-1	uncharacterized LOC100216659 precursor
	maker-scaffold_5578_ref0018017-exonerate_est2genome-gene-0.1-mRNA-1	uncharacterized membrane At1g06890-like
	maker-scaffold_575_ref0000903-exonerate_est2genome-gene-0.0-mRNA-1	unnamed protein product
	maker-scaffold_5114_ref0019222-exonerate_est2genome-gene-0.3-mRNA-1	unnamed protein product
	maker-scaffold_5950_ref0008366-exonerate_est2genome-gene-0.0-mRNA-1	uroporphyrinogen-III C-methyltransferase
	maker-scaffold_4957_ref0006567-exonerate_est2genome-gene-0.2-mRNA-1	UV radiation resistance-associated gene
	maker-scaffold_9346_ref0043702-exonerate_est2genome-gene-0.0-mRNA-1	Vacuolar-sorting receptor 6
	maker-scaffold_850_ref0005412-exonerate_est2genome-gene-0.0-mRNA-1	verticillium wilt disease resistance
	maker-scaffold_65_ref0037355-exonerate_est2genome-gene-0.0-mRNA-1	vesicle-associated 1-3-like
	maker-scaffold_9279_ref0023534-exonerate_est2genome-gene-0.0-mRNA-1	wall-associated receptor kinase 2-like
	maker-scaffold_8974_ref0006730-exonerate_est2genome-gene-0.0-mRNA-1	wall-associated receptor kinase 2-like
	maker-scaffold_175_ref0043340-exonerate_est2genome-gene-1.5-mRNA-1	Wall-associated receptor kinase 3
	maker-scaffold_6557_ref0011466-exonerate_est2genome-gene-0.0-mRNA-1	Wall-associated receptor kinase 3
	maker-scaffold_1343_ref0010619-exonerate_est2genome-gene-0.3-mRNA-1	Wall-associated receptor kinase 3
	maker-scaffold_1343_ref0010619-exonerate_est2genome-gene-0.1-mRNA-1	Wall-associated receptor kinase 5
	maker-scaffold_7683_ref0014946-exonerate_est2genome-gene-0.0-mRNA-1	wall-associated receptor kinase-like 20
	maker-scaffold_7514_ref0016297-exonerate_est2genome-gene-0.1-mRNA-1	wall-associated serine threonine kinase
	maker-scaffold_13855_ref0032244-exonerate_est2genome-gene-0.0-mRNA-1	WAT1-related At3g18200-like
	maker-scaffold_8170_ref0022434-exonerate_est2genome-gene-0.1-mRNA-1	WD repeat-containing 76
	maker-scaffold_1593_ref0025681-exonerate_est2genome-gene-0.1-mRNA-1	WEB family At2g38370
	maker-scaffold_7138_ref0014896-exonerate_est2genome-gene-0.0-mRNA-1	wiskott-Aldrich syndrome homolog
	maker-scaffold_8442_ref0045232-exonerate_est2genome-gene-0.0-mRNA-1	WPP domain-interacting tail-anchored 1-like isoform X2
	maker-scaffold_8308_ref0032428-exonerate_est2genome-gene-0.0-mRNA-1	WRKY transcription factor 22-like
	maker-scaffold_1160_ref0004473-exonerate_est2genome-gene-0.1-mRNA-1	WRKY transcription factor 50
	maker-scaffold_305_ref0020767-exonerate_est2genome-gene-0.4-mRNA-1	WW domain-containing oxidoreductase
	maker-scaffold_5366_ref0011982-exonerate_est2genome-gene-0.0-mRNA-1	xyloglucan endotransglucosylase hydrolase 22-like
	maker-scaffold_10652_ref0041277-exonerate_est2genome-gene-0.0-mRNA-1	xyloglucan endotransglucosylase hydrolase 23
	maker-scaffold_5328_ref0035447-exonerate_est2genome-gene-0.0-mRNA-1	xyloglucan endotransglucosylase hydrolase 23
	maker-scaffold_7955_ref0038472-exonerate_est2genome-gene-0.0-mRNA-1	xyloglucan endotransglucosylase hydrolase 23
	maker-scaffold_3145_ref0022395-exonerate_est2genome-gene-0.0-mRNA-1	xyloglucan endotransglucosylase hydrolase 24-like
	maker-scaffold_9574_ref0046142-exonerate_est2genome-gene-0.0-mRNA-1	Xyloglucan endotransglycosylase hydrolase 8
	maker-scaffold_7394_ref0003713-exonerate_est2genome-gene-0.1-mRNA-1	zinc finger
	maker-scaffold_12513_ref0014816-exonerate_est2genome-gene-0.0-mRNA-1	zinc finger BED domain-containing RICESLEEPER 2-like
	maker-scaffold_7151_ref0014141-exonerate_est2genome-gene-0.0-mRNA-1	zinc finger CCCH domain-containing 37 isoform X1
	maker-scaffold_3968_ref0042586-exonerate_est2genome-gene-0.1-mRNA-1	zinc finger CCCH domain-containing 4 isoform X1
	maker-scaffold_2733_ref0022591-exonerate_est2genome-gene-0.4-mRNA-1	zinc finger chloroplastic
	maker-scaffold_7782_ref0026533-exonerate_est2genome-gene-0.0-mRNA-1	Zinc finger CONSTANS-LIKE 16
	maker-scaffold_2645_ref0017739-exonerate_est2genome-gene-0.0-mRNA-1	Zinc finger CONSTANS-LIKE 9
	maker-scaffold_3989_ref0031837-exonerate_est2genome-gene-0.0-mRNA-1	zinc finger WIP2-like
	maker-scaffold_23712_ref0031525-exonerate_est2genome-gene-0.0-mRNA-1	Zinc transporter 2
	maker-scaffold_1369_ref0046523-exonerate_est2genome-gene-0.1-mRNA-1	Zinc transporter 5
	maker-scaffold_6377_ref0032199-exonerate_est2genome-gene-0.0-mRNA-1	-
	Gene i.d.	Annotation		Associated GO terms
Group 4 AR-TC ns_ns_down down_down_down down_down_ns down_ns_down down_ns_ns ns_down_down ns_down_ns	maker-scaffold_2163_ref0015757-exonerate_est2genome-gene-0.0-mRNA-1	(+)-delta-cadinene synthase isozyme XC14		GO:0008152	BP	metabolic process
	maker-scaffold_4480_ref0039066-exonerate_est2genome-gene-0.0-mRNA-1	1,2-dihydroxy-3-keto-5-methylthiopentene dioxygenase 2		GO:0050896	BP	response to stimulus
	maker-scaffold_924_ref0043446-exonerate_est2genome-gene-0.5-mRNA-1	1,4-dihydroxy-2-naphthoate chloroplastic isoform X1		GO:0009056	BP	catabolic process
	maker-scaffold_8410_ref0039816-exonerate_est2genome-gene-0.4-mRNA-1	125 kDa kinesin-related		GO:0009058	BP	biosynthetic process
	maker-scaffold_2118_ref0035441-exonerate_est2genome-gene-0.0-mRNA-1	125 kDa kinesin-related -like		GO:0009719	BP	response to endogenous stimulus
	maker-scaffold_296_ref0003374-exonerate_est2genome-gene-0.1-mRNA-1	12-oxophytodienoate reductase 1		GO:0019748	BP	secondary metabolic process
	maker-scaffold_296_ref0003374-exonerate_est2genome-gene-1.0-mRNA-1	12-oxophytodienoate reductase 1		GO:0005975	BP	carbohydrate metabolic process
	maker-scaffold_5020_ref0001773-exonerate_est2genome-gene-0.1-mRNA-1	12-oxophytodienoate reductase 11		GO:0006091	BP	generation of precursor metabolites and energy
	maker-scaffold_9415_ref0006109-exonerate_est2genome-gene-0.0-mRNA-1	12-oxophytodienoate reductase 5		GO:0006629	BP	lipid metabolic process
	maker-scaffold_3901_ref0030125-exonerate_est2genome-gene-0.0-mRNA-1	12-oxo-phytodienoic acid reductase		GO:0015979	BP	photosynthesis
	maker-scaffold_2016_ref0030958-exonerate_est2genome-gene-0.3-mRNA-1	1-aminocyclopropane-1-carboxylate oxidase 1		GO:1901564	BP	organonitrogen compound metabolic process
	maker-scaffold_1054_ref0009183-exonerate_est2genome-gene-0.2-mRNA-1	1-aminocyclopropane-1-carboxylate oxidase homolog 1-like		GO:0019538	BP	protein metabolic process
	maker-scaffold_5114_ref0019222-exonerate_est2genome-gene-0.2-mRNA-1	1-aminocyclopropane-1-carboxylate synthase 7		GO:0005576	CC	extracellular region
	maker-scaffold_697_ref0011191-exonerate_est2genome-gene-0.0-mRNA-1	1-deoxy-D-xylulose-5-phosphate synthase chloroplastic		GO:0005623	CC	cell
	maker-scaffold_4215_ref0043083-exonerate_est2genome-gene-0.2-mRNA-1	1-phosphatidylinositol-3-phosphate 5-kinase FAB1A-like isoform X1		GO:0043226	CC	organelle
	maker-scaffold_417_ref0039285-exonerate_est2genome-gene-0.0-mRNA-1	1-phosphatidylinositol-3-phosphate 5-kinase FAB1C		GO:0044464	CC	cell part
	maker-scaffold_4741_ref0030629-exonerate_est2genome-gene-0.0-mRNA-1	1-phosphatidylinositol-3-phosphate 5-kinase FAB1D		GO:0030312	CC	external encapsulating structure
	maker-scaffold_2904_ref0037924-exonerate_est2genome-gene-0.0-mRNA-1	20 kDa chloroplastic-like		GO:0043227	CC	membrane-bounded organelle
	maker-scaffold_2973_ref0030799-exonerate_est2genome-gene-0.1-mRNA-1	26S proteasome non-ATPase regulatory subunit 1 homolog A-like		GO:0005737	CC	cytoplasm
	maker-scaffold_2953_ref0043235-exonerate_est2genome-gene-0.1-mRNA-1	28 kDa chloroplastic		GO:0005618	CC	cell wall
	maker-scaffold_1664_ref0005604-exonerate_est2genome-gene-0.1-mRNA-1	29 kDa ribonucleo chloroplastic		GO:0009579	CC	thylakoid
	maker-scaffold_14064_ref0045287-exonerate_est2genome-gene-0.0-mRNA-1	2-B		GO:0043229	CC	intracellular organelle
	maker-scaffold_8054_ref0012098-exonerate_est2genome-gene-0.1-mRNA-1	2-Cys peroxiredoxin chloroplastic		GO:0012505	CC	endomembrane system
	maker-scaffold_17181_ref0001656-exonerate_est2genome-gene-0.0-mRNA-1	2Fe-2S ferredoxin superfamily		GO:0043231	CC	intracellular membrane-bounded organelle
	maker-scaffold_2960_ref0000243-exonerate_est2genome-gene-0.0-mRNA-1	2-hydroxy-6-oxo-6-phenylhexa-2,4-dienoate hydrolase		GO:0044444	CC	cytoplasmic part
	maker-scaffold_1691_ref0045141-exonerate_est2genome-gene-0.2-mRNA-1	2-hydroxyisoflavanone dehydratase-like		GO:0005794	CC	Golgi apparatus
	maker-scaffold_1379_ref0015994-exonerate_est2genome-gene-0.5-mRNA-1	2-oxoglutarate mitochondrial-like		GO:0009536	CC	plastid
	maker-scaffold_5085_ref0012685-exonerate_est2genome-gene-0.2-mRNA-1	2-succinylbenzoate-- chloroplastic peroxisomal		GO:0003824	MF	catalytic activity
	maker-scaffold_2215_ref0047678-exonerate_est2genome-gene-0.2-mRNA-1	30S ribosomal chloroplastic		GO:0005215	MF	transporter activity
	maker-scaffold_2827_ref0004190-exonerate_est2genome-gene-0.1-mRNA-1	30S ribosomal chloroplastic		GO:0016787	MF	hydrolase activity
	maker-scaffold_8368_ref0043225-exonerate_est2genome-gene-0.0-mRNA-1	30S ribosomal S6 chloroplastic		GO:0030246	MF	carbohydrate binding
	maker-scaffold_8704_ref0036890-exonerate_est2genome-gene-0.0-mRNA-1	3beta-hydroxysteroid-dehydrogenase decarboxylase isoform 1-like		GO:0036094	MF	small molecule binding
	maker-scaffold_11327_ref0033809-exonerate_est2genome-gene-0.0-mRNA-1	3-hydroxy-3-methylglutaryl-coenzyme A reductase 3		GO:1901265	MF	nucleoside phosphate binding
	maker-scaffold_237_ref0040978-exonerate_est2genome-gene-1.1-mRNA-1	3-hydroxybenzoate 6-hydroxylase 1		GO:0000166	MF	nucleotide binding
	maker-scaffold_127_ref0038027-exonerate_est2genome-gene-0.3-mRNA-1	3-hydroxyisobutyrate dehydrogenase-like mitochondrial
	maker-scaffold_7717_ref0034254-exonerate_est2genome-gene-0.0-mRNA-1	3-ketoacyl- synthase 1
	maker-scaffold_2675_ref0023269-exonerate_est2genome-gene-0.0-mRNA-1	3-ketoacyl- synthase 10-like
	maker-scaffold_5108_ref0001326-exonerate_est2genome-gene-0.0-mRNA-1	3-ketoacyl- synthase 11
	maker-scaffold_7017_ref0025304-exonerate_est2genome-gene-0.0-mRNA-1	3-ketoacyl- synthase 11-like
	maker-scaffold_9399_ref0036671-exonerate_est2genome-gene-0.2-mRNA-1	3-oxoacyl-[acyl-carrier- ] synthase chloroplastic-like
	maker-scaffold_3507_ref0001444-exonerate_est2genome-gene-0.4-mRNA-1	4,5-DOPA dioxygenase extradiol
	maker-scaffold_77_ref0040680-exonerate_est2genome-gene-1.1-mRNA-1	40S ribosomal S6
	maker-scaffold_3921_ref0017598-exonerate_est2genome-gene-0.0-mRNA-1	4-alpha-glucanotransferase chloroplastic amyloplastic
	maker-scaffold_1716_ref0000676-exonerate_est2genome-gene-0.6-mRNA-1	4-coumarate-- ligase-like 3
	maker-scaffold_10857_ref0002759-exonerate_est2genome-gene-0.0-mRNA-1	4-hydroxybenzoate mitochondrial-like
	maker-scaffold_1263_ref0008187-exonerate_est2genome-gene-0.2-mRNA-1	5 -nucleotidase domain-containing 4 isoform X1
	maker-scaffold_1064_ref0014577-exonerate_est2genome-gene-0.7-mRNA-1	5 -nucleotidase domain-containing 4 isoform X4
	maker-scaffold_17299_ref0004856-exonerate_est2genome-gene-0.0-mRNA-1	50S ribosomal
	maker-scaffold_10838_ref0015338-exonerate_est2genome-gene-0.1-mRNA-1	50S ribosomal chloroplastic
	maker-scaffold_15002_ref0004033-exonerate_est2genome-gene-0.0-mRNA-1	50S ribosomal chloroplastic
	maker-scaffold_16377_ref0026017-exonerate_est2genome-gene-0.0-mRNA-1	50S ribosomal chloroplastic
	maker-scaffold_2832_ref0029253-exonerate_est2genome-gene-0.2-mRNA-1	50S ribosomal chloroplastic
	maker-scaffold_2908_ref0037920-exonerate_est2genome-gene-0.3-mRNA-1	50S ribosomal chloroplastic
	maker-scaffold_499_ref0037563-exonerate_est2genome-gene-1.0-mRNA-1	50S ribosomal chloroplastic
	maker-scaffold_6921_ref0001991-exonerate_est2genome-gene-0.0-mRNA-1	50S ribosomal L12- chloroplastic
	maker-scaffold_466_ref0008784-exonerate_est2genome-gene-0.1-mRNA-1	50S ribosomal L19- chloroplastic
	maker-scaffold_9601_ref0042687-exonerate_est2genome-gene-0.0-mRNA-1	50S ribosomal L40
	maker-scaffold_2550_ref0016380-exonerate_est2genome-gene-0.1-mRNA-1	5-methylcytosine DNA glycosylase
	maker-scaffold_471_ref0026820-exonerate_est2genome-gene-0.3-mRNA-1	5-oxoprolinase
	maker-scaffold_8037_ref0023039-exonerate_est2genome-gene-0.1-mRNA-1	60S ribosomal L18a
	maker-scaffold_3299_ref0040840-exonerate_est2genome-gene-0.0-mRNA-1	65-kDa microtubule-associated 6-like
	maker-scaffold_287_ref0033864-exonerate_est2genome-gene-0.4-mRNA-1	65-kDa microtubule-associated 8
	maker-scaffold_237_ref0040978-exonerate_est2genome-gene-1.0-mRNA-1	7-deoxyloganetin glucosyltransferase-like
	maker-scaffold_114_ref0032463-exonerate_est2genome-gene-1.5-mRNA-1	A Chain Crystal Structure Analysis Of Plant Exohydrolase
	snap_masked-scaffold_5358_ref0042440-processed-gene-0.7-mRNA-1	ABA receptor 8
	maker-scaffold_1168_ref0004467-exonerate_est2genome-gene-0.0-mRNA-1	ABC transporter A family member 8-like
	maker-scaffold_848_ref0047484-exonerate_est2genome-gene-0.2-mRNA-1	ABC transporter B family member 1
	maker-scaffold_3383_ref0021929-exonerate_est2genome-gene-0.3-mRNA-1	ABC transporter B family member 11
	maker-scaffold_14095_ref0029379-exonerate_est2genome-gene-0.0-mRNA-1	ABC transporter B family member 15
	maker-scaffold_4603_ref0042627-exonerate_est2genome-gene-0.2-mRNA-1	ABC transporter B family member 20-like
	maker-scaffold_72_ref0040693-exonerate_est2genome-gene-1.0-mRNA-1	ABC transporter B family member 21-like
	maker-scaffold_4903_ref0021608-exonerate_est2genome-gene-0.1-mRNA-1	ABC transporter B family member 4-like
	maker-scaffold_11148_ref0003676-exonerate_est2genome-gene-0.1-mRNA-1	ABC transporter B family member 8
	maker-scaffold_168_ref0012856-exonerate_est2genome-gene-0.0-mRNA-1	ABC transporter C family member 14-like
	maker-scaffold_15735_ref0005042-exonerate_est2genome-gene-0.1-mRNA-1	ABC transporter C family member 15
	maker-scaffold_13443_ref0044540-exonerate_est2genome-gene-0.0-mRNA-1	ABC transporter C family member 3
	maker-scaffold_7330_ref0014532-exonerate_est2genome-gene-0.0-mRNA-1	ABC transporter C family member 3
	maker-scaffold_13492_ref0035787-exonerate_est2genome-gene-0.0-mRNA-1	ABC transporter C family member 3
	maker-scaffold_88_ref0023179-exonerate_est2genome-gene-0.2-mRNA-1	ABC transporter C family member 4
	maker-scaffold_2876_ref0005404-exonerate_est2genome-gene-0.2-mRNA-1	ABC transporter G family member 11-like
	maker-scaffold_2372_ref0043190-exonerate_est2genome-gene-0.0-mRNA-1	ABC transporter G family member 11-like
	maker-scaffold_8478_ref0002081-exonerate_est2genome-gene-0.0-mRNA-1	ABC transporter G family member 14
	maker-scaffold_170_ref0043345-exonerate_est2genome-gene-1.1-mRNA-1	ABC transporter G family member 31
	maker-scaffold_14647_ref0039971-exonerate_est2genome-gene-0.0-mRNA-1	ABC transporter G family member 36
	maker-scaffold_6976_ref0047822-exonerate_est2genome-gene-0.0-mRNA-1	ABC transporter G family member 37
	maker-scaffold_2527_ref0045156-exonerate_est2genome-gene-0.0-mRNA-1	ABC transporter G family member 45
	maker-scaffold_3065_ref0019997-exonerate_est2genome-gene-0.2-mRNA-1	ABC(yeast) homolog1 isoform X1
	maker-scaffold_2103_ref0004995-exonerate_est2genome-gene-0.1-mRNA-1	ABERRANT POLLEN TRANSMISSION 1
	maker-scaffold_10006_ref0012903-exonerate_est2genome-gene-0.0-mRNA-1	ABHD17B-like isoform X1
	maker-scaffold_3316_ref0038182-exonerate_est2genome-gene-0.0-mRNA-1	abhydrolase domain-containing
	snap_masked-scaffold_5169_ref0039041-processed-gene-0.9-mRNA-1	Abscisic acid receptor PYL2
	snap_masked-scaffold_1301_ref0035689-processed-gene-0.9-mRNA-1	abscisic acid receptor PYL4
	snap_masked-scaffold_4928_ref0034065-processed-gene-0.7-mRNA-1	abscisic acid receptor PYL4
	maker-scaffold_3660_ref0028976-exonerate_est2genome-gene-0.0-mRNA-1	AC092749_14 retroelement
	maker-scaffold_12163_ref0018953-exonerate_est2genome-gene-0.0-mRNA-1	ACC oxidase
	maker-scaffold_1378_ref0015995-exonerate_est2genome-gene-0.3-mRNA-1	Acetyl-coenzyme A synthetase
	maker-scaffold_14968_ref0035983-exonerate_est2genome-gene-0.0-mRNA-1	achilleol B synthase-like
	maker-scaffold_472_ref0026817-exonerate_est2genome-gene-0.1-mRNA-1	ACT domain-containing ACR4-like
	maker-scaffold_4909_ref0021604-exonerate_est2genome-gene-0.1-mRNA-1	ACT domain-containing ACR9
	maker-scaffold_293_ref0003371-exonerate_est2genome-gene-1.1-mRNA-1	actin-1
	maker-scaffold_471_ref0026820-exonerate_est2genome-gene-0.6-mRNA-1	actin-depolymerizing factor 10
	maker-scaffold_2769_ref0015314-exonerate_est2genome-gene-0.1-mRNA-1	acyl- -binding domain-containing 5-like
	maker-scaffold_5569_ref0000006-exonerate_est2genome-gene-0.0-mRNA-1	acyl- thioesterase 1 homolog 1-like
	maker-scaffold_5569_ref0000006-exonerate_est2genome-gene-0.4-mRNA-1	acyl- thioesterase 1 homolog 1-like
	maker-scaffold_8938_ref0030193-exonerate_est2genome-gene-0.2-mRNA-1	acyl- thioesterase 1 homolog 1-like
	maker-scaffold_1851_ref0042052-exonerate_est2genome-gene-0.8-mRNA-1	acyl-[acyl-carrier- ] desaturase chloroplastic
	maker-scaffold_9684_ref0044411-exonerate_est2genome-gene-0.3-mRNA-1	acyl-acyl carrier thioesterase chloroplastic-like
	maker-scaffold_4196_ref0041311-exonerate_est2genome-gene-0.2-mRNA-1	adenine phosphoribosyltransferase 2
	maker-scaffold_18772_ref0007075-exonerate_est2genome-gene-0.0-mRNA-1	adenine phosphoribosyltransferase 2-like
	maker-scaffold_7239_ref0035583-exonerate_est2genome-gene-0.0-mRNA-1	agamous-like MADS-box AGL104
	maker-scaffold_1981_ref0003142-exonerate_est2genome-gene-0.4-mRNA-1	Alcohol dehydrogenase 3
	maker-scaffold_3363_ref0009360-exonerate_est2genome-gene-0.1-mRNA-1	Alcohol dehydrogenase 3
	maker-scaffold_610_ref0009434-exonerate_est2genome-gene-0.3-mRNA-1	alcohol dehydrogenase 3
	maker-scaffold_3822_ref0027864-exonerate_est2genome-gene-0.0-mRNA-1	Alcohol dehydrogenase class-3
	maker-scaffold_9745_ref0034271-exonerate_est2genome-gene-0.0-mRNA-1	aldehyde dehydrogenase family
	maker-scaffold_1722_ref0018760-exonerate_est2genome-gene-0.0-mRNA-1	aldehyde dehydrogenase family 2 member C4-like
	maker-scaffold_9377_ref0000617-exonerate_est2genome-gene-0.0-mRNA-1	Aldehyde dehydrogenase family 2 member mitochondrial
	maker-scaffold_2166_ref0015754-exonerate_est2genome-gene-0.5-mRNA-1	aldehyde dehydrogenase family 3 member F1-like
	maker-scaffold_9044_ref0005159-exonerate_est2genome-gene-0.0-mRNA-1	aldehyde dehydrogenase family 3 member H1
	maker-scaffold_2803_ref0025783-exonerate_est2genome-gene-0.2-mRNA-1	aldo-keto reductase family 4 member C10-like
	maker-scaffold_4471_ref0022933-exonerate_est2genome-gene-0.1-mRNA-1	Aldose 1-epimerase
	maker-scaffold_5973_ref0020957-exonerate_est2genome-gene-0.3-mRNA-1	Aldose 1-epimerase
	maker-scaffold_1522_ref0018361-exonerate_est2genome-gene-0.2-mRNA-1	aldose 1-epimerase-like
	maker-scaffold_5238_ref0027713-exonerate_est2genome-gene-0.0-mRNA-1	aldose 1-epimerase-like
	maker-scaffold_4471_ref0022933-exonerate_est2genome-gene-0.0-mRNA-1	aldose 1-epimerase-like
	maker-scaffold_1532_ref0036350-exonerate_est2genome-gene-0.3-mRNA-1	Aldose reductase
	maker-scaffold_8955_ref0013698-exonerate_est2genome-gene-0.1-mRNA-1	alliin lyase precursor
	maker-scaffold_8515_ref0037484-exonerate_est2genome-gene-0.2-mRNA-1	ALMT1
	maker-scaffold_936_ref0025737-exonerate_est2genome-gene-0.5-mRNA-1	alpha beta fold family expressed
	maker-scaffold_19220_ref0042300-exonerate_est2genome-gene-0.0-mRNA-1	alpha carbonic anhydrase chloroplastic-like
	maker-scaffold_2235_ref0020919-exonerate_est2genome-gene-0.0-mRNA-1	Alpha,alpha-trehalose-phosphate synthase [UDP-forming] 1
	maker-scaffold_5813_ref0029399-exonerate_est2genome-gene-0.0-mRNA-1	alpha,alpha-trehalose-phosphate synthase [UDP-forming] 6-like
	maker-scaffold_12166_ref0018950-exonerate_est2genome-gene-0.0-mRNA-1	alpha-1,4 glucan phosphorylase L chloroplastic amyloplastic
	maker-scaffold_15544_ref0023858-exonerate_est2genome-gene-0.0-mRNA-1	alpha-amylase isozyme 3E precursor
	maker-scaffold_10424_ref0028485-exonerate_est2genome-gene-0.0-mRNA-1	alpha-amylase precursor
	maker-scaffold_11555_ref0031563-exonerate_est2genome-gene-0.2-mRNA-1	alpha-galactosidase
	maker-scaffold_2825_ref0004188-exonerate_est2genome-gene-0.2-mRNA-1	alpha-galactosidase
	maker-scaffold_3058_ref0037941-exonerate_est2genome-gene-0.2-mRNA-1	alpha-galactosidase
	maker-scaffold_10196_ref0040641-exonerate_est2genome-gene-0.1-mRNA-1	alpha-glucan water chloroplastic-like
	maker-scaffold_4385_ref0037320-exonerate_est2genome-gene-0.0-mRNA-1	alpha-glucosidase 2
	maker-scaffold_5048_ref0037858-exonerate_est2genome-gene-0.2-mRNA-1	alpha-glucosidase -like
	maker-scaffold_10189_ref0022846-exonerate_est2genome-gene-0.0-mRNA-1	alpha-L-arabinofuranosidase 1-like isoform X1
	maker-scaffold_2205_ref0038505-exonerate_est2genome-gene-0.3-mRNA-1	alpha-L-fucosidase 1-like
	maker-scaffold_2780_ref0029565-exonerate_est2genome-gene-0.0-mRNA-1	alpha-xylosidase 1
	maker-scaffold_3402_ref0035021-exonerate_est2genome-gene-0.2-mRNA-1	amidase
	maker-scaffold_13275_ref0029656-exonerate_est2genome-gene-0.0-mRNA-1	Amidase family expressed
	maker-scaffold_1590_ref0025680-exonerate_est2genome-gene-0.1-mRNA-1	amine oxidase flavin domain-containing
	maker-scaffold_901_ref0007608-exonerate_est2genome-gene-0.0-mRNA-1	Amino acid permease 1
	maker-scaffold_2185_ref0003183-exonerate_est2genome-gene-0.1-mRNA-1	amino acid permease 3-like
	maker-scaffold_1386_ref0037375-exonerate_est2genome-gene-0.0-mRNA-1	amino acid permease 3-like
	maker-scaffold_5110_ref0019447-exonerate_est2genome-gene-0.3-mRNA-1	amino acid permease 3-like isoform X2
	maker-scaffold_275_ref0017643-exonerate_est2genome-gene-0.0-mRNA-1	amino acid permease 3-like isoform X2
	maker-scaffold_8061_ref0030111-exonerate_est2genome-gene-0.0-mRNA-1	amino acid permease 6
	maker-scaffold_3570_ref0030286-exonerate_est2genome-gene-0.0-mRNA-1	amino acid permease 6
	maker-scaffold_1431_ref0015715-exonerate_est2genome-gene-0.1-mRNA-1	amino acid permease 6-like
	maker-scaffold_5370_ref0029998-exonerate_est2genome-gene-0.1-mRNA-1	amino-acid permease BAT1 homolog isoform X1
	maker-scaffold_9682_ref0044417-exonerate_est2genome-gene-0.0-mRNA-1	amino-acid permease BAT1 homolog isoform X1
	maker-scaffold_2821_ref0016901-exonerate_est2genome-gene-0.0-mRNA-1	aminopeptidase M1-C
	maker-scaffold_1557_ref0000368-exonerate_est2genome-gene-0.4-mRNA-1	ammonium transporter
	maker-scaffold_211_ref0005184-exonerate_est2genome-gene-1.11-mRNA-1	Angio-associated migratory cell
	maker-scaffold_8316_ref0014503-exonerate_est2genome-gene-0.2-mRNA-1	ankyrin repeat-containing At5g02620
	maker-scaffold_6790_ref0008468-exonerate_est2genome-gene-0.0-mRNA-1	anthocyanidin 5,3-O-glucosyltransferase
	maker-scaffold_658_ref0032726-exonerate_est2genome-gene-0.7-mRNA-1	Anthocyanidin reductase
	maker-scaffold_10749_ref0025921-exonerate_est2genome-gene-0.0-mRNA-1	anthranilate N-benzoyltransferase 1
	maker-scaffold_908_ref0007599-exonerate_est2genome-gene-0.3-mRNA-1	anthranilate synthase alpha subunit chloroplastic
	maker-scaffold_3094_ref0011121-exonerate_est2genome-gene-0.2-mRNA-1	Anthranilate synthase component II
	maker-scaffold_1018_ref0032507-exonerate_est2genome-gene-0.2-mRNA-1	AP-5 complex subunit beta-
	maker-scaffold_2945_ref0012771-exonerate_est2genome-gene-0.0-mRNA-1	Aquaporin NIP1-3
	maker-scaffold_2509_ref0009244-exonerate_est2genome-gene-0.2-mRNA-1	aquaporin NIP2-1
	maker-scaffold_51_ref0019419-exonerate_est2genome-gene-0.1-mRNA-1	ARF guanine-nucleotide exchange factor GNOM-like
	maker-scaffold_318_ref0002708-exonerate_est2genome-gene-1.1-mRNA-1	Arginine biosynthesis bifunctional chloroplastic
	maker-scaffold_10250_ref0038703-exonerate_est2genome-gene-0.0-mRNA-1	arginine--tRNA cytoplasmic-like isoform X1
	maker-scaffold_377_ref0040307-exonerate_est2genome-gene-0.0-mRNA-1	argininosuccinate chloroplastic
	maker-scaffold_1253_ref0026325-exonerate_est2genome-gene-0.1-mRNA-1	argonaute 1A isoform X2
	maker-scaffold_133_ref0020071-exonerate_est2genome-gene-1.0-mRNA-1	argonaute 1D
	maker-scaffold_520_ref0042155-exonerate_est2genome-gene-0.5-mRNA-1	argonaute 2-like
	maker-scaffold_3386_ref0021924-exonerate_est2genome-gene-0.0-mRNA-1	argonaute MEL1-like
	maker-scaffold_56_ref0019426-exonerate_est2genome-gene-0.3-mRNA-1	argonaute PNH1-like
	maker-scaffold_231_ref0040980-exonerate_est2genome-gene-1.2-mRNA-1	armadillo beta-catenin repeat -like
	maker-scaffold_12222_ref0021302-exonerate_est2genome-gene-0.0-mRNA-1	asparagine synthetase
	maker-scaffold_375_ref0040305-exonerate_est2genome-gene-0.1-mRNA-1	asparagine synthetase
	maker-scaffold_12982_ref0018419-exonerate_est2genome-gene-0.0-mRNA-1	asparagine synthetase [glutamine-hydrolyzing]-like
	maker-scaffold_4272_ref0010877-exonerate_est2genome-gene-0.1-mRNA-1	Asparagine synthetase domain-containing 1
	maker-scaffold_574_ref0000904-exonerate_est2genome-gene-0.1-mRNA-1	aspartate chloroplastic
	maker-scaffold_8604_ref0003213-exonerate_est2genome-gene-0.0-mRNA-1	aspartate--tRNA ligase cytoplasmic-like
	maker-scaffold_1143_ref0040341-exonerate_est2genome-gene-0.5-mRNA-1	Aspartic ase 1
	maker-scaffold_1025_ref0038063-exonerate_est2genome-gene-0.4-mRNA-1	Aspartic ase Asp1
	maker-scaffold_1025_ref0038063-exonerate_est2genome-gene-0.3-mRNA-1	aspartic ase Asp1-like
	maker-scaffold_2473_ref0029525-exonerate_est2genome-gene-0.0-mRNA-1	aspartic ase oryzasin-1-like
	maker-scaffold_3729_ref0043842-exonerate_est2genome-gene-0.2-mRNA-1	ASPARTIC PROTEASE IN GUARD CELL 1
	maker-scaffold_17016_ref0029445-exonerate_est2genome-gene-0.0-mRNA-1	ASPARTIC PROTEASE IN GUARD CELL 1-like
	maker-scaffold_1725_ref0018759-exonerate_est2genome-gene-0.0-mRNA-1	ASPARTIC PROTEASE IN GUARD CELL 1-like
	maker-scaffold_4336_ref0024678-exonerate_est2genome-gene-0.1-mRNA-1	ASPARTIC PROTEASE IN GUARD CELL 1-like
	maker-scaffold_6270_ref0031147-exonerate_est2genome-gene-0.0-mRNA-1	ASPARTIC PROTEASE IN GUARD CELL 2
	maker-scaffold_1352_ref0028597-exonerate_est2genome-gene-0.1-mRNA-1	ASPARTIC PROTEASE IN GUARD CELL 2-like
	maker-scaffold_1060_ref0014573-exonerate_est2genome-gene-0.4-mRNA-1	aspartokinase chloroplastic
	maker-scaffold_7298_ref0001245-exonerate_est2genome-gene-0.0-mRNA-1	aspartyl protease family 1-like isoform X1
	maker-scaffold_1149_ref0040345-exonerate_est2genome-gene-0.2-mRNA-1	ATP sulfurylase 2
	maker-scaffold_1318_ref0005225-exonerate_est2genome-gene-0.5-mRNA-1	ATP-dependent 6-phosphofructokinase chloroplastic-like
	maker-scaffold_4164_ref0045067-exonerate_est2genome-gene-0.0-mRNA-1	ATP-dependent Clp protease ATP-binding subunit
	maker-scaffold_1923_ref0013952-exonerate_est2genome-gene-0.6-mRNA-1	ATP-dependent Clp protease ATP-binding subunit clpC
	maker-scaffold_14403_ref0044712-exonerate_est2genome-gene-0.1-mRNA-1	ATP-dependent DNA helicase DDM1
	maker-scaffold_14724_ref0017258-exonerate_est2genome-gene-0.0-mRNA-1	ATP-dependent DNA helicase Q-like 1
	maker-scaffold_5714_ref0000646-exonerate_est2genome-gene-0.0-mRNA-1	ATP-dependent DNA helicase Q-like SIM isoform X1
	maker-scaffold_9961_ref0046365-exonerate_est2genome-gene-0.0-mRNA-1	ATP-dependent helicase NAM7-like
	maker-scaffold_10682_ref0031872-exonerate_est2genome-gene-0.0-mRNA-1	ATP-dependent RNA helicase mitochondrial
	maker-scaffold_5375_ref0030001-exonerate_est2genome-gene-0.3-mRNA-1	auxin response factor 13-like
	maker-scaffold_5430_ref0045179-exonerate_est2genome-gene-0.4-mRNA-1	auxin response factor 15-like
	maker-scaffold_5430_ref0045179-exonerate_est2genome-gene-0.3-mRNA-1	auxin response factor 15-like
	maker-scaffold_105_ref0001923-exonerate_est2genome-gene-0.0-mRNA-1	auxin response factor 16 isoform X1
	maker-scaffold_2545_ref0034318-exonerate_est2genome-gene-0.1-mRNA-1	Auxin response factor 17
	maker-scaffold_173_ref0043342-exonerate_est2genome-gene-1.1-mRNA-1	Auxin response factor 19
	maker-scaffold_11688_ref0015559-exonerate_est2genome-gene-0.0-mRNA-1	Auxin response factor 6
	maker-scaffold_2599_ref0038114-exonerate_est2genome-gene-0.1-mRNA-1	auxin transporter 1
	maker-scaffold_6967_ref0017383-exonerate_est2genome-gene-0.1-mRNA-1	auxin transporter 1
	maker-scaffold_3426_ref0047538-exonerate_est2genome-gene-0.1-mRNA-1	auxin-independent growth promoter
	maker-scaffold_4502_ref0026072-exonerate_est2genome-gene-0.0-mRNA-1	auxin-independent growth promoter
	maker-scaffold_8310_ref0014497-exonerate_est2genome-gene-0.2-mRNA-1	auxin-independent growth promoter
	maker-scaffold_16726_ref0042338-exonerate_est2genome-gene-0.0-mRNA-1	auxin-independent growth promoter
	maker-scaffold_1745_ref0007941-exonerate_est2genome-gene-0.1-mRNA-1	auxin-responsive IAA12
	maker-scaffold_441_ref0044603-exonerate_est2genome-gene-0.6-mRNA-1	Auxin-responsive IAA12
	maker-scaffold_9617_ref0024955-exonerate_est2genome-gene-0.0-mRNA-1	Auxin-responsive IAA15
	maker-scaffold_6418_ref0038937-exonerate_est2genome-gene-0.1-mRNA-1	auxin-responsive IAA18-like
	maker-scaffold_441_ref0044603-exonerate_est2genome-gene-0.3-mRNA-1	Auxin-responsive IAA30
	maker-scaffold_3870_ref0034872-exonerate_est2genome-gene-0.1-mRNA-1	auxin-responsive IAA9
	maker-scaffold_14582_ref0006029-exonerate_est2genome-gene-0.0-mRNA-1	B3 domain-containing
	maker-scaffold_44_ref0001308-exonerate_est2genome-gene-0.0-mRNA-1	B3 domain-containing
	maker-scaffold_13980_ref0022810-exonerate_est2genome-gene-0.1-mRNA-1	B3 domain-containing Os01g0234100-like
	maker-scaffold_10107_ref0028931-exonerate_est2genome-gene-0.0-mRNA-1	bacterial blight resistance XA26
	maker-scaffold_2022_ref0025720-exonerate_est2genome-gene-0.0-mRNA-1	bacterial blight resistance XA26
	maker-scaffold_19974_ref0010349-exonerate_est2genome-gene-0.0-mRNA-1	BAHD acyltransferase DCR
	maker-scaffold_2736_ref0022594-exonerate_est2genome-gene-0.2-mRNA-1	barley Z homolog
	maker-scaffold_19467_ref0028914-snap-gene-0.3-mRNA-1	basic blue -like
	maker-scaffold_10775_ref0031163-exonerate_est2genome-gene-0.1-mRNA-1	basic blue -like
	maker-scaffold_5970_ref0020960-exonerate_est2genome-gene-0.1-mRNA-1	basic leucine zipper 2-like
	maker-scaffold_7373_ref0037999-exonerate_est2genome-gene-0.1-mRNA-1	basic leucine zipper 61-like
	maker-scaffold_4007_ref0047187-exonerate_est2genome-gene-0.0-mRNA-1	B-box zinc finger 22
	maker-scaffold_524_ref0042151-exonerate_est2genome-gene-0.0-mRNA-1	B-box zinc finger 22-like
	maker-scaffold_12183_ref0006322-exonerate_est2genome-gene-0.0-mRNA-1	BEL1-like homeodomain 7
	maker-scaffold_2656_ref0035722-exonerate_est2genome-gene-0.1-mRNA-1	Benzoate carboxyl methyltransferase
	maker-scaffold_9293_ref0011514-exonerate_est2genome-gene-0.0-mRNA-1	Benzoate carboxyl methyltransferase
	maker-scaffold_18994_ref0004242-exonerate_est2genome-gene-0.0-mRNA-1	beta 1,3 glucanase
	maker-scaffold_3056_ref0037951-exonerate_est2genome-gene-0.0-mRNA-1	beta 1,3 glucanase
	snap_masked-scaffold_3056_ref0037951-processed-gene-0.1-mRNA-1	beta 1,3 glucanase
	maker-scaffold_3056_ref0037951-exonerate_est2genome-gene-0.1-mRNA-1	beta 1,3 glucanase
	maker-scaffold_1776_ref0013307-exonerate_est2genome-gene-0.1-mRNA-1	beta expansin B3
	maker-scaffold_5_ref0040991-exonerate_est2genome-gene-0.4-mRNA-1	Beta- insoluble isoenzyme 4
	maker-scaffold_5327_ref0035434-exonerate_est2genome-gene-0.0-mRNA-1	Beta- insoluble isoenzyme 7
	maker-scaffold_5327_ref0035434-exonerate_est2genome-gene-0.1-mRNA-1	Beta- insoluble isoenzyme 7
	maker-scaffold_731_ref0019652-exonerate_est2genome-gene-0.2-mRNA-1	beta- insoluble isoenzyme 7-like
	maker-scaffold_16_ref0042661-exonerate_est2genome-gene-2.1-mRNA-1	beta- insoluble isoenzyme 7-like
	maker-scaffold_42_ref0001310-exonerate_est2genome-gene-0.0-mRNA-1	beta- insoluble isoenzyme 7-like
	maker-scaffold_42_ref0001310-exonerate_est2genome-gene-1.0-mRNA-1	beta- insoluble isoenzyme 7-like
	maker-scaffold_1371_ref0016002-exonerate_est2genome-gene-0.0-mRNA-1	Beta-1,3-galactosyltransferase 7
	maker-scaffold_3230_ref0030067-exonerate_est2genome-gene-0.4-mRNA-1	beta-1,3-galactosyltransferase pvg3-like
	maker-scaffold_5794_ref0002350-snap-gene-0.10-mRNA-1	beta-1,3-glucanase precursor
	maker-scaffold_1401_ref0046239-exonerate_est2genome-gene-0.2-mRNA-1	beta-1,6-galactosyltransferase GALT31A
	maker-scaffold_1952_ref0042706-exonerate_est2genome-gene-0.4-mRNA-1	beta-amylase
	maker-scaffold_370_ref0040302-exonerate_est2genome-gene-0.3-mRNA-1	beta-amylase chloroplastic
	maker-scaffold_4476_ref0022940-exonerate_est2genome-gene-0.1-mRNA-1	beta-amyrin synthase
	maker-scaffold_4896_ref0004306-exonerate_est2genome-gene-0.1-mRNA-1	beta-cyanoalanine synthase
	maker-scaffold_1290_ref0004482-exonerate_est2genome-gene-0.0-mRNA-1	beta-D-xylosidase 4-like
	maker-scaffold_44_ref0001308-exonerate_est2genome-gene-1.1-mRNA-1	Beta-expansin 1a expressed
	maker-scaffold_1658_ref0044058-exonerate_est2genome-gene-0.1-mRNA-1	Beta-expansin 1a expressed
	snap_masked-scaffold_523_ref0042158-processed-gene-0.1-mRNA-1	beta-expansin 1a precursor
	maker-scaffold_15752_ref0036941-exonerate_est2genome-gene-0.0-mRNA-1	Beta-fructofuranosidase 1
	maker-scaffold_13515_ref0035066-exonerate_est2genome-gene-0.1-mRNA-1	beta-galactosidase 3
	maker-scaffold_14010_ref0031157-exonerate_est2genome-gene-0.0-mRNA-1	beta-galactosidase 3
	maker-scaffold_6795_ref0008465-exonerate_est2genome-gene-0.1-mRNA-1	Beta-galactosidase 5
	maker-scaffold_1009_ref0001982-exonerate_est2genome-gene-0.0-mRNA-1	beta-galactosidase 9
	maker-scaffold_5291_ref0013394-exonerate_est2genome-gene-0.0-mRNA-1	beta-glucosidase 13
	maker-scaffold_6301_ref0035936-exonerate_est2genome-gene-0.0-mRNA-1	beta-glucosidase 13
	maker-scaffold_8010_ref0035508-exonerate_est2genome-gene-0.2-mRNA-1	beta-glucosidase 3B-like
	maker-scaffold_8010_ref0035508-exonerate_est2genome-gene-0.3-mRNA-1	beta-glucosidase 3B-like
	maker-scaffold_245_ref0012158-exonerate_est2genome-gene-0.3-mRNA-1	beta-glucosidase 3B-like
	maker-scaffold_323_ref0033182-exonerate_est2genome-gene-0.0-mRNA-1	beta-glucosidase 3B-like
	maker-scaffold_8227_ref0004586-exonerate_est2genome-gene-0.0-mRNA-1	beta-glucosidase 3B-like
	maker-scaffold_1420_ref0033618-exonerate_est2genome-gene-0.3-mRNA-1	beta-glucosidase 3B-like isoform X1
	maker-scaffold_149_ref0025654-exonerate_est2genome-gene-0.1-mRNA-1	Beta-glucosidase 5
	maker-scaffold_9590_ref0006773-exonerate_est2genome-gene-0.2-mRNA-1	beta-hexosaminidase 3-like
	maker-scaffold_1474_ref0040492-exonerate_est2genome-gene-0.1-mRNA-1	BGGP Beta-1-3-galactosyl-O-glycosyl-glyco
	maker-scaffold_14691_ref0043683-exonerate_est2genome-gene-0.0-mRNA-1	bHLH domain
	maker-scaffold_674_ref0020298-exonerate_est2genome-gene-0.6-mRNA-1	bHLH domain
	maker-scaffold_275_ref0017643-exonerate_est2genome-gene-0.8-mRNA-1	bidirectional sugar transporter SWEET1a
	maker-scaffold_4372_ref0033465-exonerate_est2genome-gene-0.0-mRNA-1	bidirectional sugar transporter SWEET2a-like isoform X1
	maker-scaffold_289_ref0033873-exonerate_est2genome-gene-0.0-mRNA-1	Bifunctional aspartokinase homoserine dehydrogenase chloroplastic
	maker-scaffold_7889_ref0032332-exonerate_est2genome-gene-0.1-mRNA-1	bifunctional epoxide hydrolase 2-like
	maker-scaffold_1197_ref0033217-exonerate_est2genome-gene-0.1-mRNA-1	bifunctional epoxide hydrolase 2-like
	maker-scaffold_4383_ref0037314-exonerate_est2genome-gene-0.2-mRNA-1	bifunctional methylthioribulose-1-phosphate dehydratase enolase-phosphatase E1
	maker-scaffold_14660_ref0004081-exonerate_est2genome-gene-0.0-mRNA-1	bisdemethoxycurcumin synthase-like
	maker-scaffold_2936_ref0007374-exonerate_est2genome-gene-0.0-mRNA-1	bisdemethoxycurcumin synthase-like
	maker-scaffold_14127_ref0023119-exonerate_est2genome-gene-0.0-mRNA-1	bisdemethoxycurcumin synthase-like
	maker-scaffold_12780_ref0025146-exonerate_est2genome-gene-0.0-mRNA-1	Blue copper
	maker-scaffold_13759_ref0030343-exonerate_est2genome-gene-0.0-mRNA-1	Blue copper
	snap_masked-scaffold_11922_ref0032531-processed-gene-0.5-mRNA-1	Blue copper
	snap_masked-scaffold_10387_ref0026365-processed-gene-0.1-mRNA-1	Blue copper
	maker-scaffold_1323_ref0023227-exonerate_est2genome-gene-0.1-mRNA-1	blue copper -like
	maker-scaffold_5673_ref0034281-exonerate_est2genome-gene-0.2-mRNA-1	BOLA2
	maker-scaffold_386_ref0019069-exonerate_est2genome-gene-0.1-mRNA-1	Bowman-Birk type bran trypsin inhibitor-like
	maker-scaffold_3329_ref0032639-exonerate_est2genome-gene-0.1-mRNA-1	branched-chain-amino-acid aminotransferase chloroplastic-like
	maker-scaffold_24_ref0012210-exonerate_est2genome-gene-0.1-mRNA-1	BREAST CANCER SUSCEPTIBILITY 1 homolog
	maker-scaffold_5582_ref0010939-exonerate_est2genome-gene-0.0-mRNA-1	brefeldin A-inhibited guanine nucleotide-exchange 1
	maker-scaffold_3690_ref0045220-exonerate_est2genome-gene-0.0-mRNA-1	Brevis radix-like 1
	maker-scaffold_8890_ref0021740-exonerate_est2genome-gene-0.0-mRNA-1	BTB POZ and TAZ domain-containing 1-like
	maker-scaffold_1230_ref0015292-exonerate_est2genome-gene-0.0-mRNA-1	BTB POZ and TAZ domain-containing 2-like
	maker-scaffold_15460_ref0026267-exonerate_est2genome-gene-0.0-mRNA-1	BZR1 homolog 3
	maker-scaffold_2645_ref0017739-exonerate_est2genome-gene-0.1-mRNA-1	C2 and GRAM domain-containing At1g03370-like
	maker-scaffold_2398_ref0003894-exonerate_est2genome-gene-0.3-mRNA-1	caffeic acid O-methyltransferase
	maker-scaffold_16723_ref0042333-exonerate_est2genome-gene-0.0-mRNA-1	caffeoylshikimate esterase-like
	maker-scaffold_13316_ref0016509-exonerate_est2genome-gene-0.0-mRNA-1	caffeoylshikimate esterase-like isoform X1
	maker-scaffold_306_ref0020768-exonerate_est2genome-gene-1.1-mRNA-1	calcineurin B 4
	maker-scaffold_8636_ref0033684-exonerate_est2genome-gene-0.3-mRNA-1	calcium and calcium calmodulin-dependent serine threonine- kinase-like
	maker-scaffold_2897_ref0020637-exonerate_est2genome-gene-0.1-mRNA-1	calcium ion binding
	maker-scaffold_1411_ref0028315-exonerate_est2genome-gene-0.2-mRNA-1	calcium uniporter mitochondrial-like
	snap_masked-scaffold_14881_ref0035278-processed-gene-0.0-mRNA-1	calcium-binding CML42
	maker-scaffold_1874_ref0029552-exonerate_est2genome-gene-0.1-mRNA-1	calcium-dependent kinase
	maker-scaffold_1108_ref0016974-exonerate_est2genome-gene-0.0-mRNA-1	calcium-dependent kinase
	maker-scaffold_397_ref0000948-exonerate_est2genome-gene-0.1-mRNA-1	calcium-dependent kinase
	maker-scaffold_13359_ref0039800-exonerate_est2genome-gene-0.1-mRNA-1	calcium-dependent kinase 10-like
	maker-scaffold_820_ref0016246-exonerate_est2genome-gene-0.0-mRNA-1	Calcium-dependent kinase 13
	maker-scaffold_9861_ref0008096-exonerate_est2genome-gene-0.0-mRNA-1	calcium-dependent kinase 1-like
	maker-scaffold_3200_ref0012054-exonerate_est2genome-gene-0.0-mRNA-1	calcium-dependent kinase 24
	maker-scaffold_4214_ref0043084-snap-gene-0.12-mRNA-1	calcium-dependent kinase 3-like
	maker-scaffold_6200_ref0002265-exonerate_est2genome-gene-0.3-mRNA-1	calcium-dependent kinase family
	maker-scaffold_2917_ref0019980-exonerate_est2genome-gene-0.2-mRNA-1	calcium-transporting ATPase plasma membrane-type
	maker-scaffold_1907_ref0001346-exonerate_est2genome-gene-0.1-mRNA-1	Calcium-transporting ATPase plasma membrane-type
	maker-scaffold_7094_ref0023494-exonerate_est2genome-gene-0.0-mRNA-1	calcium-transporting ATPase plasma membrane-type-like
	maker-scaffold_215_ref0005188-exonerate_est2genome-gene-0.1-mRNA-1	callose synthase 12-like
	maker-scaffold_1497_ref0026669-exonerate_est2genome-gene-0.2-mRNA-1	callose synthase 12-like
	maker-scaffold_5435_ref0015632-exonerate_est2genome-gene-0.0-mRNA-1	callose synthase 3-like
	maker-scaffold_3534_ref0006870-exonerate_est2genome-gene-0.2-mRNA-1	calmodulin-binding 60 D-like isoform X1
	maker-scaffold_3534_ref0006870-exonerate_est2genome-gene-0.1-mRNA-1	calmodulin-binding 60 D-like isoform X2
	maker-scaffold_3534_ref0006870-exonerate_est2genome-gene-0.3-mRNA-1	calmodulin-binding 60 D-like isoform X3
	maker-scaffold_6417_ref0038926-exonerate_est2genome-gene-0.1-mRNA-1	calmodulin-binding heat-shock
	maker-scaffold_15861_ref0032062-exonerate_est2genome-gene-0.0-mRNA-1	calmodulin-binding receptor-like cytoplasmic kinase 2
	maker-scaffold_9096_ref0012189-exonerate_est2genome-gene-0.0-mRNA-1	calmodulin-binding receptor-like cytoplasmic kinase 3
	maker-scaffold_1886_ref0036814-exonerate_est2genome-gene-0.2-mRNA-1	calmodulin-binding receptor-like cytoplasmic kinase 3
	maker-scaffold_6364_ref0023479-exonerate_est2genome-gene-0.1-mRNA-1	calmodulin-binding transcription activator 3-like isoform X2
	maker-scaffold_4695_ref0013837-exonerate_est2genome-gene-0.4-mRNA-1	CAP-Gly domain-containing linker 1-like
	maker-scaffold_3680_ref0014693-exonerate_est2genome-gene-0.2-mRNA-1	carbamoyl-phosphate synthase large chloroplastic-like
	maker-scaffold_13797_ref0006917-exonerate_est2genome-gene-0.0-mRNA-1	carbonic anhydrase
	maker-scaffold_97_ref0040969-exonerate_est2genome-gene-0.3-mRNA-1	casein kinase I-like isoform X1
	maker-scaffold_2434_ref0006137-exonerate_est2genome-gene-0.0-mRNA-1	CASP 2C1
	maker-scaffold_1105_ref0016983-exonerate_est2genome-gene-0.1-mRNA-1	catalytic hydrolase
	maker-scaffold_499_ref0037563-exonerate_est2genome-gene-1.3-mRNA-1	catalytic hydrolase
	maker-scaffold_9490_ref0007895-exonerate_est2genome-gene-0.0-mRNA-1	cation calcium exchanger 5
	maker-scaffold_9168_ref0030865-exonerate_est2genome-gene-0.1-mRNA-1	cation H(+) antiporter 15-like
	maker-scaffold_7333_ref0014529-exonerate_est2genome-gene-0.0-mRNA-1	cation H(+) antiporter 19-like
	maker-scaffold_6709_ref0024835-exonerate_est2genome-gene-0.0-mRNA-1	cation H(+) antiporter 19-like
	maker-scaffold_1059_ref0009188-exonerate_est2genome-gene-0.1-mRNA-1	Cation H(+) antiporter 20
	maker-scaffold_5820_ref0034782-exonerate_est2genome-gene-0.1-mRNA-1	cationic amino acid transporter chloroplastic-like
	maker-scaffold_15553_ref0005763-exonerate_est2genome-gene-0.1-mRNA-1	cationic amino acid transporter vacuolar-like
	maker-scaffold_12879_ref0019839-exonerate_est2genome-gene-0.0-mRNA-1	cationic peroxidase 1-like
	maker-scaffold_2482_ref0022549-exonerate_est2genome-gene-0.1-mRNA-1	cationic peroxidase 1-like
	maker-scaffold_17923_ref0044934-exonerate_est2genome-gene-0.0-mRNA-1	CBL-interacting kinase 10
	maker-scaffold_5419_ref0028236-exonerate_est2genome-gene-0.2-mRNA-1	CBL-interacting kinase 14
	maker-scaffold_485_ref0019635-exonerate_est2genome-gene-0.0-mRNA-1	CBL-interacting kinase 14
	maker-scaffold_2795_ref0011585-exonerate_est2genome-gene-0.0-mRNA-1	CBL-interacting kinase 19
	maker-scaffold_1830_ref0004530-exonerate_est2genome-gene-0.0-mRNA-1	CBL-interacting kinase 21
	maker-scaffold_5203_ref0032995-exonerate_est2genome-gene-0.1-mRNA-1	cell division control 6 homolog isoform X1
	maker-scaffold_2610_ref0012267-exonerate_est2genome-gene-0.0-mRNA-1	Cell division cycle 5
	maker-scaffold_13767_ref0012357-exonerate_est2genome-gene-0.0-mRNA-1	Cell division cycle 5
	maker-scaffold_1496_ref0026668-exonerate_est2genome-gene-0.0-mRNA-1	cell division cycle ATPase isoform X2
	maker-scaffold_1947_ref0024985-exonerate_est2genome-gene-0.0-mRNA-1	cell division cycle-associated 7
	maker-scaffold_2705_ref0027945-exonerate_est2genome-gene-0.7-mRNA-1	cell division homolog 2- chloroplastic-like
	maker-scaffold_406_ref0021378-exonerate_est2genome-gene-0.3-mRNA-1	cell wall invertase
	maker-scaffold_10552_ref0025275-exonerate_est2genome-gene-0.0-mRNA-1	cellulose synthase A catalytic subunit 4 [UDP-forming]
	maker-scaffold_1716_ref0000676-exonerate_est2genome-gene-0.0-mRNA-1	Cellulose synthase D2
	maker-scaffold_16159_ref0038719-exonerate_est2genome-gene-0.0-mRNA-1	cellulose synthase D5
	maker-scaffold_13609_ref0038239-exonerate_est2genome-gene-0.1-mRNA-1	cellulose synthase E2
	maker-scaffold_1704_ref0031283-exonerate_est2genome-gene-0.0-mRNA-1	cellulose synthase E6
	maker-scaffold_6410_ref0038929-exonerate_est2genome-gene-0.0-mRNA-1	cellulose synthase-like 6
	maker-scaffold_16995_ref0020958-exonerate_est2genome-gene-0.0-mRNA-1	chalcone synthase
	maker-scaffold_2767_ref0015320-exonerate_est2genome-gene-0.0-mRNA-1	chalcone-flavanone isomerase
	maker-scaffold_3652_ref0023706-exonerate_est2genome-gene-0.0-mRNA-1	chaperone 1
	maker-scaffold_5459_ref0004854-exonerate_est2genome-gene-0.0-mRNA-1	chaperone dnaJ 10
	maker-scaffold_2069_ref0002052-exonerate_est2genome-gene-0.1-mRNA-1	chaperone dnaJ 10-like
	maker-scaffold_3810_ref0045783-exonerate_est2genome-gene-0.1-mRNA-1	chaperone -like
	maker-scaffold_6508_ref0006071-exonerate_est2genome-gene-0.1-mRNA-1	Chaperonin CPN60- mitochondrial
	maker-scaffold_926_ref0043448-exonerate_est2genome-gene-0.5-mRNA-1	chemocyanin
	maker-scaffold_5262_ref0036260-exonerate_est2genome-gene-0.0-mRNA-1	chitin elicitor-binding
	maker-scaffold_1983_ref0003140-exonerate_est2genome-gene-0.1-mRNA-1	chitinase
	maker-scaffold_25915_ref0013866-exonerate_est2genome-gene-0.0-mRNA-1	chitinase
	maker-scaffold_21371_ref0046601-exonerate_est2genome-gene-0.0-mRNA-1	Chitinase 6
	maker-scaffold_11164_ref0016212-exonerate_est2genome-gene-0.0-mRNA-1	Chitinase 8
	maker-scaffold_5681_ref0018052-exonerate_est2genome-gene-0.3-mRNA-1	chitinase domain-containing 1
	maker-scaffold_4513_ref0047321-exonerate_est2genome-gene-0.2-mRNA-1	chloride channel CLC-a-like
	maker-scaffold_11746_ref0029132-exonerate_est2genome-gene-0.1-mRNA-1	chlorophyll a-b binding 6A
	maker-scaffold_1452_ref0003114-exonerate_est2genome-gene-0.3-mRNA-1	Chlorophyll a-b binding chloroplastic
	maker-scaffold_1998_ref0021188-exonerate_est2genome-gene-0.0-mRNA-1	chlorophyll a-b binding chloroplastic
	maker-scaffold_3163_ref0009846-exonerate_est2genome-gene-0.1-mRNA-1	Chlorophyll a-b binding chloroplastic
	maker-scaffold_399_ref0000946-exonerate_est2genome-gene-0.5-mRNA-1	Chlorophyll a-b binding chloroplastic
	maker-scaffold_6727_ref0037290-exonerate_est2genome-gene-0.1-mRNA-1	Chlorophyll a-b binding chloroplastic
	maker-scaffold_7424_ref0044379-exonerate_est2genome-gene-0.1-mRNA-1	chlorophyll a-b binding chloroplastic
	maker-scaffold_228_ref0023193-exonerate_est2genome-gene-1.3-mRNA-1	Chlorophyll a-b binding chloroplastic
	maker-scaffold_5554_ref0005507-exonerate_est2genome-gene-0.0-mRNA-1	chlorophyll a-b binding chloroplastic-like
	maker-scaffold_14145_ref0038853-exonerate_est2genome-gene-0.1-mRNA-1	Chlorophyll a-b binding CP24 chloroplastic
	maker-scaffold_9735_ref0014582-exonerate_est2genome-gene-0.0-mRNA-1	Chlorophyll a-b binding of LHCII type chloroplastic
	maker-scaffold_4933_ref0016116-exonerate_est2genome-gene-0.1-mRNA-1	chlorophyllide a chloroplastic
	maker-scaffold_1816_ref0017026-exonerate_est2genome-gene-0.0-mRNA-1	chloroplastic
	maker-scaffold_1473_ref0039067-exonerate_est2genome-gene-0.3-mRNA-1	chloroplastic
	maker-scaffold_2239_ref0043880-exonerate_est2genome-gene-0.4-mRNA-1	chloroplastic
	maker-scaffold_13177_ref0003538-exonerate_est2genome-gene-0.1-mRNA-1	chloroplastic
	maker-scaffold_8242_ref0017097-exonerate_est2genome-gene-0.1-mRNA-1	chloroplastic group IIA intron splicing facilitator chloroplastic
	maker-scaffold_6128_ref0046369-exonerate_est2genome-gene-0.0-mRNA-1	chloroplastic lipocalin
	maker-scaffold_9376_ref0000618-exonerate_est2genome-gene-0.1-mRNA-1	chloroplastic-like
	maker-scaffold_2823_ref0016903-exonerate_est2genome-gene-0.1-mRNA-1	choline ethanolaminephosphotransferase 1-like isoform X1
	maker-scaffold_2176_ref0035068-exonerate_est2genome-gene-0.5-mRNA-1	chromatin assembly factor 1 subunit FSM
	maker-scaffold_19652_ref0032753-exonerate_est2genome-gene-0.0-mRNA-1	chromatin structure-remodeling complex SYD isoform X1
	maker-scaffold_10514_ref0001622-exonerate_est2genome-gene-0.0-mRNA-1	chromosome transmission fidelity 18 homolog
	maker-scaffold_5744_ref0006112-exonerate_est2genome-gene-0.0-mRNA-1	cingulin 1
	maker-scaffold_7445_ref0008482-exonerate_est2genome-gene-0.1-mRNA-1	cinnamoyl- reductase
	maker-scaffold_435_ref0003331-exonerate_est2genome-gene-0.5-mRNA-1	cinnamoyl- reductase 2-like
	maker-scaffold_6699_ref0010899-exonerate_est2genome-gene-0.1-mRNA-1	cinnamyl alcohol dehydrogenase
	maker-scaffold_15687_ref0039909-exonerate_est2genome-gene-0.1-mRNA-1	cinnamyl alcohol dehydrogenase
	maker-scaffold_2944_ref0012772-exonerate_est2genome-gene-0.0-mRNA-1	class I chitinase
	maker-scaffold_1966_ref0037397-exonerate_est2genome-gene-0.3-mRNA-1	clathrin assembly At5g35200
	maker-scaffold_14350_ref0027115-exonerate_est2genome-gene-0.1-mRNA-1	CMV 1a interacting 1
	maker-scaffold_13854_ref0032243-exonerate_est2genome-gene-0.0-mRNA-1	CO(2)-response secreted protease
	maker-scaffold_975_ref0000435-exonerate_est2genome-gene-0.2-mRNA-1	CO(2)-response secreted protease-like
	maker-scaffold_11897_ref0002732-exonerate_est2genome-gene-0.0-mRNA-1	coatomer subunit beta -3
	maker-scaffold_11672_ref0028924-exonerate_est2genome-gene-0.0-mRNA-1	coatomer subunit epsilon-1
	maker-scaffold_5824_ref0034786-exonerate_est2genome-gene-0.0-mRNA-1	COBRA 5
	maker-scaffold_11827_ref0022544-exonerate_est2genome-gene-0.1-mRNA-1	cold-responsive WCOR15-2A
	maker-scaffold_2696_ref0013916-exonerate_est2genome-gene-0.4-mRNA-1	coleoptile phototropism 1-like
	maker-scaffold_2321_ref0036192-exonerate_est2genome-gene-0.0-mRNA-1	condensin-2 complex subunit D3
	maker-scaffold_2989_ref0039576-exonerate_est2genome-gene-0.3-mRNA-1	Condensin-2 complex subunit G2
	maker-scaffold_24449_ref0048029-exonerate_est2genome-gene-0.0-mRNA-1	CONSTANS CO5
	maker-scaffold_10630_ref0040578-exonerate_est2genome-gene-0.0-mRNA-1	CONSTANS CO6
	maker-scaffold_11743_ref0029129-exonerate_est2genome-gene-0.0-mRNA-1	coronatine-insensitive 1
	maker-scaffold_2832_ref0029253-exonerate_est2genome-gene-0.3-mRNA-1	coronatine-insensitive 1-like
	maker-scaffold_9509_ref0039015-exonerate_est2genome-gene-0.0-mRNA-1	Crossover junction endonuclease mus81
	maker-scaffold_9434_ref0010048-exonerate_est2genome-gene-0.0-mRNA-1	CRT1-like GHKL ATPase
	maker-scaffold_2592_ref0038111-exonerate_est2genome-gene-0.0-mRNA-1	C-terminal binding AN
	maker-scaffold_4489_ref0039075-exonerate_est2genome-gene-0.1-mRNA-1	CTP synthase
	maker-scaffold_2520_ref0045159-exonerate_est2genome-gene-0.1-mRNA-1	CUE domain containing
	maker-scaffold_9717_ref0027221-exonerate_est2genome-gene-0.0-mRNA-1	CURVATURE THYLAKOID chloroplastic
	maker-scaffold_10601_ref0035957-exonerate_est2genome-gene-0.2-mRNA-1	CURVATURE THYLAKOID chloroplastic
	maker-scaffold_2027_ref0025717-exonerate_est2genome-gene-0.1-mRNA-1	CWF19 2
	maker-scaffold_453_ref0014076-exonerate_est2genome-gene-1.1-mRNA-1	cyclic nucleotide-gated ion channel 15
	maker-scaffold_7740_ref0004839-exonerate_est2genome-gene-0.0-mRNA-1	cyclic nucleotide-gated ion channel 1-like isoform X1
	maker-scaffold_6632_ref0045017-exonerate_est2genome-gene-0.0-mRNA-1	cyclin superfamily
	maker-scaffold_1135_ref0047378-exonerate_est2genome-gene-0.2-mRNA-1	cyclin type B-like
	maker-scaffold_14760_ref0042274-exonerate_est2genome-gene-0.0-mRNA-1	cyclin-A2-1 isoform X2
	maker-scaffold_3880_ref0016941-exonerate_est2genome-gene-0.2-mRNA-1	cyclin-dependent kinase B1-1
	maker-scaffold_2694_ref0013918-exonerate_est2genome-gene-0.1-mRNA-1	cyclin-dependent kinase inhibitor 6
	maker-scaffold_115_ref0032462-exonerate_est2genome-gene-0.4-mRNA-1	Cycloartenol synthase
	maker-scaffold_4974_ref0039508-exonerate_est2genome-gene-0.2-mRNA-1	Cyclopropane-fatty-acyl-phospholipid synthase
	maker-scaffold_2880_ref0002571-exonerate_est2genome-gene-0.0-mRNA-1	cystathionine gamma-synthase chloroplastic
	maker-scaffold_29199_ref0036434-exonerate_est2genome-gene-0.0-mRNA-1	cysteine ase Mir3
	maker-scaffold_3791_ref0047497-exonerate_est2genome-gene-0.0-mRNA-1	Cysteine synthase
	maker-scaffold_18399_ref0035298-exonerate_est2genome-gene-0.0-mRNA-1	Cysteine-rich receptor kinase 10
	maker-scaffold_8887_ref0022290-exonerate_est2genome-gene-0.2-mRNA-1	Cysteine-rich receptor kinase 10
	maker-scaffold_398_ref0000947-exonerate_est2genome-gene-0.4-mRNA-1	cysteine-rich receptor kinase 10
	maker-scaffold_14509_ref0004396-exonerate_est2genome-gene-0.0-mRNA-1	cysteine-rich receptor kinase 10
	maker-scaffold_2891_ref0020639-exonerate_est2genome-gene-0.1-mRNA-1	Cysteine-rich receptor kinase 10
	maker-scaffold_2458_ref0017013-exonerate_est2genome-gene-0.1-mRNA-1	cysteine-rich receptor kinase 10
	maker-scaffold_6232_ref0007787-exonerate_est2genome-gene-0.0-mRNA-1	cysteine-rich receptor kinase 10
	maker-scaffold_855_ref0005438-exonerate_est2genome-gene-0.0-mRNA-1	Cysteine-rich receptor kinase 10
	maker-scaffold_26784_ref0008606-exonerate_est2genome-gene-0.0-mRNA-1	cysteine-rich receptor kinase 10 isoform X1
	maker-scaffold_9687_ref0044412-exonerate_est2genome-gene-0.0-mRNA-1	Cysteine-rich receptor kinase 13
	maker-scaffold_2742_ref0002755-exonerate_est2genome-gene-0.1-mRNA-1	cysteine-rich receptor kinase 15
	maker-scaffold_15194_ref0021387-exonerate_est2genome-gene-0.0-mRNA-1	cysteine-rich receptor kinase 15
	maker-scaffold_38149_ref0005725-exonerate_est2genome-gene-0.0-mRNA-1	cysteine-rich receptor kinase 15
	maker-scaffold_2836_ref0029302-exonerate_est2genome-gene-0.1-mRNA-1	cysteine-rich receptor kinase 2
	maker-scaffold_1861_ref0047449-exonerate_est2genome-gene-0.2-mRNA-1	cysteine-rich receptor kinase 20
	maker-scaffold_398_ref0000947-exonerate_est2genome-gene-0.1-mRNA-1	cysteine-rich receptor kinase 20
	maker-scaffold_4226_ref0017958-exonerate_est2genome-gene-0.2-mRNA-1	cysteine-rich receptor kinase 25
	maker-scaffold_4226_ref0017958-exonerate_est2genome-gene-0.4-mRNA-1	Cysteine-rich receptor kinase 25
	maker-scaffold_8471_ref0002087-exonerate_est2genome-gene-0.0-mRNA-1	cysteine-rich receptor kinase 26
	maker-scaffold_3773_ref0036799-exonerate_est2genome-gene-0.3-mRNA-1	cysteine-rich receptor kinase 30
	maker-scaffold_11586_ref0022783-exonerate_est2genome-gene-0.1-mRNA-1	cysteine-rich receptor kinase 39
	maker-scaffold_22306_ref0005779-exonerate_est2genome-gene-0.0-mRNA-1	cysteine-rich receptor kinase 39
	maker-scaffold_9074_ref0023148-exonerate_est2genome-gene-0.2-mRNA-1	cysteine-rich receptor kinase 39
	maker-scaffold_13636_ref0043523-exonerate_est2genome-gene-0.1-mRNA-1	cysteine-rich receptor kinase 39
	maker-scaffold_2461_ref0011550-exonerate_est2genome-gene-0.2-mRNA-1	cysteine-rich repeat secretory 38
	maker-scaffold_11360_ref0022752-exonerate_est2genome-gene-0.0-mRNA-1	cysteine-rich repeat secretory 55
	maker-scaffold_14004_ref0003453-exonerate_est2genome-gene-0.0-mRNA-1	cytochrome b561 and DOMON domain-containing At3g07570-like
	maker-scaffold_931_ref0025734-exonerate_est2genome-gene-0.1-mRNA-1	cytochrome b561 and DOMON domain-containing At3g61750
	maker-scaffold_1153_ref0009992-exonerate_est2genome-gene-0.0-mRNA-1	cytochrome b561 domain-containing At2g30890-like
	maker-scaffold_10005_ref0012902-exonerate_est2genome-gene-0.0-mRNA-1	cytochrome P450
	maker-scaffold_2038_ref0043415-exonerate_est2genome-gene-0.1-mRNA-1	cytochrome P450
	maker-scaffold_900_ref0007607-exonerate_est2genome-gene-0.0-mRNA-1	cytochrome P450
	maker-scaffold_13710_ref0005328-exonerate_est2genome-gene-0.0-mRNA-1	cytochrome P450
	maker-scaffold_5718_ref0000642-exonerate_est2genome-gene-0.0-mRNA-1	cytochrome P450 714B2 isoform X1
	maker-scaffold_13945_ref0001010-exonerate_est2genome-gene-0.0-mRNA-1	cytochrome P450 716B1 isoform X2
	maker-scaffold_12508_ref0029522-exonerate_est2genome-gene-0.0-mRNA-1	Cytochrome P450 71A1
	maker-scaffold_7444_ref0008483-exonerate_est2genome-gene-0.2-mRNA-1	cytochrome P450 71A1-like
	maker-scaffold_3355_ref0014715-exonerate_est2genome-gene-0.0-mRNA-1	cytochrome P450 71A1-like
	maker-scaffold_1397_ref0006781-exonerate_est2genome-gene-0.3-mRNA-1	Cytochrome P450 71C1
	maker-scaffold_591_ref0035138-exonerate_est2genome-gene-0.3-mRNA-1	Cytochrome P450 71C2
	maker-scaffold_529_ref0042161-exonerate_est2genome-gene-0.3-mRNA-1	Cytochrome P450 71D10
	maker-scaffold_19_ref0042668-exonerate_est2genome-gene-0.0-mRNA-1	cytochrome P450 724B1
	maker-scaffold_900_ref0007607-exonerate_est2genome-gene-0.3-mRNA-1	Cytochrome P450 72A15
	maker-scaffold_3833_ref0009941-exonerate_est2genome-gene-0.0-mRNA-1	cytochrome P450 734A6
	maker-scaffold_11649_ref0038902-exonerate_est2genome-gene-0.1-mRNA-1	cytochrome P450 76M5-like
	maker-scaffold_572_ref0000898-exonerate_est2genome-gene-0.4-mRNA-1	cytochrome P450 76M5-like
	maker-scaffold_2668_ref0005245-exonerate_est2genome-gene-0.0-mRNA-1	cytochrome P450 76M5-like
	maker-scaffold_8046_ref0042565-exonerate_est2genome-gene-0.0-mRNA-1	cytochrome P450 76M5-like
	maker-scaffold_3243_ref0035489-exonerate_est2genome-gene-0.2-mRNA-1	cytochrome P450 77A3
	maker-scaffold_1223_ref0033231-exonerate_est2genome-gene-0.0-mRNA-1	cytochrome P450 78A9-like
	maker-scaffold_1061_ref0014572-exonerate_est2genome-gene-0.1-mRNA-1	Cytochrome P450 81D1
	maker-scaffold_5457_ref0004852-exonerate_est2genome-gene-0.1-mRNA-1	Cytochrome P450 81D11
	maker-scaffold_7387_ref0034162-exonerate_est2genome-gene-0.0-mRNA-1	Cytochrome P450 84A1
	maker-scaffold_6172_ref0005109-exonerate_est2genome-gene-0.1-mRNA-1	Cytochrome P450 86B1
	maker-scaffold_3324_ref0032628-exonerate_est2genome-gene-0.0-mRNA-1	cytochrome P450 88A1-like
	maker-scaffold_15028_ref0039935-exonerate_est2genome-gene-0.0-mRNA-1	cytochrome P450 90A1
	maker-scaffold_6412_ref0039669-exonerate_est2genome-gene-0.0-mRNA-1	cytochrome P450 93A2-like
	maker-scaffold_2669_ref0005246-exonerate_est2genome-gene-0.0-mRNA-1	Cytochrome P450 99A2
	maker-scaffold_5292_ref0013391-exonerate_est2genome-gene-0.0-mRNA-1	Cytochrome P450 99A2
	maker-scaffold_3349_ref0045266-exonerate_est2genome-gene-0.0-mRNA-1	Cytochrome P450 chloroplastic
	maker-scaffold_4720_ref0043117-exonerate_est2genome-gene-0.0-mRNA-1	cytochrome P450 monooxygenase
	maker-scaffold_2836_ref0029302-snap-gene-0.16-mRNA-1	Cytokinin dehydrogenase 3
	maker-scaffold_4523_ref0038435-snap-gene-0.14-mRNA-1	cytokinin dehydrogenase 3-like
	maker-scaffold_14610_ref0045439-snap-gene-0.7-mRNA-1	cytokinin oxidase dehydrogenase
	maker-scaffold_6535_ref0046910-exonerate_est2genome-gene-0.0-mRNA-1	cytokinin riboside 5 -monophosphate phosphoribohydrolase LOG-like
	maker-scaffold_2596_ref0038107-exonerate_est2genome-gene-0.2-mRNA-1	Cytokinin-O-glucosyltransferase 2
	maker-scaffold_2790_ref0011580-exonerate_est2genome-gene-0.4-mRNA-1	Cytokinin-O-glucosyltransferase 2
	maker-scaffold_34739_ref0024659-exonerate_est2genome-gene-0.0-mRNA-1	Cytokinin-O-glucosyltransferase 2
	maker-scaffold_6167_ref0023087-exonerate_est2genome-gene-0.4-mRNA-1	Cytokinin-O-glucosyltransferase 2
	maker-scaffold_21174_ref0004587-exonerate_est2genome-gene-0.0-mRNA-1	Cytokinin-O-glucosyltransferase 2
	maker-scaffold_9573_ref0034289-exonerate_est2genome-gene-0.1-mRNA-1	cytosolic acetyl- carboxylase
	maker-scaffold_4973_ref0039515-exonerate_est2genome-gene-0.1-mRNA-1	D -box ATP-dependent RNA helicase D 12-like
	maker-scaffold_926_ref0043448-exonerate_est2genome-gene-0.6-mRNA-1	D -box ATP-dependent RNA helicase D 12-like
	maker-scaffold_4750_ref0012631-exonerate_est2genome-gene-0.1-mRNA-1	D-amino-acid chloroplastic-like
	maker-scaffold_2079_ref0020170-exonerate_est2genome-gene-0.2-mRNA-1	D-cysteine desulfhydrase mitochondrial
	maker-scaffold_12266_ref0028709-exonerate_est2genome-gene-0.0-mRNA-1	DDT domain-containing DDB_G0282237-like
	maker-scaffold_6905_ref0004903-exonerate_est2genome-gene-0.0-mRNA-1	DEAD-box ATP-dependent RNA helicase 10
	maker-scaffold_995_ref0039747-exonerate_est2genome-gene-0.3-mRNA-1	DEAD-box ATP-dependent RNA helicase 27
	maker-scaffold_1206_ref0020794-exonerate_est2genome-gene-0.0-mRNA-1	DEAD-box ATP-dependent RNA helicase 37
	maker-scaffold_6539_ref0024166-exonerate_est2genome-gene-0.1-mRNA-1	DEAD-box ATP-dependent RNA helicase 37-like
	maker-scaffold_436_ref0003328-exonerate_est2genome-gene-0.9-mRNA-1	DEAD-box ATP-dependent RNA helicase 40-like isoform X1
	maker-scaffold_2205_ref0038505-exonerate_est2genome-gene-0.0-mRNA-1	DEAD-box ATP-dependent RNA helicase 7
	maker-scaffold_1039_ref0020122-exonerate_est2genome-gene-0.3-mRNA-1	DEAD-box ATP-dependent RNA helicase 9-like
	maker-scaffold_580_ref0004691-exonerate_est2genome-gene-0.6-mRNA-1	DEAD-box ATP-dependent RNA helicase chloroplastic
	maker-scaffold_13057_ref0016718-exonerate_est2genome-gene-0.1-mRNA-1	DEAD-box ATP-dependent RNA helicase chloroplastic
	maker-scaffold_16659_ref0022171-exonerate_est2genome-gene-0.0-mRNA-1	decapping nuclease DXO chloroplastic
	maker-scaffold_697_ref0011191-snap-gene-0.23-mRNA-1	defensin precursor
	maker-scaffold_1371_ref0016002-exonerate_est2genome-gene-0.1-mRNA-1	dehydrodolichyl diphosphate synthase 6-like isoform X1
	maker-scaffold_60_ref0037358-exonerate_est2genome-gene-0.0-mRNA-1	DETOXIFICATION 16-like
	maker-scaffold_2239_ref0043880-exonerate_est2genome-gene-0.1-mRNA-1	DETOXIFICATION 29
	maker-scaffold_91_ref0040971-exonerate_est2genome-gene-0.0-mRNA-1	DETOXIFICATION 40-like
	maker-scaffold_10307_ref0046537-exonerate_est2genome-gene-0.0-mRNA-1	DETOXIFICATION 48
	maker-scaffold_23_ref0012209-exonerate_est2genome-gene-1.1-mRNA-1	dicarboxylate transporter chloroplastic
	maker-scaffold_7339_ref0014523-exonerate_est2genome-gene-0.1-mRNA-1	dicarboxylate transporter chloroplastic-like
	maker-scaffold_8997_ref0019391-exonerate_est2genome-gene-0.0-mRNA-1	dihydroflavonol-4-reductase
	maker-scaffold_2590_ref0038109-exonerate_est2genome-gene-0.1-mRNA-1	dihydrolipoyl mitochondrial
	maker-scaffold_3746_ref0006199-exonerate_est2genome-gene-0.0-mRNA-1	dihydrolipoyllysine-residue acetyltransferase component 4 of pyruvate dehydrogenase chloroplastic
	maker-scaffold_4567_ref0015012-exonerate_est2genome-gene-0.0-mRNA-1	dipeptidyl aminopeptidase 4
	maker-scaffold_975_ref0000435-exonerate_est2genome-gene-0.1-mRNA-1	disease resistance At1g50180
	maker-scaffold_10924_ref0025025-exonerate_est2genome-gene-0.0-mRNA-1	disease resistance At5g47280
	maker-scaffold_16585_ref0001680-exonerate_est2genome-gene-0.1-mRNA-1	disease resistance RGA1
	maker-scaffold_6866_ref0043037-exonerate_est2genome-gene-0.1-mRNA-1	disease resistance RGA1
	maker-scaffold_79_ref0006766-exonerate_est2genome-gene-1.0-mRNA-1	Disease resistance RGA2
	maker-scaffold_3126_ref0033062-exonerate_est2genome-gene-0.0-mRNA-1	Disease resistance RGA2
	maker-scaffold_6_ref0040996-exonerate_est2genome-gene-1.2-mRNA-1	Disease resistance RGA2
	maker-scaffold_163_ref0012853-exonerate_est2genome-gene-1.0-mRNA-1	disease resistance RGA2-like
	maker-scaffold_5932_ref0044263-exonerate_est2genome-gene-0.2-mRNA-1	disease resistance RGA2-like
	maker-scaffold_1591_ref0025679-exonerate_est2genome-gene-0.1-mRNA-1	disease resistance RGA3
	maker-scaffold_63_ref0037361-exonerate_est2genome-gene-1.0-mRNA-1	disease resistance RGA3
	maker-scaffold_669_ref0002218-exonerate_est2genome-gene-0.2-mRNA-1	disease resistance RGA3
	maker-scaffold_163_ref0012853-exonerate_est2genome-gene-1.1-mRNA-1	disease resistance RGA3
	maker-scaffold_727_ref0037571-exonerate_est2genome-gene-0.2-mRNA-1	disease resistance RGA4
	maker-scaffold_5754_ref0024259-exonerate_est2genome-gene-0.2-mRNA-1	Disease resistance RPM1
	maker-scaffold_1056_ref0009185-exonerate_est2genome-gene-0.3-mRNA-1	Disease resistance RPM1
	maker-scaffold_10643_ref0016359-exonerate_est2genome-gene-0.0-mRNA-1	Disease resistance RPM1
	maker-scaffold_12166_ref0018950-exonerate_est2genome-gene-0.1-mRNA-1	Disease resistance RPM1
	maker-scaffold_17772_ref0044351-exonerate_est2genome-gene-0.0-mRNA-1	Disease resistance RPM1
	maker-scaffold_4699_ref0013847-exonerate_est2genome-gene-0.0-mRNA-1	Disease resistance RPM1
	maker-scaffold_903_ref0007606-exonerate_est2genome-gene-0.3-mRNA-1	Disease resistance RPM1
	maker-scaffold_964_ref0018432-exonerate_est2genome-gene-0.2-mRNA-1	Disease resistance RPM1
	maker-scaffold_7492_ref0015655-exonerate_est2genome-gene-0.0-mRNA-1	Disease resistance RPM1
	maker-scaffold_21083_ref0031019-exonerate_est2genome-gene-0.0-mRNA-1	Disease resistance RPM1
	maker-scaffold_7590_ref0018034-exonerate_est2genome-gene-0.0-mRNA-1	Disease resistance RPM1
	maker-scaffold_5815_ref0030980-exonerate_est2genome-gene-0.0-mRNA-1	Disease resistance RPM1
	maker-scaffold_18240_ref0025992-exonerate_est2genome-gene-0.0-mRNA-1	disease resistance RPM1
	maker-scaffold_10111_ref0038952-exonerate_est2genome-gene-0.1-mRNA-1	disease resistance RPM1-like
	maker-scaffold_345_ref0045823-exonerate_est2genome-gene-0.0-mRNA-1	disease resistance RPM1-like
	maker-scaffold_21005_ref0032645-exonerate_est2genome-gene-0.0-mRNA-1	Disease resistance RPP13
	maker-scaffold_8738_ref0006276-exonerate_est2genome-gene-0.0-mRNA-1	Disease resistance RPP13
	maker-scaffold_687_ref0041624-exonerate_est2genome-gene-0.1-mRNA-1	disease resistance RPP13
	maker-scaffold_274_ref0017642-exonerate_est2genome-gene-1.4-mRNA-1	disease resistance RPP13 1
	maker-scaffold_476_ref0026821-exonerate_est2genome-gene-0.2-mRNA-1	disease resistance RPP13 1
	maker-scaffold_6557_ref0011466-exonerate_est2genome-gene-0.1-mRNA-1	disease resistance RPP13 1
	maker-scaffold_1460_ref0008577-exonerate_est2genome-gene-0.7-mRNA-1	disease resistance RPP13 2
	maker-scaffold_1591_ref0025679-exonerate_est2genome-gene-0.0-mRNA-1	disease resistance RPP13 2 isoform X1
	maker-scaffold_13848_ref0014285-exonerate_est2genome-gene-0.0-mRNA-1	disease resistance RPP13 3
	maker-scaffold_17909_ref0009038-exonerate_est2genome-gene-0.0-mRNA-1	disease resistance RPP13 3
	maker-scaffold_6168_ref0023090-exonerate_est2genome-gene-0.0-mRNA-1	disease resistance RPP13 3
	maker-scaffold_1729_ref0018771-exonerate_est2genome-gene-0.1-mRNA-1	disease resistance RPP13 3
	maker-scaffold_5241_ref0009758-exonerate_est2genome-gene-0.4-mRNA-1	disease resistance RPP13 3 isoform X1
	maker-scaffold_545_ref0031512-exonerate_est2genome-gene-0.2-mRNA-1	disease resistance RPP13 4
	maker-scaffold_7509_ref0046734-exonerate_est2genome-gene-0.0-mRNA-1	disease resistance RPP13-like
	maker-scaffold_196_ref0030888-exonerate_est2genome-gene-0.4-mRNA-1	disease resistance RPP13-like
	maker-scaffold_286_ref0033865-exonerate_est2genome-gene-0.1-mRNA-1	disease resistance RPP13-like
	maker-scaffold_28620_ref0002122-exonerate_est2genome-gene-0.0-mRNA-1	disease resistance RPP13-like
	maker-scaffold_171_ref0043344-exonerate_est2genome-gene-0.0-mRNA-1	disease resistance RPP13-like
	maker-scaffold_7723_ref0001654-exonerate_est2genome-gene-0.0-mRNA-1	disease resistance RPS5-like
	maker-scaffold_4063_ref0034899-exonerate_est2genome-gene-0.1-mRNA-1	disulfide isomerase
	maker-scaffold_6683_ref0041293-exonerate_est2genome-gene-0.1-mRNA-1	DJ-1 homolog B-like
	maker-scaffold_252_ref0030175-exonerate_est2genome-gene-0.1-mRNA-1	DNA (cytosine-5)-methyltransferase 1
	maker-scaffold_1015_ref0032510-exonerate_est2genome-gene-0.1-mRNA-1	DNA (cytosine-5)-methyltransferase 1B
	maker-scaffold_2175_ref0046287-exonerate_est2genome-gene-0.1-mRNA-1	DNA (cytosine-5)-methyltransferase 1-like
	maker-scaffold_13139_ref0026991-exonerate_est2genome-gene-0.1-mRNA-1	DNA (cytosine-5)-methyltransferase DRM2
	maker-scaffold_3398_ref0039790-exonerate_est2genome-gene-0.2-mRNA-1	DNA (cytosine-5)-methyltransferase DRM2-like
	maker-scaffold_7205_ref0017618-exonerate_est2genome-gene-0.1-mRNA-1	DNA cross-link repair 1A
	maker-scaffold_3622_ref0003923-exonerate_est2genome-gene-0.0-mRNA-1	DNA glycosylase At3g47830
	maker-scaffold_12906_ref0016733-exonerate_est2genome-gene-0.1-mRNA-1	DNA ligase 4
	maker-scaffold_3348_ref0045265-exonerate_est2genome-gene-0.0-mRNA-1	DNA mismatch repair MSH7
	maker-scaffold_5640_ref0039662-exonerate_est2genome-gene-0.0-mRNA-1	DNA polymerase alpha catalytic subunit
	maker-scaffold_11844_ref0010007-exonerate_est2genome-gene-0.0-mRNA-1	DNA polymerase alpha subunit B
	maker-scaffold_1093_ref0030913-exonerate_est2genome-gene-0.4-mRNA-1	DNA primase small subunit
	maker-scaffold_148_ref0025653-exonerate_est2genome-gene-0.2-mRNA-1	DNA repair RAD51 homolog
	maker-scaffold_9300_ref0020387-exonerate_est2genome-gene-0.1-mRNA-1	DNA repair rhp7
	maker-scaffold_10599_ref0048333-exonerate_est2genome-gene-0.0-mRNA-1	DNA replication licensing factor MCM2
	maker-scaffold_6614_ref0009121-exonerate_est2genome-gene-0.0-mRNA-1	DNA replication licensing factor MCM4
	maker-scaffold_912_ref0038167-exonerate_est2genome-gene-0.7-mRNA-1	DNA replication licensing factor MCM5
	maker-scaffold_685_ref0041622-exonerate_est2genome-gene-0.2-mRNA-1	DNA replication licensing factor MCM6
	maker-scaffold_2696_ref0013916-exonerate_est2genome-gene-0.3-mRNA-1	DNA replication licensing factor MCM7
	maker-scaffold_5682_ref0018055-exonerate_est2genome-gene-0.0-mRNA-1	DNA topoisomerase 1 isoform X1
	maker-scaffold_2318_ref0005675-exonerate_est2genome-gene-0.0-mRNA-1	DNA topoisomerase 2
	maker-scaffold_776_ref0042890-exonerate_est2genome-gene-0.5-mRNA-1	DNA topoisomerase 3-alpha isoform X1
	maker-scaffold_752_ref0030399-exonerate_est2genome-gene-0.0-mRNA-1	DNA-3-methyladenine glycosylase
	maker-scaffold_2726_ref0040400-exonerate_est2genome-gene-0.0-mRNA-1	DNA-3-methyladenine glycosylase I
	maker-scaffold_3538_ref0006874-exonerate_est2genome-gene-0.1-mRNA-1	DNA-directed RNA polymerase I subunit RPA2
	maker-scaffold_865_ref0011601-exonerate_est2genome-gene-0.3-mRNA-1	DNA-directed RNA polymerase II subunit 1
	maker-scaffold_1264_ref0008194-exonerate_est2genome-gene-0.5-mRNA-1	DNA-directed RNA polymerase III subunit 1
	maker-scaffold_12368_ref0018480-exonerate_est2genome-gene-0.0-mRNA-1	dof zinc finger
	maker-scaffold_3574_ref0030282-exonerate_est2genome-gene-0.2-mRNA-1	Domain found in Egl- and Pleckstrin family expressed
	maker-scaffold_7140_ref0032785-exonerate_est2genome-gene-0.0-mRNA-1	dual specificity kinase shkD isoform X1
	maker-scaffold_12994_ref0036400-exonerate_est2genome-gene-0.1-mRNA-1	DUF1666 family
	maker-scaffold_2335_ref0018201-exonerate_est2genome-gene-0.1-mRNA-1	dymeclin
	maker-scaffold_15794_ref0006993-exonerate_est2genome-gene-0.0-mRNA-1	dynamin-related 1E-like
	maker-scaffold_4195_ref0041314-exonerate_est2genome-gene-0.1-mRNA-1	dynamin-related 5A
	maker-scaffold_5759_ref0024249-exonerate_est2genome-gene-0.1-mRNA-1	E3 ubiquitin- ligase HERC2
	maker-scaffold_1410_ref0028314-exonerate_est2genome-gene-0.0-mRNA-1	E3 ubiquitin- ligase LIN-1
	maker-scaffold_4802_ref0036488-exonerate_est2genome-gene-0.1-mRNA-1	E3 ubiquitin- ligase LIN-2
	maker-scaffold_5964_ref0002870-exonerate_est2genome-gene-0.1-mRNA-1	E3 ubiquitin- ligase MARCH2-like
	maker-scaffold_562_ref0019018-exonerate_est2genome-gene-0.2-mRNA-1	E3 ubiquitin- ligase MARCH5-like
	maker-scaffold_1259_ref0026319-exonerate_est2genome-gene-0.3-mRNA-1	E3 ubiquitin- ligase RMA1H1-like isoform X2
	maker-scaffold_11295_ref0041194-exonerate_est2genome-gene-0.0-mRNA-1	E3 ubiquitin- ligase RNF14
	maker-scaffold_3925_ref0017594-exonerate_est2genome-gene-0.2-mRNA-1	E3 ubiquitin- ligase SINAT2
	maker-scaffold_4456_ref0035372-exonerate_est2genome-gene-0.3-mRNA-1	E3 ubiquitin- ligase SINAT5
	maker-scaffold_322_ref0033181-exonerate_est2genome-gene-0.0-mRNA-1	E3 ubiquitin- ligase XB3
	maker-scaffold_2314_ref0005663-exonerate_est2genome-gene-0.1-mRNA-1	ECERIFERUM 3
[truncated: 1,703 more rows]

## Sheet: Root (Early_Middle)
Supplementary Table S4B. Gene models and annotations associated with enrichment of GO terms from root Early_Middle expression categories
	Gene i.d.	Annotation		Associated GO terms
Group 1 AR-ns_up	maker-scaffold_4903_ref0021608-exonerate_est2genome-gene-0.1-mRNA-1	ABC transporter B family member 4-like	GO:0005886	CC	5	plasma membrane
	maker-scaffold_4903_ref0021608-exonerate_est2genome-gene-0.2-mRNA-1	ABC transporter B family member 4-like	GO:0005215	MF	2	transporter activity
	maker-scaffold_4903_ref0021608-exonerate_est2genome-gene-0.3-mRNA-1	ABC transporter B family member 4-like
	maker-scaffold_8938_ref0030193-exonerate_est2genome-gene-0.2-mRNA-1	acyl- thioesterase 1 homolog 1-like
	maker-scaffold_4102_ref0009159-exonerate_est2genome-gene-0.1-mRNA-1	Amino acid permease 1
	maker-scaffold_275_ref0017643-exonerate_est2genome-gene-0.0-mRNA-1	amino acid permease 3-like isoform X2
	maker-scaffold_1008_ref0001983-exonerate_est2genome-gene-0.1-mRNA-1	amino acid transporter ANT1
	maker-scaffold_2083_ref0014662-exonerate_est2genome-gene-0.2-mRNA-1	Aquaporin PIP1-5
	maker-scaffold_6798_ref0008476-exonerate_est2genome-gene-0.0-mRNA-1	Aquaporin PIP1-5
	maker-scaffold_9656_ref0001324-exonerate_est2genome-gene-0.0-mRNA-1	Aquaporin PIP2-5
	maker-scaffold_21891_ref0000888-exonerate_est2genome-gene-0.0-mRNA-1	Auxin-induced 5NG4
	maker-scaffold_1276_ref0038679-exonerate_est2genome-gene-0.0-mRNA-1	bidirectional sugar transporter SWEET12-like
	maker-scaffold_7323_ref0045039-exonerate_est2genome-gene-0.0-mRNA-1	bidirectional sugar transporter SWEET13
	maker-scaffold_10789_ref0004111-exonerate_est2genome-gene-0.1-mRNA-1	bidirectional sugar transporter SWEET16
	maker-scaffold_5733_ref0036693-exonerate_est2genome-gene-0.0-mRNA-1	bidirectional sugar transporter SWEET17-like
	maker-scaffold_3607_ref0016454-exonerate_est2genome-gene-0.1-mRNA-1	Bidirectional sugar transporter SWEET4
	maker-scaffold_10597_ref0048327-exonerate_est2genome-gene-0.1-mRNA-1	blue copper -like
	maker-scaffold_917_ref0038170-exonerate_est2genome-gene-0.2-mRNA-1	blue copper -like
	maker-scaffold_269_ref0048050-exonerate_est2genome-gene-1.0-mRNA-1	boron transporter
	maker-scaffold_3296_ref0040848-exonerate_est2genome-gene-0.2-mRNA-1	CASP 5C1
	maker-scaffold_4277_ref0010880-exonerate_est2genome-gene-0.0-mRNA-1	DUF21 domain-containing At2g14520
	maker-scaffold_2088_ref0014665-exonerate_est2genome-gene-0.3-mRNA-1	glucan endo-1,3-beta-glucosidase 1
	maker-scaffold_7839_ref0025449-exonerate_est2genome-gene-0.3-mRNA-1	glucan endo-1,3-beta-glucosidase 7
	maker-scaffold_222_ref0023187-exonerate_est2genome-gene-1.1-mRNA-1	glycerol-3-phosphate transporter 1
	maker-scaffold_3668_ref0028973-exonerate_est2genome-gene-0.0-mRNA-1	glycerol-3-phosphate transporter 1
	maker-scaffold_990_ref0044737-exonerate_est2genome-gene-0.0-mRNA-1	high-affinity potassium transporter
	maker-scaffold_5058_ref0019897-exonerate_est2genome-gene-0.3-mRNA-1	L-lactate dehydrogenase
	maker-scaffold_11849_ref0010002-exonerate_est2genome-gene-0.0-mRNA-1	low affinity sulfate transporter 3-like
	maker-scaffold_16060_ref0018405-exonerate_est2genome-gene-0.0-mRNA-1	lysine histidine transporter 1-like
	maker-scaffold_3021_ref0043250-exonerate_est2genome-gene-0.0-mRNA-1	mechanosensitive ion channel 6-like
	maker-scaffold_3084_ref0029021-exonerate_est2genome-gene-0.4-mRNA-1	Na+ H+ antiporter
	maker-scaffold_3866_ref0004420-exonerate_est2genome-gene-0.1-mRNA-1	NRT1 PTR FAMILY -like
	maker-scaffold_9376_ref0000618-exonerate_est2genome-gene-0.3-mRNA-1	NRT1 PTR FAMILY -like
	maker-scaffold_11890_ref0002733-exonerate_est2genome-gene-0.0-mRNA-1	Obtusifoliol 14-alpha demethylase
	maker-scaffold_3249_ref0035499-exonerate_est2genome-gene-0.1-mRNA-1	organic cation carnitine transporter 7 isoform X1
	maker-scaffold_54_ref0019424-exonerate_est2genome-gene-1.1-mRNA-1	PDR-type ABC transporter
	maker-scaffold_960_ref0018436-exonerate_est2genome-gene-0.1-mRNA-1	Phosphatidylinositol transfer PDR17
	maker-scaffold_9381_ref0018690-exonerate_est2genome-gene-0.1-mRNA-1	phosphoenolpyruvate carboxylase kinase
	maker-scaffold_2403_ref0024286-exonerate_est2genome-gene-0.1-mRNA-1	polyol transporter 5-like
	maker-scaffold_5245_ref0009762-exonerate_est2genome-gene-0.1-mRNA-1	polyol transporter 5-like
	maker-scaffold_7706_ref0028215-exonerate_est2genome-gene-0.0-mRNA-1	potassium channel KOR1
	maker-scaffold_8031_ref0023041-exonerate_est2genome-gene-0.2-mRNA-1	potassium transporter 25 isoform X1
	maker-scaffold_6057_ref0018258-exonerate_est2genome-gene-0.0-mRNA-1	probable amino acid permease 7 isoform X1
	maker-scaffold_2876_ref0005404-exonerate_est2genome-gene-0.4-mRNA-1	probable anion transporter chloroplastic isoform X2
	maker-scaffold_308_ref0020775-exonerate_est2genome-gene-1.0-mRNA-1	probable inositol transporter 2
	maker-scaffold_1942_ref0024988-exonerate_est2genome-gene-0.1-mRNA-1	probable potassium transporter 13
	maker-scaffold_8737_ref0006268-exonerate_est2genome-gene-0.0-mRNA-1	probable potassium transporter 16
	maker-scaffold_6033_ref0044035-exonerate_est2genome-gene-0.0-mRNA-1	probable proline transporter 2 isoform X2
	maker-scaffold_3722_ref0043835-exonerate_est2genome-gene-0.2-mRNA-1	random slug 5-like
	maker-scaffold_10721_ref0038302-exonerate_est2genome-gene-0.0-mRNA-1	Serine threonine- phosphatase 7 long form
	maker-scaffold_5050_ref0019903-exonerate_est2genome-gene-0.1-mRNA-1	Sugar transport 5
	maker-scaffold_3927_ref0017592-exonerate_est2genome-gene-0.0-mRNA-1	Sugar transport 7
	maker-scaffold_8677_ref0008683-exonerate_est2genome-gene-0.1-mRNA-1	tonoplast dicarboxylate transporter-like
	maker-scaffold_5472_ref0040661-exonerate_est2genome-gene-0.1-mRNA-1	transcription factor bHLH18-like
	maker-scaffold_2440_ref0047434-exonerate_est2genome-gene-0.0-mRNA-1	vacuolar amino acid transporter 1
	maker-scaffold_2577_ref0003848-exonerate_est2genome-gene-0.2-mRNA-1	wall-associated receptor kinase 5
	maker-scaffold_1979_ref0006809-exonerate_est2genome-gene-0.0-mRNA-1	WAT1-related At5g64700-like
	maker-scaffold_392_ref0000953-exonerate_est2genome-gene-0.4-mRNA-1	WAT1-related At5g64700-like
	Gene i.d.	Annotation		Associated GO terms
Group 2 AR-ns_up	maker-scaffold_7721_ref0001648-exonerate_est2genome-gene-0.1-mRNA-1	12-oxophytodienoate reductase 1	GO:0005975	BP	4	carbohydrate metabolic process
	maker-scaffold_5114_ref0019222-exonerate_est2genome-gene-0.2-mRNA-1	1-aminocyclopropane-1-carboxylate synthase 7	GO:0005576	CC	2	extracellular region
	maker-scaffold_1091_ref0030911-exonerate_est2genome-gene-0.1-mRNA-1	2 -deoxymugineic-acid 2 -dioxygenase-like	GO:0016020	CC	3	membrane
	maker-scaffold_3057_ref0037952-exonerate_est2genome-gene-0.0-mRNA-1	3beta-hydroxysteroid-dehydrogenase decarboxylase isoform 1-like	GO:0071944	CC	4	cell periphery
	maker-scaffold_3057_ref0037952-exonerate_est2genome-gene-0.1-mRNA-1	3beta-hydroxysteroid-dehydrogenase decarboxylase isoform 1-like	GO:0030312	CC	5	external encapsulating structure
	maker-scaffold_11327_ref0033809-exonerate_est2genome-gene-0.0-mRNA-1	3-hydroxy-3-methylglutaryl-coenzyme A reductase 3	GO:0005618	CC	6	cell wall
	maker-scaffold_161_ref0012851-exonerate_est2genome-gene-0.0-mRNA-1	7-deoxyloganetin glucosyltransferase-like	GO:0003824	MF	2	catalytic activity
	maker-scaffold_237_ref0040978-exonerate_est2genome-gene-1.0-mRNA-1	7-deoxyloganetin glucosyltransferase-like
	maker-scaffold_4903_ref0021608-exonerate_est2genome-gene-0.1-mRNA-1	ABC transporter B family member 4-like
	maker-scaffold_4903_ref0021608-exonerate_est2genome-gene-0.2-mRNA-1	ABC transporter B family member 4-like
	maker-scaffold_4903_ref0021608-exonerate_est2genome-gene-0.3-mRNA-1	ABC transporter B family member 4-like
	maker-scaffold_8938_ref0030193-exonerate_est2genome-gene-0.2-mRNA-1	acyl- thioesterase 1 homolog 1-like
	maker-scaffold_19220_ref0042300-exonerate_est2genome-gene-0.0-mRNA-1	alpha carbonic anhydrase chloroplastic-like
	maker-scaffold_554_ref0013552-snap-gene-0.30-mRNA-1	alpha expansin
	maker-scaffold_554_ref0013552-snap-gene-0.28-mRNA-1	Alpha-expansin 11 expressed
	maker-scaffold_2794_ref0011584-exonerate_est2genome-gene-0.1-mRNA-1	alpha-galactosidase 1-like
	maker-scaffold_1130_ref0047383-exonerate_est2genome-gene-0.1-mRNA-1	ALTERED XYLOGLUCAN 4-like
	maker-scaffold_4102_ref0009159-exonerate_est2genome-gene-0.1-mRNA-1	Amino acid permease 1
	maker-scaffold_275_ref0017643-exonerate_est2genome-gene-0.0-mRNA-1	amino acid permease 3-like isoform X2
	maker-scaffold_1008_ref0001983-exonerate_est2genome-gene-0.1-mRNA-1	amino acid transporter ANT1
	maker-scaffold_13233_ref0006256-exonerate_est2genome-gene-0.1-mRNA-1	Annexin D4
	maker-scaffold_16932_ref0006644-exonerate_est2genome-gene-0.0-mRNA-1	anthranilate N-benzoyltransferase 1
	maker-scaffold_2083_ref0014662-exonerate_est2genome-gene-0.2-mRNA-1	Aquaporin PIP1-5
	maker-scaffold_6798_ref0008476-exonerate_est2genome-gene-0.0-mRNA-1	Aquaporin PIP1-5
	maker-scaffold_9656_ref0001324-exonerate_est2genome-gene-0.0-mRNA-1	Aquaporin PIP2-5
	maker-scaffold_4078_ref0004434-exonerate_est2genome-gene-0.0-mRNA-1	AT hook motif-containing
	maker-scaffold_21891_ref0000888-exonerate_est2genome-gene-0.0-mRNA-1	Auxin-induced 5NG4
	maker-scaffold_9469_ref0034926-exonerate_est2genome-gene-0.0-mRNA-1	B Chain Semi-Active E176q Mutant Of Rice A Plant - Glucosidase
	maker-scaffold_9463_ref0034934-exonerate_est2genome-gene-0.0-mRNA-1	Beta- insoluble isoenzyme 2
	maker-scaffold_1007_ref0001977-exonerate_est2genome-gene-0.0-mRNA-1	beta-amylase chloroplastic
	maker-scaffold_6465_ref0010231-exonerate_est2genome-gene-0.0-mRNA-1	beta-amyrin synthase
	maker-scaffold_1899_ref0018801-exonerate_est2genome-gene-0.0-mRNA-1	beta-expansin 4 precursor
	maker-scaffold_8846_ref0027170-exonerate_est2genome-gene-0.0-mRNA-1	beta-expansin 4 precursor
	maker-scaffold_37_ref0030221-exonerate_est2genome-gene-1.0-mRNA-1	Beta-fructofuranosidase 1
	maker-scaffold_323_ref0033182-exonerate_est2genome-gene-0.1-mRNA-1	beta-glucosidase 3B-like
	maker-scaffold_1276_ref0038679-exonerate_est2genome-gene-0.0-mRNA-1	bidirectional sugar transporter SWEET12-like
	maker-scaffold_7323_ref0045039-exonerate_est2genome-gene-0.0-mRNA-1	bidirectional sugar transporter SWEET13
	maker-scaffold_10789_ref0004111-exonerate_est2genome-gene-0.1-mRNA-1	bidirectional sugar transporter SWEET16
	maker-scaffold_5733_ref0036693-exonerate_est2genome-gene-0.0-mRNA-1	bidirectional sugar transporter SWEET17-like
	maker-scaffold_3607_ref0016454-exonerate_est2genome-gene-0.1-mRNA-1	Bidirectional sugar transporter SWEET4
	maker-scaffold_10855_ref0002761-exonerate_est2genome-gene-0.0-mRNA-1	bisdemethoxycurcumin synthase-like
	maker-scaffold_2884_ref0002567-exonerate_est2genome-gene-0.0-mRNA-1	bisdemethoxycurcumin synthase-like
	maker-scaffold_10597_ref0048327-exonerate_est2genome-gene-0.1-mRNA-1	blue copper -like
	maker-scaffold_917_ref0038170-exonerate_est2genome-gene-0.2-mRNA-1	blue copper -like
	maker-scaffold_269_ref0048050-exonerate_est2genome-gene-1.0-mRNA-1	boron transporter
	maker-scaffold_1415_ref0024100-exonerate_est2genome-gene-0.2-mRNA-1	BURP domain-containing 13-like
	maker-scaffold_12006_ref0041597-exonerate_est2genome-gene-0.0-mRNA-1	carotenoid hydroxylase
	maker-scaffold_3296_ref0040848-exonerate_est2genome-gene-0.2-mRNA-1	CASP 5C1
	maker-scaffold_15404_ref0015203-exonerate_est2genome-gene-0.0-mRNA-1	catalytic hydrolase
	maker-scaffold_4055_ref0016970-exonerate_est2genome-gene-0.1-mRNA-1	cinnamyl alcohol dehydrogenase
	maker-scaffold_10432_ref0035261-exonerate_est2genome-gene-0.0-mRNA-1	cold acclimation
	maker-scaffold_2955_ref0043229-exonerate_est2genome-gene-0.0-mRNA-1	cytochrome P450 71A1-like
	maker-scaffold_13938_ref0042344-exonerate_est2genome-gene-0.0-mRNA-1	Cytochrome P450 71D7
	maker-scaffold_19_ref0042668-exonerate_est2genome-gene-0.0-mRNA-1	cytochrome P450 724B1
	maker-scaffold_1223_ref0033231-exonerate_est2genome-gene-0.0-mRNA-1	cytochrome P450 78A9-like
	maker-scaffold_1061_ref0014572-exonerate_est2genome-gene-0.1-mRNA-1	Cytochrome P450 81D1
	maker-scaffold_4530_ref0020502-exonerate_est2genome-gene-0.2-mRNA-1	Cytochrome P450 99A2
	maker-scaffold_543_ref0031514-exonerate_est2genome-gene-0.0-mRNA-1	DIMBOA UDP-glucosyltransferase BX9-like
	maker-scaffold_148_ref0025653-exonerate_est2genome-gene-0.2-mRNA-1	DNA repair RAD51 homolog
	maker-scaffold_1981_ref0003142-exonerate_est2genome-gene-0.3-mRNA-1	Double-strand break repair MRE11
	maker-scaffold_4277_ref0010880-exonerate_est2genome-gene-0.0-mRNA-1	DUF21 domain-containing At2g14520
	maker-scaffold_4385_ref0037320-exonerate_est2genome-gene-0.1-mRNA-1	DUF604-domain containing glycosyltransferase-related family
	maker-scaffold_1670_ref0036114-exonerate_est2genome-gene-0.0-mRNA-1	Endo-1,4-beta-xylanase Z
	maker-scaffold_4519_ref0007951-exonerate_est2genome-gene-0.1-mRNA-1	endonuclease 2
	maker-scaffold_10169_ref0010282-exonerate_est2genome-gene-0.0-mRNA-1	endoribonuclease Dicer homolog 3a isoform X1
	maker-scaffold_10807_ref0045873-exonerate_est2genome-gene-0.1-mRNA-1	ethanolamine-phosphate cytidylyltransferase-like
	snap_masked-scaffold_25_ref0012211-processed-gene-1.24-mRNA-1	EXPA9_ORYSJ ame: Full=Expansin-A9 ame: Full=Alpha-expansin-9 ame: Full= 9 ame: Full= 9 ame: Full= Flags: Precursor
	maker-scaffold_9409_ref0024239-exonerate_est2genome-gene-0.0-mRNA-1	expansin EXPB3
	snap_masked-scaffold_1642_ref0041456-processed-gene-0.12-mRNA-1	expansin Os-EXPA3
	maker-scaffold_7518_ref0016285-exonerate_est2genome-gene-0.0-mRNA-1	F-box domain containing
	maker-scaffold_4030_ref0029454-exonerate_est2genome-gene-0.0-mRNA-1	galactinol synthase 2-like
	maker-scaffold_9076_ref0023146-exonerate_est2genome-gene-0.1-mRNA-1	galactinol synthase 2-like
	maker-scaffold_14321_ref0021663-exonerate_est2genome-gene-0.0-mRNA-1	GDSL esterase lipase
	maker-scaffold_2777_ref0045861-exonerate_est2genome-gene-0.0-mRNA-1	GDSL esterase lipase
	maker-scaffold_2777_ref0045861-exonerate_est2genome-gene-0.1-mRNA-1	GDSL esterase lipase
	maker-scaffold_608_ref0039877-exonerate_est2genome-gene-0.0-mRNA-1	GDSL esterase lipase
	maker-scaffold_5062_ref0025465-exonerate_est2genome-gene-0.0-mRNA-1	GDSL esterase lipase At1g28600-like isoform X1
	maker-scaffold_18608_ref0011837-exonerate_est2genome-gene-0.0-mRNA-1	GDSL esterase lipase At5g37690
	maker-scaffold_405_ref0021379-exonerate_est2genome-gene-0.4-mRNA-1	GDSL esterase lipase At5g37690-like
	maker-scaffold_1183_ref0015279-exonerate_est2genome-gene-0.1-mRNA-1	GDSL esterase lipase At5g45910-like
	maker-scaffold_5618_ref0046779-exonerate_est2genome-gene-0.1-mRNA-1	GDSL esterase lipase At5g55050-like
	maker-scaffold_2088_ref0014665-exonerate_est2genome-gene-0.3-mRNA-1	glucan endo-1,3-beta-glucosidase 1
	maker-scaffold_7839_ref0025449-exonerate_est2genome-gene-0.3-mRNA-1	glucan endo-1,3-beta-glucosidase 7
	maker-scaffold_1763_ref0043801-exonerate_est2genome-gene-0.2-mRNA-1	glutathione S-transferase GSTU6
	maker-scaffold_15490_ref0031501-exonerate_est2genome-gene-0.0-mRNA-1	glutathione transferase GST 23-like
	maker-scaffold_222_ref0023187-exonerate_est2genome-gene-1.1-mRNA-1	glycerol-3-phosphate transporter 1
	maker-scaffold_3668_ref0028973-exonerate_est2genome-gene-0.0-mRNA-1	glycerol-3-phosphate transporter 1
	maker-scaffold_562_ref0019018-exonerate_est2genome-gene-0.3-mRNA-1	glycine-rich cell wall structural 1-like
	maker-scaffold_11720_ref0041672-exonerate_est2genome-gene-0.0-mRNA-1	G-type lectin S-receptor-like serine threonine- kinase At1g34300
	maker-scaffold_1307_ref0035695-exonerate_est2genome-gene-0.0-mRNA-1	heparan-alpha-glucosaminide N-acetyltransferase-like
	maker-scaffold_990_ref0044737-exonerate_est2genome-gene-0.0-mRNA-1	high-affinity potassium transporter
	maker-scaffold_4987_ref0019886-exonerate_est2genome-gene-0.0-mRNA-1	HVA22 e
	maker-scaffold_10781_ref0004105-exonerate_est2genome-gene-0.1-mRNA-1	Hydroxymethylglutaryl- synthase
	maker-scaffold_6064_ref0028081-exonerate_est2genome-gene-0.2-mRNA-1	hypothetical protein BRADI_1g23540
	maker-scaffold_7601_ref0013242-exonerate_est2genome-gene-0.0-mRNA-1	hypothetical protein F775_24397
	maker-scaffold_6079_ref0024354-exonerate_est2genome-gene-0.2-mRNA-1	internal alternative NAD(P)H-ubiquinone oxidoreductase mitochondrial-like
	maker-scaffold_1770_ref0013301-exonerate_est2genome-gene-0.0-mRNA-1	laccase-9
	maker-scaffold_7400_ref0045678-exonerate_est2genome-gene-0.0-mRNA-1	lactoylglutathione lyase
	maker-scaffold_484_ref0019636-exonerate_est2genome-gene-0.3-mRNA-1	L-ascorbate oxidase-like
	maker-scaffold_8209_ref0000457-exonerate_est2genome-gene-0.3-mRNA-1	L-galactose dehydrogenase
	maker-scaffold_5058_ref0019897-exonerate_est2genome-gene-0.3-mRNA-1	L-lactate dehydrogenase
	maker-scaffold_11849_ref0010002-exonerate_est2genome-gene-0.0-mRNA-1	low affinity sulfate transporter 3-like
	maker-scaffold_301_ref0020771-exonerate_est2genome-gene-0.7-mRNA-1	LRR receptor-like serine threonine- kinase
	maker-scaffold_16060_ref0018405-exonerate_est2genome-gene-0.0-mRNA-1	lysine histidine transporter 1-like
	maker-scaffold_402_ref0021374-exonerate_est2genome-gene-0.2-mRNA-1	Lysyl-tRNA synthetase
	maker-scaffold_2702_ref0027944-exonerate_est2genome-gene-0.3-mRNA-1	major facilitator superfamily domain-containing 12-like
	maker-scaffold_3021_ref0043250-exonerate_est2genome-gene-0.0-mRNA-1	mechanosensitive ion channel 6-like
	maker-scaffold_3084_ref0029021-exonerate_est2genome-gene-0.4-mRNA-1	Na+ H+ antiporter
	maker-scaffold_6084_ref0027109-exonerate_est2genome-gene-0.0-mRNA-1	NADPH HC toxin reductase
	maker-scaffold_6_ref0040996-exonerate_est2genome-gene-1.1-mRNA-1	NBS-LRR class disease resistance
	maker-scaffold_9844_ref0020682-exonerate_est2genome-gene-0.0-mRNA-1	neurogenic locus notch precursor-like precursor
	maker-scaffold_3866_ref0004420-exonerate_est2genome-gene-0.1-mRNA-1	NRT1 PTR FAMILY -like
	maker-scaffold_9376_ref0000618-exonerate_est2genome-gene-0.3-mRNA-1	NRT1 PTR FAMILY -like
	maker-scaffold_6349_ref0010862-exonerate_est2genome-gene-0.2-mRNA-1	Nuclease S1
	maker-scaffold_1796_ref0047415-exonerate_est2genome-gene-0.0-mRNA-1	Nudix hydrolase 8
	maker-scaffold_11890_ref0002733-exonerate_est2genome-gene-0.0-mRNA-1	Obtusifoliol 14-alpha demethylase
	maker-scaffold_385_ref0019068-exonerate_est2genome-gene-0.1-mRNA-1	O-glucosyltransferase rumi-like
	maker-scaffold_2188_ref0003180-exonerate_est2genome-gene-0.3-mRNA-1	O-methyltransferase ZRP4
	maker-scaffold_3249_ref0035499-exonerate_est2genome-gene-0.1-mRNA-1	organic cation carnitine transporter 7 isoform X1
	maker-scaffold_54_ref0019424-exonerate_est2genome-gene-1.1-mRNA-1	PDR-type ABC transporter
	maker-scaffold_1434_ref0015718-exonerate_est2genome-gene-0.0-mRNA-1	pectate lyase
	snap_masked-scaffold_1562_ref0043376-processed-gene-0.12-mRNA-1	Pectate lyase
	maker-scaffold_7837_ref0025457-exonerate_est2genome-gene-0.2-mRNA-1	pectin acetylesterase 5-like
	maker-scaffold_27094_ref0033264-exonerate_est2genome-gene-0.0-mRNA-1	Peroxidase 2
	maker-scaffold_15772_ref0017849-exonerate_est2genome-gene-0.0-mRNA-1	peroxidase 21-like
	maker-scaffold_191_ref0030881-exonerate_est2genome-gene-1.2-mRNA-1	Peroxidase 4
	maker-scaffold_9381_ref0018690-exonerate_est2genome-gene-0.1-mRNA-1	phosphoenolpyruvate carboxylase kinase
	maker-scaffold_9372_ref0000622-exonerate_est2genome-gene-0.1-mRNA-1	polygalacturonase At1g48100-like
	maker-scaffold_2403_ref0024286-exonerate_est2genome-gene-0.1-mRNA-1	polyol transporter 5-like
	maker-scaffold_5245_ref0009762-exonerate_est2genome-gene-0.1-mRNA-1	polyol transporter 5-like
	maker-scaffold_7177_ref0038336-exonerate_est2genome-gene-0.2-mRNA-1	post-GPI attachment to s factor 3
	maker-scaffold_7706_ref0028215-exonerate_est2genome-gene-0.0-mRNA-1	potassium channel KOR1
	maker-scaffold_8031_ref0023041-exonerate_est2genome-gene-0.2-mRNA-1	potassium transporter 25 isoform X1
	maker-scaffold_3928_ref0017589-exonerate_est2genome-gene-0.1-mRNA-1	predicted protein
	maker-scaffold_14475_ref0037652-exonerate_est2genome-gene-0.0-mRNA-1	predicted protein
	maker-scaffold_13556_ref0010105-exonerate_est2genome-gene-0.1-mRNA-1	PREDICTED: uncharacterized protein LOC100829367
	maker-scaffold_10651_ref0041274-exonerate_est2genome-gene-0.1-mRNA-1	PREDICTED: uncharacterized protein LOC100834677 isoform X1
	maker-scaffold_122_ref0038022-exonerate_est2genome-gene-0.1-mRNA-1	probable aldehyde oxidase 2
	maker-scaffold_6057_ref0018258-exonerate_est2genome-gene-0.0-mRNA-1	probable amino acid permease 7 isoform X1
	maker-scaffold_2876_ref0005404-exonerate_est2genome-gene-0.4-mRNA-1	probable anion transporter chloroplastic isoform X2
	maker-scaffold_5040_ref0037851-exonerate_est2genome-gene-0.0-mRNA-1	probable apyrase 3
	maker-scaffold_5976_ref0028608-exonerate_est2genome-gene-0.1-mRNA-1	probable apyrase 3
	maker-scaffold_8803_ref0001940-exonerate_est2genome-gene-0.0-mRNA-1	probable apyrase 3
	maker-scaffold_549_ref0031519-exonerate_est2genome-gene-0.5-mRNA-1	probable auxin efflux carrier component 4
	maker-scaffold_1099_ref0030915-exonerate_est2genome-gene-0.0-mRNA-1	probable BOI-related E3 ubiquitin- ligase 2
	maker-scaffold_13360_ref0021939-exonerate_est2genome-gene-0.0-mRNA-1	probable BOI-related E3 ubiquitin- ligase 2
	maker-scaffold_10584_ref0030440-exonerate_est2genome-gene-0.0-mRNA-1	probable flavin-containing monooxygenase 1
	maker-scaffold_3928_ref0017589-exonerate_est2genome-gene-0.0-mRNA-1	probable glutamate carboxypeptidase 2
	maker-scaffold_13027_ref0036396-exonerate_est2genome-gene-0.0-mRNA-1	probable inactive purple acid phosphatase 1
	maker-scaffold_308_ref0020775-exonerate_est2genome-gene-1.0-mRNA-1	probable inositol transporter 2
	maker-scaffold_301_ref0020771-exonerate_est2genome-gene-0.8-mRNA-1	probable LRR receptor-like serine threonine- kinase At1g05700
	maker-scaffold_561_ref0019017-exonerate_est2genome-gene-0.2-mRNA-1	probable metal-nicotianamine transporter YSL11
	maker-scaffold_3011_ref0012780-exonerate_est2genome-gene-0.0-mRNA-1	probable mixed-linked glucan synthase 8 isoform X2
	maker-scaffold_3376_ref0027367-exonerate_est2genome-gene-0.1-mRNA-1	probable O-methyltransferase 2
	maker-scaffold_12809_ref0001696-exonerate_est2genome-gene-0.0-mRNA-1	probable pectinesterase pectinesterase inhibitor 41
	maker-scaffold_16313_ref0036688-exonerate_est2genome-gene-0.0-mRNA-1	probable phosphatase 2C 30
	maker-scaffold_3646_ref0041487-exonerate_est2genome-gene-0.0-mRNA-1	probable phosphatase 2C 48
	maker-scaffold_8850_ref0045057-exonerate_est2genome-gene-0.0-mRNA-1	probable phosphatase 2C 59
	maker-scaffold_9128_ref0007436-exonerate_est2genome-gene-0.0-mRNA-1	probable phosphatase 2C 9
	maker-scaffold_3918_ref0048010-exonerate_est2genome-gene-0.0-mRNA-1	probable polygalacturonase
	maker-scaffold_1942_ref0024988-exonerate_est2genome-gene-0.1-mRNA-1	probable potassium transporter 13
	maker-scaffold_8737_ref0006268-exonerate_est2genome-gene-0.0-mRNA-1	probable potassium transporter 16
	maker-scaffold_6033_ref0044035-exonerate_est2genome-gene-0.0-mRNA-1	probable proline transporter 2 isoform X2
	maker-scaffold_5151_ref0044420-exonerate_est2genome-gene-0.2-mRNA-1	probable trehalose-phosphate phosphatase 8
	maker-scaffold_9958_ref0003262-exonerate_est2genome-gene-0.0-mRNA-1	probable tyrosine- phosphatase At1g05000 isoform X1
	maker-scaffold_2713_ref0010037-exonerate_est2genome-gene-0.2-mRNA-1	probable xyloglucan endotransglucosylase hydrolase 28
	maker-scaffold_6680_ref0041290-exonerate_est2genome-gene-0.3-mRNA-1	Purple acid phosphatase 2
	maker-scaffold_8271_ref0047593-exonerate_est2genome-gene-0.0-mRNA-1	pyruvate decarboxylase 2
	maker-scaffold_917_ref0038170-exonerate_est2genome-gene-0.5-mRNA-1	rec hy_b2_delta_C-
	maker-scaffold_4507_ref0009902-exonerate_est2genome-gene-0.3-mRNA-1	receptor kinase At3g47110
	maker-scaffold_10478_ref0011848-exonerate_est2genome-gene-0.0-mRNA-1	receptor kinase HSL1
	maker-scaffold_2858_ref0041734-exonerate_est2genome-gene-0.1-mRNA-1	Rhamnogalacturonate lyase
	maker-scaffold_878_ref0029596-exonerate_est2genome-gene-0.2-mRNA-1	ribonuclease NGR2
	maker-scaffold_655_ref0032735-exonerate_est2genome-gene-0.0-mRNA-1	S-adenosylmethionine decarboxylase 2
	maker-scaffold_8459_ref0014698-exonerate_est2genome-gene-0.0-mRNA-1	senescence-specific cysteine protease SAG39-like
	maker-scaffold_14255_ref0024809-exonerate_est2genome-gene-0.0-mRNA-1	serine carboxypeptidase 2-like
	maker-scaffold_5631_ref0010975-exonerate_est2genome-gene-0.1-mRNA-1	serine carboxypeptidase-like 34
	maker-scaffold_1305_ref0035693-exonerate_est2genome-gene-0.0-mRNA-1	serine carboxypeptidase-like 35
	maker-scaffold_4266_ref0005551-exonerate_est2genome-gene-0.1-mRNA-1	serine threonine- kinase At3g07070-like
	maker-scaffold_10721_ref0038302-exonerate_est2genome-gene-0.0-mRNA-1	Serine threonine- phosphatase 7 long form
	maker-scaffold_2952_ref0043234-exonerate_est2genome-gene-0.1-mRNA-1	short-chain dehydrogenase TIC chloroplastic isoform X1
	maker-scaffold_3273_ref0005060-exonerate_est2genome-gene-0.0-mRNA-1	SKP1 1A
	maker-scaffold_2473_ref0029525-exonerate_est2genome-gene-0.4-mRNA-1	SNF1-related kinase regulatory subunit gamma-1-like
	maker-scaffold_3701_ref0031328-exonerate_est2genome-gene-0.1-mRNA-1	SPX domain-containing membrane Os02g45520
	maker-scaffold_4406_ref0040744-exonerate_est2genome-gene-0.1-mRNA-1	SPZ1_ORYSJ ame: Full=Serpin-Z1 ame: Full= 1
	maker-scaffold_1119_ref0034916-exonerate_est2genome-gene-0.2-mRNA-1	SPZX_HORVU ame: Full=Serpin-ZX ame: Full=BSZx ame: Full= x
	maker-scaffold_6808_ref0021442-exonerate_est2genome-gene-0.1-mRNA-1	Stem 28 kDa glyco
	maker-scaffold_3448_ref0010058-exonerate_est2genome-gene-0.2-mRNA-1	STRUBBELIG-RECEPTOR FAMILY 7 isoform X2
	maker-scaffold_8694_ref0001888-exonerate_est2genome-gene-0.1-mRNA-1	STRUBBELIG-RECEPTOR FAMILY 8
	maker-scaffold_1845_ref0011621-exonerate_est2genome-gene-0.1-mRNA-1	Subtilisin-like protease
	maker-scaffold_1845_ref0011621-exonerate_est2genome-gene-0.2-mRNA-1	Subtilisin-like protease
	maker-scaffold_2270_ref0020580-exonerate_est2genome-gene-0.2-mRNA-1	subtilisin-like protease
	maker-scaffold_5050_ref0019903-exonerate_est2genome-gene-0.1-mRNA-1	Sugar transport 5
	maker-scaffold_3927_ref0017592-exonerate_est2genome-gene-0.0-mRNA-1	Sugar transport 7
	maker-scaffold_8677_ref0008683-exonerate_est2genome-gene-0.1-mRNA-1	tonoplast dicarboxylate transporter-like
	maker-scaffold_331_ref0015262-exonerate_est2genome-gene-0.2-mRNA-1	TPA: hydrolase
	maker-scaffold_5464_ref0010309-exonerate_est2genome-gene-0.0-mRNA-1	TPA: malic enzyme
	maker-scaffold_7708_ref0028229-exonerate_est2genome-gene-0.0-mRNA-1	TPA_inf: caleosin
	maker-scaffold_5472_ref0040661-exonerate_est2genome-gene-0.1-mRNA-1	transcription factor bHLH18-like
	maker-scaffold_9519_ref0008511-exonerate_est2genome-gene-0.1-mRNA-1	transmembrane 9 superfamily member 8-like
	maker-scaffold_2594_ref0038105-exonerate_est2genome-gene-0.0-mRNA-1	Triacylglycerol lipase 2
	maker-scaffold_98_ref0040966-exonerate_est2genome-gene-1.3-mRNA-1	tyrosine specific phosphatase family
	maker-scaffold_3669_ref0028972-exonerate_est2genome-gene-0.2-mRNA-1	U-box domain-containing 33
	maker-scaffold_1339_ref0041032-exonerate_est2genome-gene-0.3-mRNA-1	U-box domain-containing 33 isoform X1
	maker-scaffold_9640_ref0019435-exonerate_est2genome-gene-0.1-mRNA-1	U-box domain-containing 33 isoform X1
	maker-scaffold_4871_ref0016800-exonerate_est2genome-gene-0.4-mRNA-1	U-box domain-containing 35
	maker-scaffold_9229_ref0010972-exonerate_est2genome-gene-0.0-mRNA-1	U-box domain-containing 35-like
	maker-scaffold_1143_ref0040341-exonerate_est2genome-gene-0.3-mRNA-1	UDP-arabinopyranose mutase 1
	maker-scaffold_698_ref0011198-exonerate_est2genome-gene-0.0-mRNA-1	UDP-glycosyltransferase 90A2-like
	maker-scaffold_1557_ref0000368-exonerate_est2genome-gene-0.0-mRNA-1	UPF0098 CPn_0877 CP_0992 CPj0877 0906
	maker-scaffold_2440_ref0047434-exonerate_est2genome-gene-0.0-mRNA-1	vacuolar amino acid transporter 1
	maker-scaffold_2577_ref0003848-exonerate_est2genome-gene-0.2-mRNA-1	wall-associated receptor kinase 5
	maker-scaffold_1979_ref0006809-exonerate_est2genome-gene-0.0-mRNA-1	WAT1-related At5g64700-like
	maker-scaffold_392_ref0000953-exonerate_est2genome-gene-0.4-mRNA-1	WAT1-related At5g64700-like
	maker-scaffold_5328_ref0035447-exonerate_est2genome-gene-0.0-mRNA-1	xyloglucan endotransglucosylase hydrolase 23
	maker-scaffold_833_ref0004552-exonerate_est2genome-gene-0.0-mRNA-1	xyloglucan endotransglucosylase hydrolase 9
	maker-scaffold_17574_ref0002298-exonerate_est2genome-gene-0.0-mRNA-1	Xyloglucan galactosyltransferase KATAMARI1
	maker-scaffold_658_ref0032726-exonerate_est2genome-gene-0.3-mRNA-1	zeaxanthin chloroplastic isoform X1
	maker-scaffold_393_ref0000952-exonerate_est2genome-gene-0.4-mRNA-1	zinc finger CONSTANS-LIKE 3-like
	Gene i.d.	Annotation		Associated GO terms
Group 2 AR/TC ns_down	maker-scaffold_937_ref0025736-exonerate_est2genome-gene-0.1-mRNA-1	1,2-dihydroxy-3-keto-5-methylthiopentene dioxygenase 2	GO:0005975	BP	4	carbohydrate metabolic process
	maker-scaffold_9415_ref0006109-exonerate_est2genome-gene-0.0-mRNA-1	12-oxophytodienoate reductase 5	GO:0005576	CC	2	extracellular region
	maker-scaffold_14174_ref0020942-exonerate_est2genome-gene-0.0-mRNA-1	1-aminocyclopropane-1-carboxylate oxidase 1	GO:0016020	CC	3	membrane
	maker-scaffold_4811_ref0005939-exonerate_est2genome-gene-0.0-mRNA-1	1-phosphatidylinositol-3-phosphate 5-kinase FAB1C	GO:0071944	CC	4	cell periphery
	maker-scaffold_532_ref0024480-exonerate_est2genome-gene-0.1-mRNA-1	2 -deoxymugineic-acid 2 -dioxygenase-like	GO:0030312	CC	5	external encapsulating structure
	maker-scaffold_7074_ref0012526-exonerate_est2genome-gene-0.0-mRNA-1	2-methylene-furan-3-one reductase	GO:0005618	CC	6	cell wall
	maker-scaffold_1263_ref0008187-exonerate_est2genome-gene-0.2-mRNA-1	5 -nucleotidase domain-containing 4 isoform X1	GO:0003824	MF	2	catalytic activity
	maker-scaffold_2999_ref0021683-exonerate_est2genome-gene-0.0-mRNA-1	6-phosphofructokinase 2
	maker-scaffold_16895_ref0018597-exonerate_est2genome-gene-0.0-mRNA-1	7-deoxyloganetin glucosyltransferase-like
	maker-scaffold_114_ref0032463-exonerate_est2genome-gene-1.5-mRNA-1	A Chain Crystal Structure Analysis Of Plant Exohydrolase
	snap_masked-scaffold_5358_ref0042440-processed-gene-0.7-mRNA-1	ABA receptor 8
	maker-scaffold_3383_ref0021929-exonerate_est2genome-gene-0.3-mRNA-1	ABC transporter B family member 11
	maker-scaffold_6976_ref0047822-exonerate_est2genome-gene-0.0-mRNA-1	ABC transporter G family member 37
	maker-scaffold_825_ref0016239-exonerate_est2genome-gene-0.4-mRNA-1	ABC transporter G family member 41-like
	snap_masked-scaffold_859_ref0017048-processed-gene-0.24-mRNA-1	abscisic acid receptor PYL2
	maker-scaffold_4872_ref0016803-exonerate_est2genome-gene-0.1-mRNA-1	AC078948_18 serine protease
	maker-scaffold_1565_ref0043379-exonerate_est2genome-gene-0.0-mRNA-1	AC091680_31 glutathione S-transferase
	maker-scaffold_4598_ref0006166-exonerate_est2genome-gene-0.2-mRNA-1	Acetate butyrate-- ligase peroxisomal
	maker-scaffold_472_ref0026817-exonerate_est2genome-gene-0.1-mRNA-1	ACT domain-containing ACR4-like
	maker-scaffold_2800_ref0023668-exonerate_est2genome-gene-0.3-mRNA-1	acyltransferase chloroplastic isoform X2
	maker-scaffold_9_ref0023150-exonerate_est2genome-gene-2.1-mRNA-1	adenine phosphoribosyltransferase 1
	maker-scaffold_1981_ref0003142-exonerate_est2genome-gene-0.4-mRNA-1	Alcohol dehydrogenase 3
	maker-scaffold_3363_ref0009360-exonerate_est2genome-gene-0.1-mRNA-1	Alcohol dehydrogenase 3
	maker-scaffold_3363_ref0009360-exonerate_est2genome-gene-0.3-mRNA-1	Alcohol dehydrogenase 3
	maker-scaffold_5134_ref0031915-exonerate_est2genome-gene-0.2-mRNA-1	alcohol dehydrogenase 3
	maker-scaffold_610_ref0009434-exonerate_est2genome-gene-0.3-mRNA-1	alcohol dehydrogenase 3
	maker-scaffold_7581_ref0000037-exonerate_est2genome-gene-0.2-mRNA-1	alcohol dehydrogenase 3
	maker-scaffold_4471_ref0022933-exonerate_est2genome-gene-0.1-mRNA-1	Aldose 1-epimerase
	maker-scaffold_15262_ref0023127-exonerate_est2genome-gene-0.0-mRNA-1	alpha expansin
	maker-scaffold_3969_ref0042587-exonerate_est2genome-gene-0.1-mRNA-1	alpha expansin
	maker-scaffold_19607_ref0035605-exonerate_est2genome-gene-0.0-mRNA-1	alpha-amylase isozyme 3D
	maker-scaffold_1614_ref0046843-exonerate_est2genome-gene-0.0-mRNA-1	aminotransferase ALD1 homolog
	maker-scaffold_2734_ref0022592-exonerate_est2genome-gene-0.0-mRNA-1	ankyrin repeat-containing At2g01680 isoform X1
	maker-scaffold_2208_ref0038501-exonerate_est2genome-gene-0.0-mRNA-1	anthocyanin 5-aromatic acyltransferase-like
	maker-scaffold_12982_ref0018419-exonerate_est2genome-gene-0.0-mRNA-1	asparagine synthetase [glutamine-hydrolyzing]-like
	maker-scaffold_3647_ref0041486-exonerate_est2genome-gene-0.0-mRNA-1	Aspartic ase nepenthesin-2
	maker-scaffold_3647_ref0041486-exonerate_est2genome-gene-0.1-mRNA-1	ASPARTIC PROTEASE IN GUARD CELL 2-like
	maker-scaffold_5061_ref0025462-exonerate_est2genome-gene-0.1-mRNA-1	ATP-dependent 6-phosphofructokinase 6-like
	maker-scaffold_4164_ref0045067-exonerate_est2genome-gene-0.0-mRNA-1	ATP-dependent Clp protease ATP-binding subunit
	maker-scaffold_3194_ref0013404-exonerate_est2genome-gene-0.1-mRNA-1	Auxin-induced 5NG4
	maker-scaffold_10107_ref0028931-exonerate_est2genome-gene-0.0-mRNA-1	bacterial blight resistance XA26
	maker-scaffold_2022_ref0025720-exonerate_est2genome-gene-0.0-mRNA-1	bacterial blight resistance XA26
	maker-scaffold_3056_ref0037951-exonerate_est2genome-gene-0.0-mRNA-1	beta 1,3 glucanase
	maker-scaffold_4057_ref0016968-exonerate_est2genome-gene-0.0-mRNA-1	beta 1,3 glucanase
	snap_masked-scaffold_3056_ref0037951-processed-gene-0.1-mRNA-1	beta 1,3 glucanase
	maker-scaffold_3056_ref0037951-exonerate_est2genome-gene-0.1-mRNA-1	beta 1,3 glucanase
	maker-scaffold_8225_ref0027376-exonerate_est2genome-gene-0.0-mRNA-1	beta-expansin 1a precursor
	maker-scaffold_1673_ref0036117-exonerate_est2genome-gene-0.0-mRNA-1	Beta-fructofuranosidase 1
	maker-scaffold_893_ref0038731-exonerate_est2genome-gene-0.1-mRNA-1	Beta-galactosidase 1
	maker-scaffold_1917_ref0019468-exonerate_est2genome-gene-0.1-mRNA-1	beta-glucosidase 10-like isoform X1
	maker-scaffold_8010_ref0035508-exonerate_est2genome-gene-0.2-mRNA-1	beta-glucosidase 3B-like
	maker-scaffold_149_ref0025654-exonerate_est2genome-gene-0.1-mRNA-1	Beta-glucosidase 5
	maker-scaffold_2341_ref0000204-exonerate_est2genome-gene-0.1-mRNA-1	bidirectional sugar transporter SWEET1a
	snap_masked-scaffold_11922_ref0032531-processed-gene-0.5-mRNA-1	Blue copper
	maker-scaffold_8581_ref0008717-exonerate_est2genome-gene-0.2-mRNA-1	Branched-chain-amino-acid aminotransferase chloroplastic
	maker-scaffold_10143_ref0033507-exonerate_est2genome-gene-0.0-mRNA-1	BTB POZ and TAZ domain-containing 1-like
	maker-scaffold_8890_ref0021740-exonerate_est2genome-gene-0.0-mRNA-1	BTB POZ and TAZ domain-containing 1-like
	maker-scaffold_10288_ref0029879-exonerate_est2genome-gene-0.1-mRNA-1	BTB POZ and TAZ domain-containing 2-like
	maker-scaffold_1230_ref0015292-exonerate_est2genome-gene-0.0-mRNA-1	BTB POZ and TAZ domain-containing 2-like
	maker-scaffold_7917_ref0015057-exonerate_est2genome-gene-0.0-mRNA-1	calcineurin-like phosphoesterase family
	maker-scaffold_3200_ref0012054-exonerate_est2genome-gene-0.0-mRNA-1	calcium-dependent kinase 24
	maker-scaffold_135_ref0020077-exonerate_est2genome-gene-0.1-mRNA-1	catalase
	maker-scaffold_17923_ref0044934-exonerate_est2genome-gene-0.0-mRNA-1	CBL-interacting kinase 10
	maker-scaffold_5419_ref0028236-exonerate_est2genome-gene-0.2-mRNA-1	CBL-interacting kinase 14
	maker-scaffold_898_ref0038722-exonerate_est2genome-gene-0.0-mRNA-1	CBL-interacting kinase 17
	maker-scaffold_953_ref0012943-exonerate_est2genome-gene-0.0-mRNA-1	cell number regulator 1
	maker-scaffold_5925_ref0026441-exonerate_est2genome-gene-0.0-mRNA-1	cell number regulator 10
	maker-scaffold_7938_ref0002464-exonerate_est2genome-gene-0.0-mRNA-1	chaperone chloroplastic
	maker-scaffold_11746_ref0029132-exonerate_est2genome-gene-0.1-mRNA-1	chlorophyll a-b binding 6A
	maker-scaffold_1452_ref0003114-exonerate_est2genome-gene-0.3-mRNA-1	Chlorophyll a-b binding chloroplastic
	maker-scaffold_1998_ref0021188-exonerate_est2genome-gene-0.0-mRNA-1	chlorophyll a-b binding chloroplastic
	maker-scaffold_228_ref0023193-exonerate_est2genome-gene-1.3-mRNA-1	Chlorophyll a-b binding chloroplastic
	maker-scaffold_3163_ref0009846-exonerate_est2genome-gene-0.1-mRNA-1	Chlorophyll a-b binding chloroplastic
	maker-scaffold_399_ref0000946-exonerate_est2genome-gene-0.5-mRNA-1	Chlorophyll a-b binding chloroplastic
	maker-scaffold_4258_ref0046713-exonerate_est2genome-gene-0.0-mRNA-1	chlorophyll a-b binding chloroplastic
	maker-scaffold_6727_ref0037290-exonerate_est2genome-gene-0.1-mRNA-1	Chlorophyll a-b binding chloroplastic
	maker-scaffold_7424_ref0044379-exonerate_est2genome-gene-0.1-mRNA-1	chlorophyll a-b binding chloroplastic
	maker-scaffold_5554_ref0005507-exonerate_est2genome-gene-0.0-mRNA-1	chlorophyll a-b binding chloroplastic-like
	maker-scaffold_14145_ref0038853-exonerate_est2genome-gene-0.1-mRNA-1	Chlorophyll a-b binding CP24 chloroplastic
	maker-scaffold_9735_ref0014582-exonerate_est2genome-gene-0.0-mRNA-1	Chlorophyll a-b binding of LHCII type chloroplastic
	maker-scaffold_14189_ref0013720-exonerate_est2genome-gene-0.0-mRNA-1	chloroplast inner envelope
	maker-scaffold_337_ref0015260-exonerate_est2genome-gene-0.2-mRNA-1	chloroplast stem-loop binding of 41 kDa chloroplastic
	maker-scaffold_9035_ref0046445-exonerate_est2genome-gene-0.3-mRNA-1	chloroplast stem-loop binding of 41 kDa chloroplastic
	maker-scaffold_6196_ref0042527-exonerate_est2genome-gene-0.1-mRNA-1	chloroplastic
	maker-scaffold_453_ref0014076-exonerate_est2genome-gene-1.3-mRNA-1	chloroplastic isoform X1
	maker-scaffold_5307_ref0047900-exonerate_est2genome-gene-0.0-mRNA-1	cinnamyl alcohol dehydrogenase 5
	maker-scaffold_14350_ref0027115-exonerate_est2genome-gene-0.1-mRNA-1	CMV 1a interacting 1
	maker-scaffold_15529_ref0012819-exonerate_est2genome-gene-0.0-mRNA-1	COBRA 10
	maker-scaffold_4271_ref0010878-exonerate_est2genome-gene-0.3-mRNA-1	CTP synthase
	maker-scaffold_5890_ref0031114-exonerate_est2genome-gene-0.2-mRNA-1	CTP synthase
	maker-scaffold_10184_ref0022839-exonerate_est2genome-gene-0.0-mRNA-1	CURVATURE THYLAKOID chloroplastic
	maker-scaffold_2880_ref0002571-exonerate_est2genome-gene-0.0-mRNA-1	cystathionine gamma-synthase chloroplastic
	maker-scaffold_29199_ref0036434-exonerate_est2genome-gene-0.0-mRNA-1	cysteine ase Mir3
	maker-scaffold_1325_ref0023233-exonerate_est2genome-gene-0.1-mRNA-1	cysteine-rich receptor kinase 10 isoform X1
	maker-scaffold_15194_ref0021387-exonerate_est2genome-gene-0.0-mRNA-1	cysteine-rich receptor kinase 15
	maker-scaffold_9032_ref0046446-exonerate_est2genome-gene-0.0-mRNA-1	Cysteine-rich receptor kinase 19
	maker-scaffold_1315_ref0005228-exonerate_est2genome-gene-0.3-mRNA-1	Cysteine-rich receptor kinase 26
	maker-scaffold_2133_ref0022993-exonerate_est2genome-gene-0.1-mRNA-1	cytochrome b561 and DOMON domain-containing At3g25290-like
	maker-scaffold_12023_ref0005722-exonerate_est2genome-gene-0.0-mRNA-1	Cytochrome b6-f complex iron-sulfur chloroplastic
	maker-scaffold_900_ref0007607-exonerate_est2genome-gene-0.0-mRNA-1	cytochrome P450
	maker-scaffold_1397_ref0006781-exonerate_est2genome-gene-0.3-mRNA-1	Cytochrome P450 71C1
	maker-scaffold_517_ref0037021-exonerate_est2genome-gene-0.3-mRNA-1	Cytochrome P450 72A15
	maker-scaffold_2668_ref0005245-exonerate_est2genome-gene-0.0-mRNA-1	cytochrome P450 76M5-like
	maker-scaffold_3258_ref0017503-exonerate_est2genome-gene-0.1-mRNA-1	cytochrome P450 76M5-like
	maker-scaffold_3098_ref0011117-exonerate_est2genome-gene-0.0-mRNA-1	cytochrome P450 78A5-like
	maker-scaffold_2669_ref0005246-exonerate_est2genome-gene-0.0-mRNA-1	Cytochrome P450 99A2
	maker-scaffold_14_ref0042659-exonerate_est2genome-gene-1.2-mRNA-1	cytosolic invertase 1
	maker-scaffold_5468_ref0010297-exonerate_est2genome-gene-0.1-mRNA-1	DETOXIFICATION 18-like
	maker-scaffold_25598_ref0032055-exonerate_est2genome-gene-0.0-mRNA-1	DETOXIFICATION 19-like
	maker-scaffold_7559_ref0041364-exonerate_est2genome-gene-0.1-mRNA-1	Disease resistance RPS2
	maker-scaffold_6683_ref0041293-exonerate_est2genome-gene-0.1-mRNA-1	DJ-1 homolog B-like
	maker-scaffold_3574_ref0030282-exonerate_est2genome-gene-0.2-mRNA-1	Domain found in Egl- and Pleckstrin family expressed
	maker-scaffold_9240_ref0028866-exonerate_est2genome-gene-0.1-mRNA-1	E3 ubiquitin- ligase RMA1H1-like
	maker-scaffold_7223_ref0005149-exonerate_est2genome-gene-0.0-mRNA-1	endo-1,4-beta-xylanase A-like
	maker-scaffold_31_ref0030219-exonerate_est2genome-gene-1.3-mRNA-1	epimerase family SDR39U1 chloroplastic
	maker-scaffold_9386_ref0018695-exonerate_est2genome-gene-0.1-mRNA-1	Ergosterol biosynthetic 28
	maker-scaffold_700_ref0025152-exonerate_est2genome-gene-0.1-mRNA-1	EXB15_ORYSJ ame: Full=Expansin-B15 ame: Full=Beta-expansin-15 ame: Full= 15 ame: Full= Flags: Precursor
	maker-scaffold_5330_ref0029332-exonerate_est2genome-gene-0.2-mRNA-1	FAD synthase
	maker-scaffold_512_ref0037026-exonerate_est2genome-gene-0.0-mRNA-1	farnesyl pyrophosphate synthase 2
	maker-scaffold_3074_ref0001865-exonerate_est2genome-gene-0.1-mRNA-1	F-box FBD LRR-repeat At2g04230-like
	maker-scaffold_1725_ref0018759-exonerate_est2genome-gene-0.3-mRNA-1	fe(2+) transport 1-like
	maker-scaffold_11174_ref0046683-exonerate_est2genome-gene-0.0-mRNA-1	ferredoxin-dependent glutamate chloroplastic
	maker-scaffold_295_ref0003377-exonerate_est2genome-gene-0.1-mRNA-1	Ferredoxin--NADP leaf chloroplastic
	maker-scaffold_14678_ref0034582-exonerate_est2genome-gene-0.2-mRNA-1	ferredoxin--NADP leaf isozyme
	maker-scaffold_9708_ref0009198-exonerate_est2genome-gene-0.1-mRNA-1	ferrochelatase- chloroplastic
	maker-scaffold_4390_ref0019376-exonerate_est2genome-gene-0.1-mRNA-1	flavonol synthase flavanone 3-hydroxylase-like
	maker-scaffold_95_ref0040967-exonerate_est2genome-gene-1.4-mRNA-1	formate mitochondrial
	maker-scaffold_8083_ref0015856-exonerate_est2genome-gene-0.0-mRNA-1	fructokinase-2
	maker-scaffold_8706_ref0036888-exonerate_est2genome-gene-0.0-mRNA-1	fructose-1,6- chloroplastic
	maker-scaffold_13089_ref0025754-exonerate_est2genome-gene-0.0-mRNA-1	fructose-1,6- cytosolic
	maker-scaffold_15057_ref0047042-exonerate_est2genome-gene-0.0-mRNA-1	Fructose-bisphosphate chloroplastic
	maker-scaffold_3442_ref0010067-exonerate_est2genome-gene-0.2-mRNA-1	Fructose-bisphosphate chloroplastic
	maker-scaffold_16198_ref0011939-exonerate_est2genome-gene-0.0-mRNA-1	Fruit bromelain
	maker-scaffold_4213_ref0036040-exonerate_est2genome-gene-0.0-mRNA-1	Fruit bromelain
	maker-scaffold_2048_ref0038153-exonerate_est2genome-gene-0.0-mRNA-1	G -coupled receptor
	maker-scaffold_43366_ref0043577-exonerate_est2genome-gene-0.0-mRNA-1	GDSL esterase lipase
	maker-scaffold_6571_ref0047307-exonerate_est2genome-gene-0.0-mRNA-1	GDSL esterase lipase
	maker-scaffold_4461_ref0004924-exonerate_est2genome-gene-0.3-mRNA-1	GDSL esterase lipase
	maker-scaffold_20022_ref0023819-exonerate_est2genome-gene-0.0-mRNA-1	GDSL esterase lipase At1g28600-like
	maker-scaffold_4461_ref0004924-exonerate_est2genome-gene-0.4-mRNA-1	GDSL esterase lipase At4g28780-like
	maker-scaffold_11662_ref0002954-exonerate_est2genome-gene-0.2-mRNA-1	germin 12-2
	maker-scaffold_18361_ref0023555-exonerate_est2genome-gene-0.0-mRNA-1	Germin 12-2
	maker-scaffold_18361_ref0023555-exonerate_est2genome-gene-0.1-mRNA-1	Germin 12-2
	maker-scaffold_3127_ref0033063-exonerate_est2genome-gene-0.2-mRNA-1	Germin 12-2
	maker-scaffold_3127_ref0033063-exonerate_est2genome-gene-0.3-mRNA-1	Germin 12-2
	maker-scaffold_5006_ref0014410-exonerate_est2genome-gene-0.4-mRNA-1	germin 12-2
	maker-scaffold_557_ref0013553-exonerate_est2genome-gene-0.2-mRNA-1	Germin 12-2
	maker-scaffold_557_ref0013553-exonerate_est2genome-gene-0.5-mRNA-1	Germin 12-2
	maker-scaffold_6193_ref0042532-exonerate_est2genome-gene-0.1-mRNA-1	Germin 12-2
	maker-scaffold_6193_ref0042532-exonerate_est2genome-gene-0.3-mRNA-1	Germin 12-2
	maker-scaffold_6430_ref0002948-exonerate_est2genome-gene-0.1-mRNA-1	Germin 12-2
	maker-scaffold_6807_ref0019838-exonerate_est2genome-gene-0.1-mRNA-1	Germin 12-2
	maker-scaffold_6807_ref0019838-exonerate_est2genome-gene-0.4-mRNA-1	Germin 12-2
	maker-scaffold_7019_ref0025298-exonerate_est2genome-gene-0.0-mRNA-1	germin 12-4
	maker-scaffold_28488_ref0024544-exonerate_est2genome-gene-0.0-mRNA-1	germin 2-1
	maker-scaffold_10230_ref0026342-exonerate_est2genome-gene-0.0-mRNA-1	germin 8-11
	maker-scaffold_11662_ref0002954-exonerate_est2genome-gene-0.1-mRNA-1	germin 8-11
	maker-scaffold_5006_ref0014410-exonerate_est2genome-gene-0.1-mRNA-1	germin 8-11
	maker-scaffold_19941_ref0015692-exonerate_est2genome-gene-0.0-mRNA-1	Germin 8-4
	maker-scaffold_11662_ref0002954-exonerate_est2genome-gene-0.0-mRNA-1	Germin 8-5
	maker-scaffold_13255_ref0042100-exonerate_est2genome-gene-0.0-mRNA-1	germin A
	maker-scaffold_11419_ref0010922-exonerate_est2genome-gene-0.0-mRNA-1	Glucan endo-1,3-beta-glucosidase 14
	maker-scaffold_2908_ref0037920-exonerate_est2genome-gene-0.2-mRNA-1	glucan endo-1,3-beta-glucosidase GV
	maker-scaffold_1133_ref0047380-exonerate_est2genome-gene-0.3-mRNA-1	glucose-1-phosphate adenylyltransferase large subunit
	maker-scaffold_8602_ref0003207-exonerate_est2genome-gene-0.2-mRNA-1	glucuronokinase 1
	maker-scaffold_1867_ref0047455-exonerate_est2genome-gene-0.3-mRNA-1	glutamate synthase 1 [NADH] chloroplastic isoform X2
	maker-scaffold_7612_ref0043739-exonerate_est2genome-gene-0.0-mRNA-1	glutamine synthetase
	maker-scaffold_7893_ref0014402-exonerate_est2genome-gene-0.1-mRNA-1	glutamine synthetase
	maker-scaffold_10682_ref0031872-exonerate_est2genome-gene-0.4-mRNA-1	Glyceraldehyde-3-phosphate dehydrogenase chloroplastic
	maker-scaffold_13607_ref0038230-exonerate_est2genome-gene-0.1-mRNA-1	Glyceraldehyde-3-phosphate dehydrogenase chloroplastic
	maker-scaffold_2638_ref0048145-exonerate_est2genome-gene-0.0-mRNA-1	glycerate dehydrogenase
	maker-scaffold_2561_ref0021826-exonerate_est2genome-gene-0.1-mRNA-1	glycerol-3-phosphate transporter 5
	maker-scaffold_1441_ref0021157-exonerate_est2genome-gene-0.3-mRNA-1	glycerophosphoryl diester phosphodiesterase 1
	maker-scaffold_4426_ref0024091-exonerate_est2genome-gene-0.0-mRNA-1	Glycine D-amino acid oxidases-like
	maker-scaffold_5339_ref0005003-exonerate_est2genome-gene-0.3-mRNA-1	granule-bound starch synthase II
	maker-scaffold_390_ref0000955-exonerate_est2genome-gene-0.0-mRNA-1	haloacid dehalogenase-like hydrolase domain-containing At3g48420
	maker-scaffold_7097_ref0023493-exonerate_est2genome-gene-0.0-mRNA-1	HIPL1 -like
	maker-scaffold_7097_ref0023493-exonerate_est2genome-gene-0.1-mRNA-1	HIPL1 -like
	maker-scaffold_6326_ref0048352-exonerate_est2genome-gene-0.0-mRNA-1	homocysteine S-methyltransferase 1
	maker-scaffold_12649_ref0035145-exonerate_est2genome-gene-0.0-mRNA-1	HXK7_ORYSJ ame: Full=Hexokinase-7 ame: Full=Hexokinase-6
	maker-scaffold_3674_ref0011085-exonerate_est2genome-gene-0.2-mRNA-1	Hydroxyproline-rich glyco family
	maker-scaffold_1233_ref0015295-exonerate_est2genome-gene-0.2-mRNA-1	hypersensitive-induced response 1
	maker-scaffold_9389_ref0018688-exonerate_est2genome-gene-0.0-mRNA-1	hypothetical protein BRADI_3g38560
	maker-scaffold_118_ref0032467-exonerate_est2genome-gene-1.2-mRNA-1	hypothetical protein F775_09868
	maker-scaffold_1074_ref0045098-exonerate_est2genome-gene-0.3-mRNA-1	hypothetical protein F775_21962
	maker-scaffold_4019_ref0041942-exonerate_est2genome-gene-0.3-mRNA-1	hypothetical protein TRIUR3_28357
	maker-scaffold_8274_ref0047590-exonerate_est2genome-gene-0.2-mRNA-1	hypothetical protein TRIUR3_28501
	maker-scaffold_2888_ref0002563-exonerate_est2genome-gene-0.1-mRNA-1	hypothetical protein TRIUR3_33487
	maker-scaffold_2451_ref0017008-exonerate_est2genome-gene-0.0-mRNA-1	hypothetical protein ZEAMMB73_269375
	maker-scaffold_1841_ref0011625-exonerate_est2genome-gene-0.0-mRNA-1	hypoxia induced conserved region containing
	maker-scaffold_755_ref0030396-exonerate_est2genome-gene-0.0-mRNA-1	inactive poly [ADP-ribose] polymerase RCD1-like
	maker-scaffold_865_ref0011601-exonerate_est2genome-gene-0.6-mRNA-1	Indole-3-glycerol phosphate chloroplastic
	maker-scaffold_16949_ref0026434-exonerate_est2genome-gene-0.0-mRNA-1	iron-phytosiderophore transporter yellow stripe 1
	maker-scaffold_23210_ref0024929-exonerate_est2genome-gene-0.0-mRNA-1	iron-phytosiderophore transporter yellow stripe 1
	maker-scaffold_8361_ref0043216-exonerate_est2genome-gene-0.2-mRNA-1	isoaspartyl peptidase L-asparaginase 1
	maker-scaffold_926_ref0043448-exonerate_est2genome-gene-0.4-mRNA-1	jasmonate-induced isoform X1
	maker-scaffold_4532_ref0020504-exonerate_est2genome-gene-0.2-mRNA-1	K(+) efflux antiporter chloroplastic
	maker-scaffold_1671_ref0036115-exonerate_est2genome-gene-0.2-mRNA-1	kinesin-4-like
	maker-scaffold_4410_ref0010379-exonerate_est2genome-gene-0.1-mRNA-1	Laccase-19
	maker-scaffold_14204_ref0019303-exonerate_est2genome-gene-0.0-mRNA-1	lactoylglutathione lyase
	maker-scaffold_5023_ref0001774-exonerate_est2genome-gene-0.1-mRNA-1	lactoylglutathione lyase
	maker-scaffold_17830_ref0035644-exonerate_est2genome-gene-0.0-mRNA-1	L-ascorbate oxidase
	maker-scaffold_7694_ref0045476-exonerate_est2genome-gene-0.1-mRNA-1	L-ascorbate peroxidase 6 isoform X1
	maker-scaffold_13430_ref0001466-exonerate_est2genome-gene-0.0-mRNA-1	L-gulonolactone oxidase
	maker-scaffold_512_ref0037026-exonerate_est2genome-gene-0.3-mRNA-1	lipase class 3-like
	maker-scaffold_2241_ref0015093-exonerate_est2genome-gene-0.0-mRNA-1	lipase ROG1
	maker-scaffold_3844_ref0040294-exonerate_est2genome-gene-0.0-mRNA-1	lipoamide acyltransferase component of branched-chain alpha-keto acid dehydrogenase mitochondrial
	maker-scaffold_8694_ref0001888-exonerate_est2genome-gene-0.0-mRNA-1	lipoxygenase chloroplastic
	maker-scaffold_7715_ref0034244-exonerate_est2genome-gene-0.1-mRNA-1	lipoxygenase chloroplastic-like
	maker-scaffold_3322_ref0032634-exonerate_est2genome-gene-0.1-mRNA-1	L-lactate dehydrogenase
	maker-scaffold_3169_ref0009840-exonerate_est2genome-gene-0.1-mRNA-1	LMBR1 domain-containing 2 homolog A-like
	maker-scaffold_9524_ref0003008-exonerate_est2genome-gene-0.2-mRNA-1	long chain acyl- synthetase 1
	maker-scaffold_2760_ref0015319-exonerate_est2genome-gene-0.1-mRNA-1	LRR receptor-like serine threonine- kinase
	maker-scaffold_3374_ref0027369-exonerate_est2genome-gene-0.1-mRNA-1	LRR receptor-like serine threonine- kinase
	maker-scaffold_3374_ref0027369-exonerate_est2genome-gene-0.2-mRNA-1	LRR receptor-like serine threonine- kinase
	maker-scaffold_4657_ref0037343-exonerate_est2genome-gene-0.4-mRNA-1	LRR receptor-like serine threonine- kinase
	maker-scaffold_13048_ref0047113-exonerate_est2genome-gene-0.1-mRNA-1	L-type lectin-domain containing receptor kinase -like
	maker-scaffold_2196_ref0033669-exonerate_est2genome-gene-0.0-mRNA-1	L-type lectin-domain containing receptor kinase -like
	maker-scaffold_2881_ref0002572-exonerate_est2genome-gene-0.1-mRNA-1	lysine histidine transporter 1-like
	maker-scaffold_1019_ref0032508-exonerate_est2genome-gene-0.6-mRNA-1	lysine-specific demethylase JMJD5
	maker-scaffold_4682_ref0044384-exonerate_est2genome-gene-0.1-mRNA-1	lysM domain receptor-like kinase 3
	maker-scaffold_5135_ref0031914-exonerate_est2genome-gene-0.3-mRNA-1	magnesium transporter MRS2- chloroplastic
	maker-scaffold_1095_ref0030907-exonerate_est2genome-gene-0.0-mRNA-1	magnesium-chelatase subunit chloroplastic
	maker-scaffold_1611_ref0046848-exonerate_est2genome-gene-0.2-mRNA-1	magnesium-protoporphyrin IX monomethyl ester [oxidative] chloroplastic
	maker-scaffold_5267_ref0022301-exonerate_est2genome-gene-0.2-mRNA-1	Major Facilitator Superfamily expressed
	maker-scaffold_1754_ref0009904-exonerate_est2genome-gene-0.0-mRNA-1	membrane -like
	maker-scaffold_1331_ref0041024-exonerate_est2genome-gene-0.3-mRNA-1	Metal tolerance 1
	maker-scaffold_6934_ref0022898-exonerate_est2genome-gene-0.0-mRNA-1	metal tolerance 4
	maker-scaffold_2046_ref0038149-exonerate_est2genome-gene-0.0-mRNA-1	Metal transporter Nramp1
	maker-scaffold_6757_ref0031812-exonerate_est2genome-gene-0.3-mRNA-1	metal transporter Nramp5-like
	maker-scaffold_4530_ref0020502-exonerate_est2genome-gene-0.0-mRNA-1	methylthioribose kinase
	maker-scaffold_5008_ref0014424-exonerate_est2genome-gene-0.0-mRNA-1	Methylthioribose-1-phosphate isomerase
	maker-scaffold_8600_ref0003209-exonerate_est2genome-gene-0.0-mRNA-1	mitochondrial dicarboxylate tricarboxylate transporter DTC-like
	maker-scaffold_4375_ref0007260-exonerate_est2genome-gene-0.3-mRNA-1	mitochondrial RNA-splicing MRS3
	maker-scaffold_783_ref0026874-exonerate_est2genome-gene-0.6-mRNA-1	MLO 1
	maker-scaffold_12473_ref0001530-exonerate_est2genome-gene-0.0-mRNA-1	MORC family CW-type zinc finger 3-like isoform X2
	maker-scaffold_859_ref0017048-exonerate_est2genome-gene-0.1-mRNA-1	multidrug resistance associated 1
	maker-scaffold_13145_ref0033983-exonerate_est2genome-gene-0.1-mRNA-1	muscle M-line assembly unc-89-like
	maker-scaffold_204_ref0019516-exonerate_est2genome-gene-0.1-mRNA-1	NAD(P)H-quinone oxidoreductase subunit chloroplastic
	maker-scaffold_3709_ref0031324-exonerate_est2genome-gene-0.0-mRNA-1	NAD(P)H-quinone oxidoreductase subunit chloroplastic
	maker-scaffold_8656_ref0044529-exonerate_est2genome-gene-0.2-mRNA-1	NAD(P)H-quinone oxidoreductase subunit chloroplastic
	maker-scaffold_3432_ref0029644-exonerate_est2genome-gene-0.1-mRNA-1	nicotianamine aminotransferase A
	maker-scaffold_934_ref0025739-exonerate_est2genome-gene-0.4-mRNA-1	nitronate monooxygenase
	maker-scaffold_542_ref0031513-exonerate_est2genome-gene-0.2-mRNA-1	Non-symbiotic hemoglobin
	maker-scaffold_5932_ref0044263-exonerate_est2genome-gene-0.1-mRNA-1	NRT1 PTR FAMILY -like
	maker-scaffold_6919_ref0035352-exonerate_est2genome-gene-0.1-mRNA-1	NUCLEAR FUSION DEFECTIVE 4
	maker-scaffold_9239_ref0040997-exonerate_est2genome-gene-0.0-mRNA-1	NUCLEAR FUSION DEFECTIVE 4
	maker-scaffold_15933_ref0047673-exonerate_est2genome-gene-0.0-mRNA-1	Obtusifoliol 14-alpha demethylase
	maker-scaffold_14620_ref0027517-exonerate_est2genome-gene-0.0-mRNA-1	Oxygen-evolving enhancer chloroplastic
	maker-scaffold_4377_ref0033470-exonerate_est2genome-gene-0.2-mRNA-1	Oxygen-evolving enhancer chloroplastic
	snap_masked-scaffold_367_ref0009954-processed-gene-0.1-mRNA-1	pathogenesis-related 1-7
	maker-scaffold_2888_ref0002563-snap-gene-0.18-mRNA-1	pathogenesis-related 1-like
	snap_masked-scaffold_18280_ref0002333-processed-gene-0.0-mRNA-1	pathogenesis-related maize seed
	maker-scaffold_10991_ref0028689-exonerate_est2genome-gene-0.0-mRNA-1	PDR-type ABC transporter
	maker-scaffold_281_ref0033866-exonerate_est2genome-gene-0.1-mRNA-1	pectin acetylesterase 3
	maker-scaffold_4019_ref0041942-exonerate_est2genome-gene-0.5-mRNA-1	pectin acetylesterase 8
	maker-scaffold_866_ref0011604-exonerate_est2genome-gene-0.5-mRNA-1	pentatricopeptide repeat-containing chloroplastic
	maker-scaffold_13453_ref0014019-exonerate_est2genome-gene-0.1-mRNA-1	Peroxidase 1
	maker-scaffold_838_ref0004559-exonerate_est2genome-gene-0.1-mRNA-1	Peroxidase 1
	maker-scaffold_1821_ref0022572-exonerate_est2genome-gene-0.1-mRNA-1	Peroxidase 15
	maker-scaffold_3809_ref0015207-exonerate_est2genome-gene-0.3-mRNA-1	Peroxidase 15
	maker-scaffold_838_ref0004559-exonerate_est2genome-gene-0.5-mRNA-1	peroxidase 1-like
	maker-scaffold_608_ref0039877-exonerate_est2genome-gene-0.1-mRNA-1	Peroxidase 2
	maker-scaffold_696_ref0011190-exonerate_est2genome-gene-0.1-mRNA-1	Peroxidase 2
	maker-scaffold_9111_ref0012820-exonerate_est2genome-gene-0.0-mRNA-1	Peroxidase 2
	maker-scaffold_9212_ref0035998-exonerate_est2genome-gene-0.0-mRNA-1	peroxidase 2-like
	maker-scaffold_9212_ref0035998-exonerate_est2genome-gene-0.1-mRNA-1	peroxidase 2-like
	maker-scaffold_13400_ref0019582-exonerate_est2genome-gene-0.0-mRNA-1	peroxidase 4
	maker-scaffold_2443_ref0047433-exonerate_est2genome-gene-0.0-mRNA-1	Peroxidase 4
	maker-scaffold_869_ref0011605-exonerate_est2genome-gene-0.1-mRNA-1	Peroxidase 4
	maker-scaffold_17734_ref0021037-exonerate_est2genome-gene-0.0-mRNA-1	peroxidase 5-like
	maker-scaffold_5113_ref0019448-exonerate_est2genome-gene-0.0-mRNA-1	peroxidase 5-like
	maker-scaffold_1180_ref0015280-exonerate_est2genome-gene-0.1-mRNA-1	peroxidase A2-like
	maker-scaffold_2886_ref0002565-exonerate_est2genome-gene-0.0-mRNA-1	peroxidase P7-like
	maker-scaffold_2508_ref0009245-exonerate_est2genome-gene-0.1-mRNA-1	Peroxiredoxin chloroplastic
	maker-scaffold_1893_ref0018809-exonerate_est2genome-gene-0.1-mRNA-1	peroxisomal (S)-2-hydroxy-acid oxidase GLO1
	maker-scaffold_912_ref0038167-exonerate_est2genome-gene-0.1-mRNA-1	Peroxisomal membrane 11-1
	maker-scaffold_6765_ref0013820-exonerate_est2genome-gene-0.0-mRNA-1	PGR5 chloroplastic
	maker-scaffold_6742_ref0007747-exonerate_est2genome-gene-0.3-mRNA-1	PHOSPHATE STARVATION RESPONSE 2-like
	maker-scaffold_10290_ref0011881-exonerate_est2genome-gene-0.0-mRNA-1	phosphoenolpyruvate carboxylase
	maker-scaffold_14813_ref0015600-exonerate_est2genome-gene-0.0-mRNA-1	phospholipase A1-II 7-like
	maker-scaffold_4707_ref0007234-exonerate_est2genome-gene-0.1-mRNA-1	phosphomannomutase phosphoglucomutase
	maker-scaffold_9929_ref0023074-exonerate_est2genome-gene-0.0-mRNA-1	photosynthetic NDH subunit of subcomplex B chloroplastic
	maker-scaffold_4787_ref0005581-exonerate_est2genome-gene-0.1-mRNA-1	photosynthetic NDH subunit of subcomplex B chloroplastic
	maker-scaffold_7100_ref0009542-exonerate_est2genome-gene-0.0-mRNA-1	Photosystem I chlorophyll a b-binding chloroplastic
	maker-scaffold_14281_ref0021019-exonerate_est2genome-gene-0.0-mRNA-1	Photosystem I reaction center subunit chloroplastic
	maker-scaffold_217_ref0005186-exonerate_est2genome-gene-1.1-mRNA-1	Photosystem I reaction center subunit chloroplastic
	maker-scaffold_3534_ref0006870-exonerate_est2genome-gene-0.4-mRNA-1	photosystem I reaction center subunit chloroplastic
	maker-scaffold_1772_ref0013303-exonerate_est2genome-gene-0.1-mRNA-1	photosystem II 22 kDa chloroplastic
	maker-scaffold_6191_ref0042530-exonerate_est2genome-gene-0.1-mRNA-1	photosystem II reaction center PSB28 chloroplastic
	maker-scaffold_3237_ref0030070-exonerate_est2genome-gene-0.0-mRNA-1	photosystem II stability assembly factor chloroplastic
	maker-scaffold_1952_ref0042706-exonerate_est2genome-gene-0.3-mRNA-1	photosystem II subunit QA
	maker-scaffold_5824_ref0034786-exonerate_est2genome-gene-0.1-mRNA-1	PI-PLC X domain-containing At5g67130
	maker-scaffold_109_ref0001930-exonerate_est2genome-gene-1.3-mRNA-1	plant cysteine oxidase 2-like
	maker-scaffold_2781_ref0029564-exonerate_est2genome-gene-0.1-mRNA-1	plant cysteine oxidase 2-like
	maker-scaffold_9787_ref0010965-exonerate_est2genome-gene-0.0-mRNA-1	plastid transcriptionally active chloroplastic
	maker-scaffold_1716_ref0000676-exonerate_est2genome-gene-0.4-mRNA-1	plastidal glycolate glycerate translocator chloroplastic
	maker-scaffold_14113_ref0007006-exonerate_est2genome-gene-0.0-mRNA-1	polyamine oxidase
	snap_masked-scaffold_7444_ref0008483-processed-gene-0.5-mRNA-1	polygalacturonase ADPG1-like
	maker-scaffold_3412_ref0017086-exonerate_est2genome-gene-0.1-mRNA-1	polygalacturonase precursor
	maker-scaffold_6667_ref0003695-exonerate_est2genome-gene-0.0-mRNA-1	polyol transporter 5-like
	maker-scaffold_8397_ref0012762-exonerate_est2genome-gene-0.2-mRNA-1	PQ loop repeat family
	maker-scaffold_11208_ref0025207-exonerate_est2genome-gene-0.0-mRNA-1	predicted protein
	maker-scaffold_12362_ref0018473-exonerate_est2genome-gene-0.1-mRNA-1	predicted protein
	maker-scaffold_6422_ref0007165-exonerate_est2genome-gene-0.2-mRNA-1	predicted protein
	maker-scaffold_765_ref0012408-exonerate_est2genome-gene-0.1-mRNA-1	predicted protein
	maker-scaffold_6049_ref0000263-exonerate_est2genome-gene-0.0-mRNA-1	predicted protein
	maker-scaffold_896_ref0038726-exonerate_est2genome-gene-0.0-mRNA-1	PREDICTED: uncharacterized protein LOC100828184 isoform X3
	maker-scaffold_7843_ref0005643-exonerate_est2genome-gene-0.0-mRNA-1	PREDICTED: uncharacterized protein LOC100833780
	maker-scaffold_18849_ref0048214-exonerate_est2genome-gene-0.0-mRNA-1	PREDICTED: uncharacterized protein LOC100835123
	maker-scaffold_10460_ref0029856-exonerate_est2genome-gene-0.1-mRNA-1	PREDICTED: uncharacterized protein LOC100846062
	maker-scaffold_7548_ref0023565-exonerate_est2genome-gene-0.0-mRNA-1	PREDICTED: uncharacterized protein LOC101757801 isoform X2
	maker-scaffold_2636_ref0048143-exonerate_est2genome-gene-0.0-mRNA-1	Premnaspirodiene oxygenase
	maker-scaffold_10510_ref0001618-exonerate_est2genome-gene-0.0-mRNA-1	premnaspirodiene oxygenase-like
	maker-scaffold_5759_ref0024249-exonerate_est2genome-gene-0.2-mRNA-1	premnaspirodiene oxygenase-like
	maker-scaffold_13266_ref0011663-exonerate_est2genome-gene-0.1-mRNA-1	probable 6-phosphogluconolactonase chloroplastic
	maker-scaffold_13989_ref0022803-exonerate_est2genome-gene-0.0-mRNA-1	probable alkaline neutral invertase D
	maker-scaffold_3053_ref0033116-exonerate_est2genome-gene-0.0-mRNA-1	probable alpha,alpha-trehalose-phosphate synthase [UDP-forming] 10
	maker-scaffold_5287_ref0042692-exonerate_est2genome-gene-0.1-mRNA-1	probable aquaporin TIP4-1
	maker-scaffold_5621_ref0028904-exonerate_est2genome-gene-0.3-mRNA-1	probable bifunctional methylthioribulose-1-phosphate dehydratase enolase-phosphatase E1
	maker-scaffold_11_ref0042662-exonerate_est2genome-gene-2.0-mRNA-1	probable copper-transporting ATPase HMA5
	maker-scaffold_5097_ref0043166-exonerate_est2genome-gene-0.0-mRNA-1	probable esterase KAI2
	maker-scaffold_8472_ref0002090-exonerate_est2genome-gene-0.0-mRNA-1	probable galactinol--sucrose galactosyltransferase 1
	maker-scaffold_6055_ref0018256-exonerate_est2genome-gene-0.2-mRNA-1	probable galactinol--sucrose galactosyltransferase 6
	maker-scaffold_16943_ref0012579-exonerate_est2genome-gene-0.0-mRNA-1	probable glutathione S-transferase GSTU6
	maker-scaffold_2254_ref0004379-exonerate_est2genome-gene-0.5-mRNA-1	probable glutathione S-transferase GSTU6
	maker-scaffold_4708_ref0007249-exonerate_est2genome-gene-0.0-mRNA-1	probable indole-3-acetic acid-amido synthetase isoform X1
	maker-scaffold_5773_ref0011529-exonerate_est2genome-gene-0.0-mRNA-1	probable indole-3-pyruvate monooxygenase YUCCA5
	maker-scaffold_13030_ref0035095-exonerate_est2genome-gene-0.0-mRNA-1	probable L-ascorbate peroxidase chloroplastic isoform X1
	maker-scaffold_2358_ref0030728-exonerate_est2genome-gene-0.1-mRNA-1	probable leucine-rich repeat receptor-like serine threonine- kinase At5g15730
	maker-scaffold_13711_ref0005327-exonerate_est2genome-gene-0.0-mRNA-1	probable LRR receptor-like serine threonine- kinase At1g51810
	maker-scaffold_4657_ref0037343-exonerate_est2genome-gene-0.3-mRNA-1	probable LRR receptor-like serine threonine- kinase At1g51810
	maker-scaffold_2066_ref0002061-exonerate_est2genome-gene-0.2-mRNA-1	probable LRR receptor-like serine threonine- kinase At1g56130
	maker-scaffold_6326_ref0048352-exonerate_est2genome-gene-0.2-mRNA-1	probable LRR receptor-like serine threonine- kinase At1g56130
	maker-scaffold_243_ref0012156-exonerate_est2genome-gene-0.0-mRNA-1	probable LRR receptor-like serine threonine- kinase At3g47570
	maker-scaffold_7025_ref0007121-exonerate_est2genome-gene-0.1-mRNA-1	probable LRR receptor-like serine threonine- kinase At3g47570
	maker-scaffold_12289_ref0017789-exonerate_est2genome-gene-0.0-mRNA-1	probable N-acetyltransferase HLS1
	maker-scaffold_7102_ref0009544-exonerate_est2genome-gene-0.1-mRNA-1	probable NAD(P)H-dependent oxidoreductase 1
	maker-scaffold_10442_ref0042298-exonerate_est2genome-gene-0.2-mRNA-1	probable N-succinyldiaminopimelate aminotransferase
	maker-scaffold_11324_ref0033810-exonerate_est2genome-gene-0.0-mRNA-1	probable plastid-lipid-associated chloroplastic
	maker-scaffold_8168_ref0040287-exonerate_est2genome-gene-0.0-mRNA-1	probable prolyl 4-hydroxylase 6
	maker-scaffold_684_ref0041623-exonerate_est2genome-gene-0.3-mRNA-1	probable ribose-5-phosphate isomerase chloroplastic
	maker-scaffold_8387_ref0030782-exonerate_est2genome-gene-0.0-mRNA-1	probable serine threonine- kinase abkC
	maker-scaffold_4905_ref0021610-exonerate_est2genome-gene-0.0-mRNA-1	probable strigolactone esterase D14 homolog
	maker-scaffold_9684_ref0044411-exonerate_est2genome-gene-0.1-mRNA-1	probable trehalose-phosphate phosphatase 1
	maker-scaffold_8388_ref0030781-exonerate_est2genome-gene-0.0-mRNA-1	proline-rich receptor kinase PERK2
	maker-scaffold_8840_ref0027164-exonerate_est2genome-gene-0.0-mRNA-1	Protochlorophyllide reductase chloroplastic
	maker-scaffold_2063_ref0002058-exonerate_est2genome-gene-0.3-mRNA-1	psbP domain-containing chloroplastic
	maker-scaffold_3464_ref0022623-exonerate_est2genome-gene-0.0-mRNA-1	psbP domain-containing chloroplastic
	maker-scaffold_14784_ref0028177-exonerate_est2genome-gene-0.0-mRNA-1	Pyruvate cytosolic isozyme
	maker-scaffold_15767_ref0035836-exonerate_est2genome-gene-0.0-mRNA-1	pyruvate decarboxylase 2
	maker-scaffold_16597_ref0019818-exonerate_est2genome-gene-0.0-mRNA-1	pyruvate decarboxylase 2
	maker-scaffold_32053_ref0023678-exonerate_est2genome-gene-0.0-mRNA-1	pyruvate decarboxylase 2
	maker-scaffold_6757_ref0031812-exonerate_est2genome-gene-0.0-mRNA-1	pyruvate decarboxylase 2
	maker-scaffold_1535_ref0036355-exonerate_est2genome-gene-0.2-mRNA-1	pyruvate orthophosphate dikinase
	maker-scaffold_24333_ref0015426-exonerate_est2genome-gene-0.0-mRNA-1	receptor kinase At4g00960
	maker-scaffold_6651_ref0034205-exonerate_est2genome-gene-0.0-mRNA-1	receptor kinase At4g00960
	maker-scaffold_3492_ref0018843-exonerate_est2genome-gene-0.2-mRNA-1	receptor kinase At4g00960 isoform X1
	maker-scaffold_1247_ref0044125-exonerate_est2genome-gene-0.3-mRNA-1	respiratory burst oxidase homolog B
	maker-scaffold_1290_ref0004482-snap-gene-0.20-mRNA-1	reticuline oxidase
	snap_masked-scaffold_4327_ref0026539-processed-gene-0.3-mRNA-1	reticuline oxidase
	snap_masked-scaffold_5353_ref0042435-processed-gene-0.10-mRNA-1	reticuline oxidase
	maker-scaffold_4072_ref0004442-exonerate_est2genome-gene-0.1-mRNA-1	REVERSION-TO-ETHYLENE SENSITIVITY1
	maker-scaffold_1385_ref0037374-exonerate_est2genome-gene-0.2-mRNA-1	rhodanese-like domain-containing chloroplastic
	maker-scaffold_14592_ref0024159-exonerate_est2genome-gene-0.0-mRNA-1	ribulose-1,5-bisphosphate carboxylase oxygenase small subunit
	maker-scaffold_1794_ref0047417-exonerate_est2genome-gene-0.1-mRNA-1	ribulose-1,5-bisphosphate carboxylase small
	maker-scaffold_9288_ref0003795-exonerate_est2genome-gene-0.1-mRNA-1	ribulose-1,5-bisphosphate carboxylase small
	maker-scaffold_13871_ref0044781-exonerate_est2genome-gene-0.0-mRNA-1	RING finger 141
	maker-scaffold_3612_ref0046882-exonerate_est2genome-gene-0.0-mRNA-1	sedoheptulose-1,7- chloroplastic
	maker-scaffold_16624_ref0002303-exonerate_est2genome-gene-0.0-mRNA-1	serine threonine kinase
	maker-scaffold_7565_ref0010912-exonerate_est2genome-gene-0.0-mRNA-1	serine threonine- kinase
	maker-scaffold_15470_ref0044044-exonerate_est2genome-gene-0.0-mRNA-1	serine threonine- kinase STY46-like isoform X1
	maker-scaffold_1882_ref0036810-exonerate_est2genome-gene-0.2-mRNA-1	S-norcoclaurine synthase 1
	maker-scaffold_3840_ref0040290-exonerate_est2genome-gene-0.1-mRNA-1	Somatic embryogenesis receptor kinase 1
	maker-scaffold_4527_ref0038439-exonerate_est2genome-gene-0.2-mRNA-1	SRG1
	maker-scaffold_871_ref0029589-exonerate_est2genome-gene-0.4-mRNA-1	SRG1
	maker-scaffold_277_ref0017645-exonerate_est2genome-gene-0.2-mRNA-1	STRUBBELIG-RECEPTOR FAMILY 3-like
	maker-scaffold_224_ref0023185-exonerate_est2genome-gene-1.0-mRNA-1	structural maintenance of chromosomes 2-like
	maker-scaffold_196_ref0030888-exonerate_est2genome-gene-0.5-mRNA-1	subitilisin-chymotrypsin inhibitor
	maker-scaffold_7921_ref0032952-exonerate_est2genome-gene-0.0-mRNA-1	Subtilisin-like protease
	maker-scaffold_3473_ref0004580-exonerate_est2genome-gene-0.0-mRNA-1	Sucrose synthase 1
	maker-scaffold_13246_ref0024383-exonerate_est2genome-gene-0.1-mRNA-1	tas
	maker-scaffold_19681_ref0036602-exonerate_est2genome-gene-0.0-mRNA-1	tetracycline resistance class H-like
	maker-scaffold_16955_ref0044255-exonerate_est2genome-gene-0.1-mRNA-1	tetratricopeptide repeat containing
	maker-scaffold_2020_ref0025718-exonerate_est2genome-gene-0.2-mRNA-1	thylakoid lumenal 29 kDa chloroplastic
	maker-scaffold_12643_ref0035149-exonerate_est2genome-gene-0.0-mRNA-1	TIC chloroplastic
	maker-scaffold_8098_ref0033727-exonerate_est2genome-gene-0.1-mRNA-1	tonoplast dicarboxylate transporter-like
	maker-scaffold_3007_ref0030806-exonerate_est2genome-gene-0.1-mRNA-1	triose phosphate phosphate translocator
	maker-scaffold_1013_ref0032516-exonerate_est2genome-gene-0.2-mRNA-1	triosephosphate cytosolic-like
	maker-scaffold_5722_ref0018710-exonerate_est2genome-gene-0.0-mRNA-1	Tropinone reductase
	maker-scaffold_313_ref0002703-exonerate_est2genome-gene-1.0-mRNA-1	TSS
	maker-scaffold_5670_ref0034278-exonerate_est2genome-gene-0.0-mRNA-1	type IV inositol polyphosphate 5-phosphatase 9-like
	maker-scaffold_13418_ref0037505-exonerate_est2genome-gene-0.1-mRNA-1	ubiquinol oxidase chloroplastic chromoplastic
	maker-scaffold_3197_ref0013401-exonerate_est2genome-gene-0.2-mRNA-1	Ubiquitin carboxyl-terminal hydrolase 2
	maker-scaffold_12777_ref0033761-exonerate_est2genome-gene-0.0-mRNA-1	UDP-glycosyltransferase 82A1-like
	maker-scaffold_11780_ref0004052-exonerate_est2genome-gene-0.0-mRNA-1	UNC93 3 isoform X2
	maker-scaffold_12968_ref0027586-exonerate_est2genome-gene-0.0-mRNA-1	uncharacterized aarF domain-containing kinase chloroplastic
	maker-scaffold_7265_ref0030139-exonerate_est2genome-gene-0.1-mRNA-1	uncharacterized oxidoreductase chloroplastic-like
	maker-scaffold_10274_ref0002747-exonerate_est2genome-gene-0.0-mRNA-1	uncharacterized transporter YBR287W-like
	maker-scaffold_1250_ref0026326-exonerate_est2genome-gene-0.0-mRNA-1	UPF0603 chloroplastic
	maker-scaffold_6732_ref0019325-exonerate_est2genome-gene-0.0-mRNA-1	Ureide permease expressed
	maker-scaffold_5290_ref0031770-exonerate_est2genome-gene-0.0-mRNA-1	Wall-associated receptor kinase 2
	maker-scaffold_100_ref0001926-exonerate_est2genome-gene-0.3-mRNA-1	wall-associated receptor kinase 2-like
	maker-scaffold_6557_ref0011466-exonerate_est2genome-gene-0.0-mRNA-1	Wall-associated receptor kinase 3
	maker-scaffold_779_ref0042895-exonerate_est2genome-gene-0.3-mRNA-1	Wall-associated receptor kinase 3
	maker-scaffold_779_ref0042895-exonerate_est2genome-gene-0.4-mRNA-1	Wall-associated receptor kinase 3
	maker-scaffold_3492_ref0018843-exonerate_est2genome-gene-0.3-mRNA-1	Wall-associated receptor kinase 5
	maker-scaffold_7683_ref0014946-exonerate_est2genome-gene-0.0-mRNA-1	wall-associated receptor kinase-like 20
	maker-scaffold_7514_ref0016297-exonerate_est2genome-gene-0.1-mRNA-1	wall-associated serine threonine kinase
	maker-scaffold_10652_ref0041277-exonerate_est2genome-gene-0.0-mRNA-1	xyloglucan endotransglucosylase hydrolase 23
	maker-scaffold_3145_ref0022395-exonerate_est2genome-gene-0.0-mRNA-1	xyloglucan endotransglucosylase hydrolase 24-like
	maker-scaffold_1712_ref0000672-exonerate_est2genome-gene-0.3-mRNA-1	xylulose kinase isoform X1
	maker-scaffold_230_ref0040979-exonerate_est2genome-gene-0.0-mRNA-1	ZINC INDUCED FACILITATOR-LIKE 1-like
	maker-scaffold_769_ref0012399-exonerate_est2genome-gene-0.0-mRNA-1	ZINC INDUCED FACILITATOR-LIKE 1-like isoform X2
	maker-scaffold_158_ref0007456-exonerate_est2genome-gene-0.2-mRNA-1	zinc- peroxisomal-like
	Gene i.d.	Annotation		Associated GO terms
Group 3 AR/TC-ns_down	maker-scaffold_937_ref0025736-exonerate_est2genome-gene-0.1-mRNA-1	1,2-dihydroxy-3-keto-5-methylthiopentene dioxygenase 2	GO:0008152	BP	2	metabolic process
	maker-scaffold_9415_ref0006109-exonerate_est2genome-gene-0.0-mRNA-1	12-oxophytodienoate reductase 5	GO:0009987	BP	2	cellular process
	maker-scaffold_14174_ref0020942-exonerate_est2genome-gene-0.0-mRNA-1	1-aminocyclopropane-1-carboxylate oxidase 1	GO:0050896	BP	2	response to stimulus
	maker-scaffold_4811_ref0005939-exonerate_est2genome-gene-0.0-mRNA-1	1-phosphatidylinositol-3-phosphate 5-kinase FAB1C	GO:0019748	BP	3	secondary metabolic process
	maker-scaffold_532_ref0024480-exonerate_est2genome-gene-0.1-mRNA-1	2 -deoxymugineic-acid 2 -dioxygenase-like	GO:0009628	BP	3	response to abiotic stimulus
	maker-scaffold_6018_ref0043257-exonerate_est2genome-gene-0.2-mRNA-1	26S proteasome non-ATPase regulatory subunit 14 homolog	GO:0009056	BP	3	catabolic process
	maker-scaffold_7074_ref0012526-exonerate_est2genome-gene-0.0-mRNA-1	2-methylene-furan-3-one reductase	GO:0044237	BP	3	cellular metabolic process
	maker-scaffold_1263_ref0008187-exonerate_est2genome-gene-0.2-mRNA-1	5 -nucleotidase domain-containing 4 isoform X1	GO:0006950	BP	3	response to stress
	maker-scaffold_2999_ref0021683-exonerate_est2genome-gene-0.0-mRNA-1	6-phosphofructokinase 2	GO:0006091	BP	4	generation of precursor metabolites and energy
	maker-scaffold_16895_ref0018597-exonerate_est2genome-gene-0.0-mRNA-1	7-deoxyloganetin glucosyltransferase-like	GO:0015979	BP	4	photosynthesis
	maker-scaffold_114_ref0032463-exonerate_est2genome-gene-1.5-mRNA-1	A Chain Crystal Structure Analysis Of Plant Exohydrolase	GO:0005623	CC	2	cell
	snap_masked-scaffold_5358_ref0042440-processed-gene-0.7-mRNA-1	ABA receptor 8	GO:0044464	CC	3	cell part
	maker-scaffold_3383_ref0021929-exonerate_est2genome-gene-0.3-mRNA-1	ABC transporter B family member 11	GO:0005622	CC	4	intracellular
	maker-scaffold_6976_ref0047822-exonerate_est2genome-gene-0.0-mRNA-1	ABC transporter G family member 37	GO:0044424	CC	5	intracellular part
	maker-scaffold_825_ref0016239-exonerate_est2genome-gene-0.4-mRNA-1	ABC transporter G family member 41-like	GO:0043227	CC	5	membrane-bounded organelle
	snap_masked-scaffold_859_ref0017048-processed-gene-0.24-mRNA-1	abscisic acid receptor PYL2	GO:0009579	CC	6	thylakoid
	snap_masked-scaffold_1301_ref0035689-processed-gene-0.9-mRNA-1	abscisic acid receptor PYL4	GO:0005737	CC	6	cytoplasm
	maker-scaffold_4872_ref0016803-exonerate_est2genome-gene-0.1-mRNA-1	AC078948_18 serine protease	GO:0044444	CC	7	cytoplasmic part
	maker-scaffold_1565_ref0043379-exonerate_est2genome-gene-0.0-mRNA-1	AC091680_31 glutathione S-transferase	GO:0043231	CC	7	intracellular membrane-bounded organelle
	maker-scaffold_4598_ref0006166-exonerate_est2genome-gene-0.2-mRNA-1	Acetate butyrate-- ligase peroxisomal	GO:0009536	CC	8	plastid
	maker-scaffold_472_ref0026817-exonerate_est2genome-gene-0.1-mRNA-1	ACT domain-containing ACR4-like	GO:0005488	MF	2	binding
	maker-scaffold_2800_ref0023668-exonerate_est2genome-gene-0.3-mRNA-1	acyltransferase chloroplastic isoform X2	GO:0030246	MF	3	carbohydrate binding
	maker-scaffold_9_ref0023150-exonerate_est2genome-gene-2.1-mRNA-1	adenine phosphoribosyltransferase 1
	maker-scaffold_1981_ref0003142-exonerate_est2genome-gene-0.4-mRNA-1	Alcohol dehydrogenase 3
	maker-scaffold_3363_ref0009360-exonerate_est2genome-gene-0.1-mRNA-1	Alcohol dehydrogenase 3
	maker-scaffold_3363_ref0009360-exonerate_est2genome-gene-0.3-mRNA-1	Alcohol dehydrogenase 3
	maker-scaffold_5134_ref0031915-exonerate_est2genome-gene-0.2-mRNA-1	alcohol dehydrogenase 3
	maker-scaffold_610_ref0009434-exonerate_est2genome-gene-0.3-mRNA-1	alcohol dehydrogenase 3
	maker-scaffold_7581_ref0000037-exonerate_est2genome-gene-0.2-mRNA-1	alcohol dehydrogenase 3
	maker-scaffold_4471_ref0022933-exonerate_est2genome-gene-0.1-mRNA-1	Aldose 1-epimerase
	maker-scaffold_15262_ref0023127-exonerate_est2genome-gene-0.0-mRNA-1	alpha expansin
	maker-scaffold_3969_ref0042587-exonerate_est2genome-gene-0.1-mRNA-1	alpha expansin
	maker-scaffold_19607_ref0035605-exonerate_est2genome-gene-0.0-mRNA-1	alpha-amylase isozyme 3D
	maker-scaffold_1614_ref0046843-exonerate_est2genome-gene-0.0-mRNA-1	aminotransferase ALD1 homolog
	maker-scaffold_12982_ref0018419-exonerate_est2genome-gene-0.0-mRNA-1	asparagine synthetase [glutamine-hydrolyzing]-like
	maker-scaffold_3647_ref0041486-exonerate_est2genome-gene-0.0-mRNA-1	Aspartic ase nepenthesin-2
	maker-scaffold_3647_ref0041486-exonerate_est2genome-gene-0.1-mRNA-1	ASPARTIC PROTEASE IN GUARD CELL 2-like
	maker-scaffold_8786_ref0035014-exonerate_est2genome-gene-0.0-mRNA-1	AT-hook motif nuclear-localized 9
	maker-scaffold_5061_ref0025462-exonerate_est2genome-gene-0.1-mRNA-1	ATP-dependent 6-phosphofructokinase 6-like
	maker-scaffold_4164_ref0045067-exonerate_est2genome-gene-0.0-mRNA-1	ATP-dependent Clp protease ATP-binding subunit
	maker-scaffold_3194_ref0013404-exonerate_est2genome-gene-0.1-mRNA-1	Auxin-induced 5NG4
	maker-scaffold_10107_ref0028931-exonerate_est2genome-gene-0.0-mRNA-1	bacterial blight resistance XA26
	maker-scaffold_2022_ref0025720-exonerate_est2genome-gene-0.0-mRNA-1	bacterial blight resistance XA26
	maker-scaffold_6961_ref0017377-exonerate_est2genome-gene-0.0-mRNA-1	B-box zinc finger 20-like
	maker-scaffold_3056_ref0037951-exonerate_est2genome-gene-0.0-mRNA-1	beta 1,3 glucanase
	maker-scaffold_4057_ref0016968-exonerate_est2genome-gene-0.0-mRNA-1	beta 1,3 glucanase
	snap_masked-scaffold_3056_ref0037951-processed-gene-0.1-mRNA-1	beta 1,3 glucanase
	maker-scaffold_3056_ref0037951-exonerate_est2genome-gene-0.1-mRNA-1	beta 1,3 glucanase
	maker-scaffold_10960_ref0001400-exonerate_est2genome-gene-0.0-mRNA-1	beta-carotene isomerase chloroplastic
	maker-scaffold_8225_ref0027376-exonerate_est2genome-gene-0.0-mRNA-1	beta-expansin 1a precursor
	maker-scaffold_1673_ref0036117-exonerate_est2genome-gene-0.0-mRNA-1	Beta-fructofuranosidase 1
	maker-scaffold_893_ref0038731-exonerate_est2genome-gene-0.1-mRNA-1	Beta-galactosidase 1
	maker-scaffold_1917_ref0019468-exonerate_est2genome-gene-0.1-mRNA-1	beta-glucosidase 10-like isoform X1
	maker-scaffold_8010_ref0035508-exonerate_est2genome-gene-0.2-mRNA-1	beta-glucosidase 3B-like
	maker-scaffold_149_ref0025654-exonerate_est2genome-gene-0.1-mRNA-1	Beta-glucosidase 5
	maker-scaffold_2341_ref0000204-exonerate_est2genome-gene-0.1-mRNA-1	bidirectional sugar transporter SWEET1a
	snap_masked-scaffold_11922_ref0032531-processed-gene-0.5-mRNA-1	Blue copper
	maker-scaffold_8581_ref0008717-exonerate_est2genome-gene-0.2-mRNA-1	Branched-chain-amino-acid aminotransferase chloroplastic
	maker-scaffold_10143_ref0033507-exonerate_est2genome-gene-0.0-mRNA-1	BTB POZ and TAZ domain-containing 1-like
	maker-scaffold_8890_ref0021740-exonerate_est2genome-gene-0.0-mRNA-1	BTB POZ and TAZ domain-containing 1-like
	maker-scaffold_10288_ref0029879-exonerate_est2genome-gene-0.1-mRNA-1	BTB POZ and TAZ domain-containing 2-like
	maker-scaffold_1230_ref0015292-exonerate_est2genome-gene-0.0-mRNA-1	BTB POZ and TAZ domain-containing 2-like
	maker-scaffold_7917_ref0015057-exonerate_est2genome-gene-0.0-mRNA-1	calcineurin-like phosphoesterase family
	maker-scaffold_3200_ref0012054-exonerate_est2genome-gene-0.0-mRNA-1	calcium-dependent kinase 24
	maker-scaffold_9585_ref0029900-exonerate_est2genome-gene-0.0-mRNA-1	carboxyl-terminal-processing peptidase chloroplastic
	maker-scaffold_135_ref0020077-exonerate_est2genome-gene-0.1-mRNA-1	catalase
	maker-scaffold_17923_ref0044934-exonerate_est2genome-gene-0.0-mRNA-1	CBL-interacting kinase 10
	maker-scaffold_5419_ref0028236-exonerate_est2genome-gene-0.2-mRNA-1	CBL-interacting kinase 14
	maker-scaffold_898_ref0038722-exonerate_est2genome-gene-0.0-mRNA-1	CBL-interacting kinase 17
	maker-scaffold_614_ref0009430-exonerate_est2genome-gene-0.0-mRNA-1	CCG-binding 1
	maker-scaffold_953_ref0012943-exonerate_est2genome-gene-0.0-mRNA-1	cell number regulator 1
	maker-scaffold_7938_ref0002464-exonerate_est2genome-gene-0.0-mRNA-1	chaperone chloroplastic
	maker-scaffold_4444_ref0017402-exonerate_est2genome-gene-0.2-mRNA-1	Chaperone dnaJ
	maker-scaffold_7589_ref0000030-exonerate_est2genome-gene-0.0-mRNA-1	chaperonin 60 subunit beta chloroplastic-like
	maker-scaffold_11746_ref0029132-exonerate_est2genome-gene-0.1-mRNA-1	chlorophyll a-b binding 6A
	maker-scaffold_1452_ref0003114-exonerate_est2genome-gene-0.3-mRNA-1	Chlorophyll a-b binding chloroplastic
	maker-scaffold_1998_ref0021188-exonerate_est2genome-gene-0.0-mRNA-1	chlorophyll a-b binding chloroplastic
	maker-scaffold_228_ref0023193-exonerate_est2genome-gene-1.3-mRNA-1	Chlorophyll a-b binding chloroplastic
	maker-scaffold_3163_ref0009846-exonerate_est2genome-gene-0.1-mRNA-1	Chlorophyll a-b binding chloroplastic
	maker-scaffold_399_ref0000946-exonerate_est2genome-gene-0.5-mRNA-1	Chlorophyll a-b binding chloroplastic
	maker-scaffold_4258_ref0046713-exonerate_est2genome-gene-0.0-mRNA-1	chlorophyll a-b binding chloroplastic
	maker-scaffold_6727_ref0037290-exonerate_est2genome-gene-0.1-mRNA-1	Chlorophyll a-b binding chloroplastic
	maker-scaffold_7424_ref0044379-exonerate_est2genome-gene-0.1-mRNA-1	chlorophyll a-b binding chloroplastic
	maker-scaffold_5554_ref0005507-exonerate_est2genome-gene-0.0-mRNA-1	chlorophyll a-b binding chloroplastic-like
	maker-scaffold_14145_ref0038853-exonerate_est2genome-gene-0.1-mRNA-1	Chlorophyll a-b binding CP24 chloroplastic
	maker-scaffold_9735_ref0014582-exonerate_est2genome-gene-0.0-mRNA-1	Chlorophyll a-b binding of LHCII type chloroplastic
	maker-scaffold_14189_ref0013720-exonerate_est2genome-gene-0.0-mRNA-1	chloroplast inner envelope
	maker-scaffold_3106_ref0045698-exonerate_est2genome-gene-0.3-mRNA-1	chloroplast post-illumination chlorophyll fluorescence increase
	maker-scaffold_337_ref0015260-exonerate_est2genome-gene-0.2-mRNA-1	chloroplast stem-loop binding of 41 kDa chloroplastic
	maker-scaffold_9035_ref0046445-exonerate_est2genome-gene-0.3-mRNA-1	chloroplast stem-loop binding of 41 kDa chloroplastic
	maker-scaffold_6196_ref0042527-exonerate_est2genome-gene-0.1-mRNA-1	chloroplastic
	maker-scaffold_453_ref0014076-exonerate_est2genome-gene-1.3-mRNA-1	chloroplastic isoform X1
	maker-scaffold_5307_ref0047900-exonerate_est2genome-gene-0.0-mRNA-1	cinnamyl alcohol dehydrogenase 5
	maker-scaffold_14350_ref0027115-exonerate_est2genome-gene-0.1-mRNA-1	CMV 1a interacting 1
	maker-scaffold_15529_ref0012819-exonerate_est2genome-gene-0.0-mRNA-1	COBRA 10
	maker-scaffold_11827_ref0022544-exonerate_est2genome-gene-0.1-mRNA-1	cold-responsive WCOR15-2A
	maker-scaffold_7726_ref0001645-exonerate_est2genome-gene-0.0-mRNA-1	Copper-transporting ATPase
	maker-scaffold_4271_ref0010878-exonerate_est2genome-gene-0.3-mRNA-1	CTP synthase
	maker-scaffold_5890_ref0031114-exonerate_est2genome-gene-0.2-mRNA-1	CTP synthase
	maker-scaffold_10184_ref0022839-exonerate_est2genome-gene-0.0-mRNA-1	CURVATURE THYLAKOID chloroplastic
	maker-scaffold_2880_ref0002571-exonerate_est2genome-gene-0.0-mRNA-1	cystathionine gamma-synthase chloroplastic
	maker-scaffold_29199_ref0036434-exonerate_est2genome-gene-0.0-mRNA-1	cysteine ase Mir3
	maker-scaffold_1325_ref0023233-exonerate_est2genome-gene-0.1-mRNA-1	cysteine-rich receptor kinase 10 isoform X1
	maker-scaffold_15194_ref0021387-exonerate_est2genome-gene-0.0-mRNA-1	cysteine-rich receptor kinase 15
	maker-scaffold_9032_ref0046446-exonerate_est2genome-gene-0.0-mRNA-1	Cysteine-rich receptor kinase 19
	maker-scaffold_1315_ref0005228-exonerate_est2genome-gene-0.3-mRNA-1	Cysteine-rich receptor kinase 26
	maker-scaffold_2133_ref0022993-exonerate_est2genome-gene-0.1-mRNA-1	cytochrome b561 and DOMON domain-containing At3g25290-like
	maker-scaffold_12023_ref0005722-exonerate_est2genome-gene-0.0-mRNA-1	Cytochrome b6-f complex iron-sulfur chloroplastic
	maker-scaffold_900_ref0007607-exonerate_est2genome-gene-0.0-mRNA-1	cytochrome P450
	maker-scaffold_1397_ref0006781-exonerate_est2genome-gene-0.3-mRNA-1	Cytochrome P450 71C1
	maker-scaffold_517_ref0037021-exonerate_est2genome-gene-0.3-mRNA-1	Cytochrome P450 72A15
	maker-scaffold_2668_ref0005245-exonerate_est2genome-gene-0.0-mRNA-1	cytochrome P450 76M5-like
	maker-scaffold_3258_ref0017503-exonerate_est2genome-gene-0.1-mRNA-1	cytochrome P450 76M5-like
	maker-scaffold_3098_ref0011117-exonerate_est2genome-gene-0.0-mRNA-1	cytochrome P450 78A5-like
	maker-scaffold_2669_ref0005246-exonerate_est2genome-gene-0.0-mRNA-1	Cytochrome P450 99A2
	maker-scaffold_14_ref0042659-exonerate_est2genome-gene-1.2-mRNA-1	cytosolic invertase 1
	maker-scaffold_580_ref0004691-exonerate_est2genome-gene-0.3-mRNA-1	Disease resistance RGA2
	maker-scaffold_741_ref0048291-exonerate_est2genome-gene-0.1-mRNA-1	Disease resistance RGA2
	maker-scaffold_741_ref0048291-exonerate_est2genome-gene-0.2-mRNA-1	disease resistance RGA4
	maker-scaffold_7492_ref0015655-exonerate_est2genome-gene-0.0-mRNA-1	Disease resistance RPM1
	maker-scaffold_274_ref0017642-exonerate_est2genome-gene-1.2-mRNA-1	disease resistance RPP13 1
	maker-scaffold_476_ref0026821-exonerate_est2genome-gene-0.2-mRNA-1	disease resistance RPP13 1
	maker-scaffold_6168_ref0023090-exonerate_est2genome-gene-0.0-mRNA-1	disease resistance RPP13 3
	maker-scaffold_7559_ref0041364-exonerate_est2genome-gene-0.0-mRNA-1	Disease resistance RPS2
	maker-scaffold_7559_ref0041364-exonerate_est2genome-gene-0.1-mRNA-1	Disease resistance RPS2
	maker-scaffold_6683_ref0041293-exonerate_est2genome-gene-0.1-mRNA-1	DJ-1 homolog B-like
	maker-scaffold_3574_ref0030282-exonerate_est2genome-gene-0.2-mRNA-1	Domain found in Egl- and Pleckstrin family expressed
	maker-scaffold_6624_ref0027130-exonerate_est2genome-gene-0.1-mRNA-1	E3 ubiquitin- ligase makorin
	maker-scaffold_9240_ref0028866-exonerate_est2genome-gene-0.1-mRNA-1	E3 ubiquitin- ligase RMA1H1-like
	snap_masked-scaffold_2412_ref0041989-processed-gene-0.8-mRNA-1	EF hand family
	maker-scaffold_1856_ref0042057-exonerate_est2genome-gene-0.0-mRNA-1	electron transporter heat shock binding
	maker-scaffold_7223_ref0005149-exonerate_est2genome-gene-0.0-mRNA-1	endo-1,4-beta-xylanase A-like
	maker-scaffold_31_ref0030219-exonerate_est2genome-gene-1.3-mRNA-1	epimerase family SDR39U1 chloroplastic
	maker-scaffold_9386_ref0018695-exonerate_est2genome-gene-0.1-mRNA-1	Ergosterol biosynthetic 28
	maker-scaffold_3844_ref0040294-exonerate_est2genome-gene-0.1-mRNA-1	ethylene-responsive transcription factor ERF071-like
	maker-scaffold_700_ref0025152-exonerate_est2genome-gene-0.1-mRNA-1	EXB15_ORYSJ ame: Full=Expansin-B15 ame: Full=Beta-expansin-15 ame: Full= 15 ame: Full= Flags: Precursor
	maker-scaffold_3864_ref0004422-exonerate_est2genome-gene-0.1-mRNA-1	exocyst complex component SEC15A
	maker-scaffold_5330_ref0029332-exonerate_est2genome-gene-0.2-mRNA-1	FAD synthase
	maker-scaffold_512_ref0037026-exonerate_est2genome-gene-0.0-mRNA-1	farnesyl pyrophosphate synthase 2
	maker-scaffold_1725_ref0018759-exonerate_est2genome-gene-0.3-mRNA-1	fe(2+) transport 1-like
	maker-scaffold_11174_ref0046683-exonerate_est2genome-gene-0.0-mRNA-1	ferredoxin-dependent glutamate chloroplastic
	maker-scaffold_295_ref0003377-exonerate_est2genome-gene-0.1-mRNA-1	Ferredoxin--NADP leaf chloroplastic
	maker-scaffold_14678_ref0034582-exonerate_est2genome-gene-0.2-mRNA-1	ferredoxin--NADP leaf isozyme
	maker-scaffold_9708_ref0009198-exonerate_est2genome-gene-0.1-mRNA-1	ferrochelatase- chloroplastic
	maker-scaffold_4390_ref0019376-exonerate_est2genome-gene-0.1-mRNA-1	flavonol synthase flavanone 3-hydroxylase-like
	maker-scaffold_95_ref0040967-exonerate_est2genome-gene-1.4-mRNA-1	formate mitochondrial
	maker-scaffold_8083_ref0015856-exonerate_est2genome-gene-0.0-mRNA-1	fructokinase-2
	maker-scaffold_8706_ref0036888-exonerate_est2genome-gene-0.0-mRNA-1	fructose-1,6- chloroplastic
	maker-scaffold_13089_ref0025754-exonerate_est2genome-gene-0.0-mRNA-1	fructose-1,6- cytosolic
	maker-scaffold_15057_ref0047042-exonerate_est2genome-gene-0.0-mRNA-1	Fructose-bisphosphate chloroplastic
	maker-scaffold_3442_ref0010067-exonerate_est2genome-gene-0.2-mRNA-1	Fructose-bisphosphate chloroplastic
	maker-scaffold_16198_ref0011939-exonerate_est2genome-gene-0.0-mRNA-1	Fruit bromelain
	maker-scaffold_4213_ref0036040-exonerate_est2genome-gene-0.0-mRNA-1	Fruit bromelain
	maker-scaffold_20022_ref0023819-exonerate_est2genome-gene-0.0-mRNA-1	GDSL esterase lipase At1g28600-like
	maker-scaffold_11662_ref0002954-exonerate_est2genome-gene-0.2-mRNA-1	germin 12-2
	maker-scaffold_18361_ref0023555-exonerate_est2genome-gene-0.0-mRNA-1	Germin 12-2
	maker-scaffold_18361_ref0023555-exonerate_est2genome-gene-0.1-mRNA-1	Germin 12-2
	maker-scaffold_3127_ref0033063-exonerate_est2genome-gene-0.2-mRNA-1	Germin 12-2
	maker-scaffold_3127_ref0033063-exonerate_est2genome-gene-0.3-mRNA-1	Germin 12-2
	maker-scaffold_5006_ref0014410-exonerate_est2genome-gene-0.4-mRNA-1	germin 12-2
	maker-scaffold_557_ref0013553-exonerate_est2genome-gene-0.2-mRNA-1	Germin 12-2
	maker-scaffold_557_ref0013553-exonerate_est2genome-gene-0.5-mRNA-1	Germin 12-2
	maker-scaffold_6193_ref0042532-exonerate_est2genome-gene-0.1-mRNA-1	Germin 12-2
	maker-scaffold_6193_ref0042532-exonerate_est2genome-gene-0.3-mRNA-1	Germin 12-2
	maker-scaffold_6430_ref0002948-exonerate_est2genome-gene-0.1-mRNA-1	Germin 12-2
	maker-scaffold_6807_ref0019838-exonerate_est2genome-gene-0.1-mRNA-1	Germin 12-2
	maker-scaffold_6807_ref0019838-exonerate_est2genome-gene-0.4-mRNA-1	Germin 12-2
	maker-scaffold_7019_ref0025298-exonerate_est2genome-gene-0.0-mRNA-1	germin 12-4
	maker-scaffold_28488_ref0024544-exonerate_est2genome-gene-0.0-mRNA-1	germin 2-1
	maker-scaffold_10230_ref0026342-exonerate_est2genome-gene-0.0-mRNA-1	germin 8-11
	maker-scaffold_11662_ref0002954-exonerate_est2genome-gene-0.1-mRNA-1	germin 8-11
	maker-scaffold_5006_ref0014410-exonerate_est2genome-gene-0.1-mRNA-1	germin 8-11
	maker-scaffold_19941_ref0015692-exonerate_est2genome-gene-0.0-mRNA-1	Germin 8-4
	maker-scaffold_11662_ref0002954-exonerate_est2genome-gene-0.0-mRNA-1	Germin 8-5
	maker-scaffold_13255_ref0042100-exonerate_est2genome-gene-0.0-mRNA-1	germin A
	maker-scaffold_11419_ref0010922-exonerate_est2genome-gene-0.0-mRNA-1	Glucan endo-1,3-beta-glucosidase 14
	maker-scaffold_2908_ref0037920-exonerate_est2genome-gene-0.2-mRNA-1	glucan endo-1,3-beta-glucosidase GV
	maker-scaffold_1133_ref0047380-exonerate_est2genome-gene-0.3-mRNA-1	glucose-1-phosphate adenylyltransferase large subunit
	maker-scaffold_8602_ref0003207-exonerate_est2genome-gene-0.2-mRNA-1	glucuronokinase 1
	maker-scaffold_1867_ref0047455-exonerate_est2genome-gene-0.3-mRNA-1	glutamate synthase 1 [NADH] chloroplastic isoform X2
	maker-scaffold_7612_ref0043739-exonerate_est2genome-gene-0.0-mRNA-1	glutamine synthetase
	maker-scaffold_7893_ref0014402-exonerate_est2genome-gene-0.1-mRNA-1	glutamine synthetase
	maker-scaffold_10682_ref0031872-exonerate_est2genome-gene-0.4-mRNA-1	Glyceraldehyde-3-phosphate dehydrogenase chloroplastic
	maker-scaffold_13607_ref0038230-exonerate_est2genome-gene-0.1-mRNA-1	Glyceraldehyde-3-phosphate dehydrogenase chloroplastic
	maker-scaffold_2638_ref0048145-exonerate_est2genome-gene-0.0-mRNA-1	glycerate dehydrogenase
	maker-scaffold_2561_ref0021826-exonerate_est2genome-gene-0.1-mRNA-1	glycerol-3-phosphate transporter 5
	maker-scaffold_1441_ref0021157-exonerate_est2genome-gene-0.3-mRNA-1	glycerophosphoryl diester phosphodiesterase 1
	maker-scaffold_2690_ref0013922-exonerate_est2genome-gene-0.2-mRNA-1	Glycine cleavage system H mitochondrial
	maker-scaffold_4426_ref0024091-exonerate_est2genome-gene-0.0-mRNA-1	Glycine D-amino acid oxidases-like
	maker-scaffold_2370_ref0043188-exonerate_est2genome-gene-0.1-mRNA-1	glycine-rich RNA-binding
	maker-scaffold_5339_ref0005003-exonerate_est2genome-gene-0.3-mRNA-1	granule-bound starch synthase II
	maker-scaffold_390_ref0000955-exonerate_est2genome-gene-0.0-mRNA-1	haloacid dehalogenase-like hydrolase domain-containing At3g48420
	maker-scaffold_7097_ref0023493-exonerate_est2genome-gene-0.0-mRNA-1	HIPL1 -like
	maker-scaffold_7097_ref0023493-exonerate_est2genome-gene-0.1-mRNA-1	HIPL1 -like
	maker-scaffold_6326_ref0048352-exonerate_est2genome-gene-0.0-mRNA-1	homocysteine S-methyltransferase 1
	maker-scaffold_12649_ref0035145-exonerate_est2genome-gene-0.0-mRNA-1	HXK7_ORYSJ ame: Full=Hexokinase-7 ame: Full=Hexokinase-6
	maker-scaffold_3674_ref0011085-exonerate_est2genome-gene-0.2-mRNA-1	Hydroxyproline-rich glyco family
	maker-scaffold_9389_ref0018688-exonerate_est2genome-gene-0.0-mRNA-1	hypothetical protein BRADI_3g38560
	maker-scaffold_623_ref0027435-exonerate_est2genome-gene-0.0-mRNA-1	hypothetical protein BRADI_4g17400
	maker-scaffold_2702_ref0027944-exonerate_est2genome-gene-0.7-mRNA-1	hypothetical protein F775_07261
	maker-scaffold_118_ref0032467-exonerate_est2genome-gene-1.2-mRNA-1	hypothetical protein F775_09868
	maker-scaffold_1074_ref0045098-exonerate_est2genome-gene-0.3-mRNA-1	hypothetical protein F775_21962
	maker-scaffold_2451_ref0017008-exonerate_est2genome-gene-0.0-mRNA-1	hypothetical protein ZEAMMB73_269375
	maker-scaffold_1841_ref0011625-exonerate_est2genome-gene-0.0-mRNA-1	hypoxia induced conserved region containing
	maker-scaffold_865_ref0011601-exonerate_est2genome-gene-0.6-mRNA-1	Indole-3-glycerol phosphate chloroplastic
	maker-scaffold_16949_ref0026434-exonerate_est2genome-gene-0.0-mRNA-1	iron-phytosiderophore transporter yellow stripe 1
	maker-scaffold_23210_ref0024929-exonerate_est2genome-gene-0.0-mRNA-1	iron-phytosiderophore transporter yellow stripe 1
	maker-scaffold_8361_ref0043216-exonerate_est2genome-gene-0.2-mRNA-1	isoaspartyl peptidase L-asparaginase 1
	maker-scaffold_926_ref0043448-exonerate_est2genome-gene-0.4-mRNA-1	jasmonate-induced isoform X1
	maker-scaffold_4532_ref0020504-exonerate_est2genome-gene-0.2-mRNA-1	K(+) efflux antiporter chloroplastic
	maker-scaffold_1671_ref0036115-exonerate_est2genome-gene-0.2-mRNA-1	kinesin-4-like
	maker-scaffold_4410_ref0010379-exonerate_est2genome-gene-0.1-mRNA-1	Laccase-19
	maker-scaffold_14204_ref0019303-exonerate_est2genome-gene-0.0-mRNA-1	lactoylglutathione lyase
	maker-scaffold_17830_ref0035644-exonerate_est2genome-gene-0.0-mRNA-1	L-ascorbate oxidase
	maker-scaffold_7694_ref0045476-exonerate_est2genome-gene-0.1-mRNA-1	L-ascorbate peroxidase 6 isoform X1
	maker-scaffold_5759_ref0024249-exonerate_est2genome-gene-0.0-mRNA-1	late elongated hypocoty
	maker-scaffold_13430_ref0001466-exonerate_est2genome-gene-0.0-mRNA-1	L-gulonolactone oxidase
	maker-scaffold_512_ref0037026-exonerate_est2genome-gene-0.3-mRNA-1	lipase class 3-like
	maker-scaffold_2241_ref0015093-exonerate_est2genome-gene-0.0-mRNA-1	lipase ROG1
	maker-scaffold_3844_ref0040294-exonerate_est2genome-gene-0.0-mRNA-1	lipoamide acyltransferase component of branched-chain alpha-keto acid dehydrogenase mitochondrial
	maker-scaffold_8694_ref0001888-exonerate_est2genome-gene-0.0-mRNA-1	lipoxygenase chloroplastic
	maker-scaffold_7715_ref0034244-exonerate_est2genome-gene-0.1-mRNA-1	lipoxygenase chloroplastic-like
	maker-scaffold_3322_ref0032634-exonerate_est2genome-gene-0.1-mRNA-1	L-lactate dehydrogenase
	maker-scaffold_9524_ref0003008-exonerate_est2genome-gene-0.2-mRNA-1	long chain acyl- synthetase 1
	maker-scaffold_2760_ref0015319-exonerate_est2genome-gene-0.1-mRNA-1	LRR receptor-like serine threonine- kinase
	maker-scaffold_3374_ref0027369-exonerate_est2genome-gene-0.1-mRNA-1	LRR receptor-like serine threonine- kinase
	maker-scaffold_3374_ref0027369-exonerate_est2genome-gene-0.2-mRNA-1	LRR receptor-like serine threonine- kinase
	maker-scaffold_4657_ref0037343-exonerate_est2genome-gene-0.4-mRNA-1	LRR receptor-like serine threonine- kinase
	maker-scaffold_13048_ref0047113-exonerate_est2genome-gene-0.1-mRNA-1	L-type lectin-domain containing receptor kinase -like
	maker-scaffold_2196_ref0033669-exonerate_est2genome-gene-0.0-mRNA-1	L-type lectin-domain containing receptor kinase -like
	maker-scaffold_2881_ref0002572-exonerate_est2genome-gene-0.1-mRNA-1	lysine histidine transporter 1-like
	maker-scaffold_1019_ref0032508-exonerate_est2genome-gene-0.6-mRNA-1	lysine-specific demethylase JMJD5
	maker-scaffold_4682_ref0044384-exonerate_est2genome-gene-0.1-mRNA-1	lysM domain receptor-like kinase 3
	maker-scaffold_5135_ref0031914-exonerate_est2genome-gene-0.3-mRNA-1	magnesium transporter MRS2- chloroplastic
	maker-scaffold_1095_ref0030907-exonerate_est2genome-gene-0.0-mRNA-1	magnesium-chelatase subunit chloroplastic
	maker-scaffold_1611_ref0046848-exonerate_est2genome-gene-0.2-mRNA-1	magnesium-protoporphyrin IX monomethyl ester [oxidative] chloroplastic
	maker-scaffold_6521_ref0041888-exonerate_est2genome-gene-0.1-mRNA-1	MARD1-like isoform X2
	maker-scaffold_11031_ref0000536-exonerate_est2genome-gene-0.0-mRNA-1	mediator of RNA polymerase II transcription subunit 15a
	maker-scaffold_1331_ref0041024-exonerate_est2genome-gene-0.3-mRNA-1	Metal tolerance 1
	maker-scaffold_6934_ref0022898-exonerate_est2genome-gene-0.0-mRNA-1	metal tolerance 4
	maker-scaffold_4530_ref0020502-exonerate_est2genome-gene-0.0-mRNA-1	methylthioribose kinase
	maker-scaffold_5008_ref0014424-exonerate_est2genome-gene-0.0-mRNA-1	Methylthioribose-1-phosphate isomerase
	maker-scaffold_8600_ref0003209-exonerate_est2genome-gene-0.0-mRNA-1	mitochondrial dicarboxylate tricarboxylate transporter DTC-like
	maker-scaffold_4375_ref0007260-exonerate_est2genome-gene-0.3-mRNA-1	mitochondrial RNA-splicing MRS3
	maker-scaffold_783_ref0026874-exonerate_est2genome-gene-0.6-mRNA-1	MLO 1
	maker-scaffold_9841_ref0020685-exonerate_est2genome-gene-0.1-mRNA-1	MPI
	maker-scaffold_859_ref0017048-exonerate_est2genome-gene-0.1-mRNA-1	multidrug resistance associated 1
	maker-scaffold_13145_ref0033983-exonerate_est2genome-gene-0.1-mRNA-1	muscle M-line assembly unc-89-like
	maker-scaffold_204_ref0019516-exonerate_est2genome-gene-0.1-mRNA-1	NAD(P)H-quinone oxidoreductase subunit chloroplastic
	maker-scaffold_3709_ref0031324-exonerate_est2genome-gene-0.0-mRNA-1	NAD(P)H-quinone oxidoreductase subunit chloroplastic
	maker-scaffold_8656_ref0044529-exonerate_est2genome-gene-0.2-mRNA-1	NAD(P)H-quinone oxidoreductase subunit chloroplastic
	maker-scaffold_2082_ref0014661-exonerate_est2genome-gene-0.1-mRNA-1	NADPH-dependent reductase
	maker-scaffold_3432_ref0029644-exonerate_est2genome-gene-0.1-mRNA-1	nicotianamine aminotransferase A
	maker-scaffold_934_ref0025739-exonerate_est2genome-gene-0.4-mRNA-1	nitronate monooxygenase
	maker-scaffold_542_ref0031513-exonerate_est2genome-gene-0.2-mRNA-1	Non-symbiotic hemoglobin
	maker-scaffold_9239_ref0040997-exonerate_est2genome-gene-0.0-mRNA-1	NUCLEAR FUSION DEFECTIVE 4
	maker-scaffold_2197_ref0008307-exonerate_est2genome-gene-0.0-mRNA-1	nuclear transcription factor Y subunit C-1-like
	maker-scaffold_15933_ref0047673-exonerate_est2genome-gene-0.0-mRNA-1	Obtusifoliol 14-alpha demethylase
	maker-scaffold_14620_ref0027517-exonerate_est2genome-gene-0.0-mRNA-1	Oxygen-evolving enhancer chloroplastic
	maker-scaffold_4377_ref0033470-exonerate_est2genome-gene-0.2-mRNA-1	Oxygen-evolving enhancer chloroplastic
	snap_masked-scaffold_18280_ref0002333-processed-gene-0.0-mRNA-1	pathogenesis-related maize seed
	maker-scaffold_10991_ref0028689-exonerate_est2genome-gene-0.0-mRNA-1	PDR-type ABC transporter
	maker-scaffold_866_ref0011604-exonerate_est2genome-gene-0.5-mRNA-1	pentatricopeptide repeat-containing chloroplastic
	maker-scaffold_9294_ref0034249-exonerate_est2genome-gene-0.0-mRNA-1	peptide chain release factor chloroplastic isoform X1
	maker-scaffold_13453_ref0014019-exonerate_est2genome-gene-0.1-mRNA-1	Peroxidase 1
	maker-scaffold_838_ref0004559-exonerate_est2genome-gene-0.1-mRNA-1	Peroxidase 1
	maker-scaffold_1821_ref0022572-exonerate_est2genome-gene-0.1-mRNA-1	Peroxidase 15
	maker-scaffold_3809_ref0015207-exonerate_est2genome-gene-0.3-mRNA-1	Peroxidase 15
	maker-scaffold_838_ref0004559-exonerate_est2genome-gene-0.5-mRNA-1	peroxidase 1-like
	maker-scaffold_608_ref0039877-exonerate_est2genome-gene-0.1-mRNA-1	Peroxidase 2
	maker-scaffold_696_ref0011190-exonerate_est2genome-gene-0.1-mRNA-1	Peroxidase 2
	maker-scaffold_9111_ref0012820-exonerate_est2genome-gene-0.0-mRNA-1	Peroxidase 2
	maker-scaffold_9212_ref0035998-exonerate_est2genome-gene-0.0-mRNA-1	peroxidase 2-like
	maker-scaffold_9212_ref0035998-exonerate_est2genome-gene-0.1-mRNA-1	peroxidase 2-like
	maker-scaffold_13400_ref0019582-exonerate_est2genome-gene-0.0-mRNA-1	peroxidase 4
	maker-scaffold_2443_ref0047433-exonerate_est2genome-gene-0.0-mRNA-1	Peroxidase 4
	maker-scaffold_869_ref0011605-exonerate_est2genome-gene-0.1-mRNA-1	Peroxidase 4
	maker-scaffold_17734_ref0021037-exonerate_est2genome-gene-0.0-mRNA-1	peroxidase 5-like
	maker-scaffold_5113_ref0019448-exonerate_est2genome-gene-0.0-mRNA-1	peroxidase 5-like
	maker-scaffold_1180_ref0015280-exonerate_est2genome-gene-0.1-mRNA-1	peroxidase A2-like
	maker-scaffold_2886_ref0002565-exonerate_est2genome-gene-0.0-mRNA-1	peroxidase P7-like
	maker-scaffold_2508_ref0009245-exonerate_est2genome-gene-0.1-mRNA-1	Peroxiredoxin chloroplastic
	maker-scaffold_1893_ref0018809-exonerate_est2genome-gene-0.1-mRNA-1	peroxisomal (S)-2-hydroxy-acid oxidase GLO1
	maker-scaffold_912_ref0038167-exonerate_est2genome-gene-0.1-mRNA-1	Peroxisomal membrane 11-1
	maker-scaffold_6765_ref0013820-exonerate_est2genome-gene-0.0-mRNA-1	PGR5 chloroplastic
	maker-scaffold_6742_ref0007747-exonerate_est2genome-gene-0.3-mRNA-1	PHOSPHATE STARVATION RESPONSE 2-like
	maker-scaffold_12846_ref0023436-exonerate_est2genome-gene-0.0-mRNA-1	Phosphatidylinositol transfer PDR17
	maker-scaffold_10290_ref0011881-exonerate_est2genome-gene-0.0-mRNA-1	phosphoenolpyruvate carboxylase
	maker-scaffold_14813_ref0015600-exonerate_est2genome-gene-0.0-mRNA-1	phospholipase A1-II 7-like
	maker-scaffold_4707_ref0007234-exonerate_est2genome-gene-0.1-mRNA-1	phosphomannomutase phosphoglucomutase
	maker-scaffold_4787_ref0005581-exonerate_est2genome-gene-0.1-mRNA-1	photosynthetic NDH subunit of subcomplex B chloroplastic
	maker-scaffold_9929_ref0023074-exonerate_est2genome-gene-0.0-mRNA-1	photosynthetic NDH subunit of subcomplex B chloroplastic
	maker-scaffold_7100_ref0009542-exonerate_est2genome-gene-0.0-mRNA-1	Photosystem I chlorophyll a b-binding chloroplastic
	maker-scaffold_14281_ref0021019-exonerate_est2genome-gene-0.0-mRNA-1	Photosystem I reaction center subunit chloroplastic
	maker-scaffold_217_ref0005186-exonerate_est2genome-gene-1.1-mRNA-1	Photosystem I reaction center subunit chloroplastic
	maker-scaffold_3534_ref0006870-exonerate_est2genome-gene-0.4-mRNA-1	photosystem I reaction center subunit chloroplastic
	maker-scaffold_1772_ref0013303-exonerate_est2genome-gene-0.1-mRNA-1	photosystem II 22 kDa chloroplastic
	maker-scaffold_6191_ref0042530-exonerate_est2genome-gene-0.1-mRNA-1	photosystem II reaction center PSB28 chloroplastic
	maker-scaffold_3237_ref0030070-exonerate_est2genome-gene-0.0-mRNA-1	photosystem II stability assembly factor chloroplastic
	maker-scaffold_1952_ref0042706-exonerate_est2genome-gene-0.3-mRNA-1	photosystem II subunit QA
	maker-scaffold_5824_ref0034786-exonerate_est2genome-gene-0.1-mRNA-1	PI-PLC X domain-containing At5g67130
	maker-scaffold_109_ref0001930-exonerate_est2genome-gene-1.3-mRNA-1	plant cysteine oxidase 2-like
	maker-scaffold_2781_ref0029564-exonerate_est2genome-gene-0.1-mRNA-1	plant cysteine oxidase 2-like
	maker-scaffold_9787_ref0010965-exonerate_est2genome-gene-0.0-mRNA-1	plastid transcriptionally active chloroplastic
	maker-scaffold_1716_ref0000676-exonerate_est2genome-gene-0.4-mRNA-1	plastidal glycolate glycerate translocator chloroplastic
	maker-scaffold_14113_ref0007006-exonerate_est2genome-gene-0.0-mRNA-1	polyamine oxidase
	snap_masked-scaffold_7444_ref0008483-processed-gene-0.5-mRNA-1	polygalacturonase ADPG1-like
	maker-scaffold_3412_ref0017086-exonerate_est2genome-gene-0.1-mRNA-1	polygalacturonase precursor
	maker-scaffold_6667_ref0003695-exonerate_est2genome-gene-0.0-mRNA-1	polyol transporter 5-like
	maker-scaffold_6049_ref0000263-exonerate_est2genome-gene-0.0-mRNA-1	predicted protein
	maker-scaffold_6422_ref0007165-exonerate_est2genome-gene-0.2-mRNA-1	predicted protein
	maker-scaffold_11208_ref0025207-exonerate_est2genome-gene-0.0-mRNA-1	predicted protein
	maker-scaffold_7843_ref0005643-exonerate_est2genome-gene-0.0-mRNA-1	PREDICTED: uncharacterized protein LOC100833780
	maker-scaffold_18849_ref0048214-exonerate_est2genome-gene-0.0-mRNA-1	PREDICTED: uncharacterized protein LOC100835123
	maker-scaffold_10460_ref0029856-exonerate_est2genome-gene-0.1-mRNA-1	PREDICTED: uncharacterized protein LOC100846062
	maker-scaffold_2636_ref0048143-exonerate_est2genome-gene-0.0-mRNA-1	Premnaspirodiene oxygenase
	maker-scaffold_10510_ref0001618-exonerate_est2genome-gene-0.0-mRNA-1	premnaspirodiene oxygenase-like
	maker-scaffold_5759_ref0024249-exonerate_est2genome-gene-0.2-mRNA-1	premnaspirodiene oxygenase-like
	maker-scaffold_13266_ref0011663-exonerate_est2genome-gene-0.1-mRNA-1	probable 6-phosphogluconolactonase chloroplastic
	maker-scaffold_3053_ref0033116-exonerate_est2genome-gene-0.0-mRNA-1	probable alpha,alpha-trehalose-phosphate synthase [UDP-forming] 10
	maker-scaffold_5287_ref0042692-exonerate_est2genome-gene-0.1-mRNA-1	probable aquaporin TIP4-1
	maker-scaffold_5621_ref0028904-exonerate_est2genome-gene-0.3-mRNA-1	probable bifunctional methylthioribulose-1-phosphate dehydratase enolase-phosphatase E1
	maker-scaffold_11_ref0042662-exonerate_est2genome-gene-2.0-mRNA-1	probable copper-transporting ATPase HMA5
	maker-scaffold_8472_ref0002090-exonerate_est2genome-gene-0.0-mRNA-1	probable galactinol--sucrose galactosyltransferase 1
	maker-scaffold_6055_ref0018256-exonerate_est2genome-gene-0.2-mRNA-1	probable galactinol--sucrose galactosyltransferase 6
	maker-scaffold_2254_ref0004379-exonerate_est2genome-gene-0.5-mRNA-1	probable glutathione S-transferase GSTU6
	maker-scaffold_16943_ref0012579-exonerate_est2genome-gene-0.0-mRNA-1	probable glutathione S-transferase GSTU6
	maker-scaffold_4708_ref0007249-exonerate_est2genome-gene-0.0-mRNA-1	probable indole-3-acetic acid-amido synthetase isoform X1
	maker-scaffold_5773_ref0011529-exonerate_est2genome-gene-0.0-mRNA-1	probable indole-3-pyruvate monooxygenase YUCCA5
	maker-scaffold_13030_ref0035095-exonerate_est2genome-gene-0.0-mRNA-1	probable L-ascorbate peroxidase chloroplastic isoform X1
	maker-scaffold_2358_ref0030728-exonerate_est2genome-gene-0.1-mRNA-1	probable leucine-rich repeat receptor-like serine threonine- kinase At5g15730
	maker-scaffold_13711_ref0005327-exonerate_est2genome-gene-0.0-mRNA-1	probable LRR receptor-like serine threonine- kinase At1g51810
	maker-scaffold_4657_ref0037343-exonerate_est2genome-gene-0.3-mRNA-1	probable LRR receptor-like serine threonine- kinase At1g51810
	maker-scaffold_2066_ref0002061-exonerate_est2genome-gene-0.2-mRNA-1	probable LRR receptor-like serine threonine- kinase At1g56130
	maker-scaffold_6326_ref0048352-exonerate_est2genome-gene-0.2-mRNA-1	probable LRR receptor-like serine threonine- kinase At1g56130
	maker-scaffold_243_ref0012156-exonerate_est2genome-gene-0.0-mRNA-1	probable LRR receptor-like serine threonine- kinase At3g47570
	maker-scaffold_7025_ref0007121-exonerate_est2genome-gene-0.1-mRNA-1	probable LRR receptor-like serine threonine- kinase At3g47570
	maker-scaffold_12289_ref0017789-exonerate_est2genome-gene-0.0-mRNA-1	probable N-acetyltransferase HLS1
	maker-scaffold_7102_ref0009544-exonerate_est2genome-gene-0.1-mRNA-1	probable NAD(P)H-dependent oxidoreductase 1
	maker-scaffold_10442_ref0042298-exonerate_est2genome-gene-0.2-mRNA-1	probable N-succinyldiaminopimelate aminotransferase
	maker-scaffold_11324_ref0033810-exonerate_est2genome-gene-0.0-mRNA-1	probable plastid-lipid-associated chloroplastic
	maker-scaffold_8168_ref0040287-exonerate_est2genome-gene-0.0-mRNA-1	probable prolyl 4-hydroxylase 6
	maker-scaffold_684_ref0041623-exonerate_est2genome-gene-0.3-mRNA-1	probable ribose-5-phosphate isomerase chloroplastic
	maker-scaffold_8387_ref0030782-exonerate_est2genome-gene-0.0-mRNA-1	probable serine threonine- kinase abkC
	maker-scaffold_9684_ref0044411-exonerate_est2genome-gene-0.1-mRNA-1	probable trehalose-phosphate phosphatase 1
	maker-scaffold_8388_ref0030781-exonerate_est2genome-gene-0.0-mRNA-1	proline-rich receptor kinase PERK2
	maker-scaffold_8840_ref0027164-exonerate_est2genome-gene-0.0-mRNA-1	Protochlorophyllide reductase chloroplastic
	maker-scaffold_2063_ref0002058-exonerate_est2genome-gene-0.3-mRNA-1	psbP domain-containing chloroplastic
	maker-scaffold_3464_ref0022623-exonerate_est2genome-gene-0.0-mRNA-1	psbP domain-containing chloroplastic
	maker-scaffold_14784_ref0028177-exonerate_est2genome-gene-0.0-mRNA-1	Pyruvate cytosolic isozyme
	maker-scaffold_15767_ref0035836-exonerate_est2genome-gene-0.0-mRNA-1	pyruvate decarboxylase 2
	maker-scaffold_16597_ref0019818-exonerate_est2genome-gene-0.0-mRNA-1	pyruvate decarboxylase 2
	maker-scaffold_32053_ref0023678-exonerate_est2genome-gene-0.0-mRNA-1	pyruvate decarboxylase 2
	maker-scaffold_6757_ref0031812-exonerate_est2genome-gene-0.0-mRNA-1	pyruvate decarboxylase 2
	maker-scaffold_1535_ref0036355-exonerate_est2genome-gene-0.2-mRNA-1	pyruvate orthophosphate dikinase
	maker-scaffold_24333_ref0015426-exonerate_est2genome-gene-0.0-mRNA-1	receptor kinase At4g00960
	maker-scaffold_6651_ref0034205-exonerate_est2genome-gene-0.0-mRNA-1	receptor kinase At4g00960
	maker-scaffold_3492_ref0018843-exonerate_est2genome-gene-0.2-mRNA-1	receptor kinase At4g00960 isoform X1
	maker-scaffold_17310_ref0004132-exonerate_est2genome-gene-0.0-mRNA-1	regulatory NPR1
	maker-scaffold_1247_ref0044125-exonerate_est2genome-gene-0.3-mRNA-1	respiratory burst oxidase homolog B
	maker-scaffold_1290_ref0004482-snap-gene-0.20-mRNA-1	reticuline oxidase
	snap_masked-scaffold_4327_ref0026539-processed-gene-0.3-mRNA-1	reticuline oxidase
	snap_masked-scaffold_5353_ref0042435-processed-gene-0.10-mRNA-1	reticuline oxidase
	maker-scaffold_4072_ref0004442-exonerate_est2genome-gene-0.1-mRNA-1	REVERSION-TO-ETHYLENE SENSITIVITY1
	maker-scaffold_1385_ref0037374-exonerate_est2genome-gene-0.2-mRNA-1	rhodanese-like domain-containing chloroplastic
	maker-scaffold_14592_ref0024159-exonerate_est2genome-gene-0.0-mRNA-1	ribulose-1,5-bisphosphate carboxylase oxygenase small subunit
	maker-scaffold_1794_ref0047417-exonerate_est2genome-gene-0.1-mRNA-1	ribulose-1,5-bisphosphate carboxylase small
	maker-scaffold_9288_ref0003795-exonerate_est2genome-gene-0.1-mRNA-1	ribulose-1,5-bisphosphate carboxylase small
	maker-scaffold_13871_ref0044781-exonerate_est2genome-gene-0.0-mRNA-1	RING finger 141
	maker-scaffold_7849_ref0005633-exonerate_est2genome-gene-0.1-mRNA-1	root abundant factor
	maker-scaffold_3612_ref0046882-exonerate_est2genome-gene-0.0-mRNA-1	sedoheptulose-1,7- chloroplastic
	maker-scaffold_16624_ref0002303-exonerate_est2genome-gene-0.0-mRNA-1	serine threonine kinase
	maker-scaffold_7565_ref0010912-exonerate_est2genome-gene-0.0-mRNA-1	serine threonine- kinase
	maker-scaffold_15470_ref0044044-exonerate_est2genome-gene-0.0-mRNA-1	serine threonine- kinase STY46-like isoform X1
	maker-scaffold_1882_ref0036810-exonerate_est2genome-gene-0.2-mRNA-1	S-norcoclaurine synthase 1
	maker-scaffold_4527_ref0038439-exonerate_est2genome-gene-0.2-mRNA-1	SRG1
	maker-scaffold_871_ref0029589-exonerate_est2genome-gene-0.4-mRNA-1	SRG1
	maker-scaffold_277_ref0017645-exonerate_est2genome-gene-0.2-mRNA-1	STRUBBELIG-RECEPTOR FAMILY 3-like
	maker-scaffold_224_ref0023185-exonerate_est2genome-gene-1.0-mRNA-1	structural maintenance of chromosomes 2-like
	maker-scaffold_196_ref0030888-exonerate_est2genome-gene-0.5-mRNA-1	subitilisin-chymotrypsin inhibitor
	maker-scaffold_7921_ref0032952-exonerate_est2genome-gene-0.0-mRNA-1	Subtilisin-like protease
	maker-scaffold_3473_ref0004580-exonerate_est2genome-gene-0.0-mRNA-1	Sucrose synthase 1
	maker-scaffold_13246_ref0024383-exonerate_est2genome-gene-0.1-mRNA-1	tas
	maker-scaffold_10452_ref0024588-exonerate_est2genome-gene-0.0-mRNA-1	TBC domain containing
	maker-scaffold_19681_ref0036602-exonerate_est2genome-gene-0.0-mRNA-1	tetracycline resistance class H-like
	maker-scaffold_16955_ref0044255-exonerate_est2genome-gene-0.1-mRNA-1	tetratricopeptide repeat containing
	maker-scaffold_6035_ref0044031-exonerate_est2genome-gene-0.2-mRNA-1	thioredoxin M- chloroplastic-like
	maker-scaffold_1096_ref0030908-exonerate_est2genome-gene-0.2-mRNA-1	thiosulfate sulfurtransferase chloroplastic-like
	maker-scaffold_2020_ref0025718-exonerate_est2genome-gene-0.2-mRNA-1	thylakoid lumenal 29 kDa chloroplastic
	maker-scaffold_2395_ref0003899-exonerate_est2genome-gene-0.1-mRNA-1	thylakoid lumenal kDa chloroplastic
	maker-scaffold_2472_ref0029526-exonerate_est2genome-gene-0.2-mRNA-1	TIC chloroplastic
	maker-scaffold_12643_ref0035149-exonerate_est2genome-gene-0.0-mRNA-1	TIC chloroplastic
	maker-scaffold_8098_ref0033727-exonerate_est2genome-gene-0.1-mRNA-1	tonoplast dicarboxylate transporter-like
	maker-scaffold_1643_ref0041455-exonerate_est2genome-gene-0.0-mRNA-1	TPA: RING zinc finger and VWF domain family
	maker-scaffold_14846_ref0010264-exonerate_est2genome-gene-0.0-mRNA-1	TPA: RING zinc finger domain superfamily
	maker-scaffold_1063_ref0014574-exonerate_est2genome-gene-0.1-mRNA-1	Transcription factor bHLH128
	maker-scaffold_2453_ref0017010-exonerate_est2genome-gene-0.0-mRNA-1	transcription factor bHLH54-like
	maker-scaffold_861_ref0011597-exonerate_est2genome-gene-0.2-mRNA-1	transcription factor EMB1444-like isoform X1
	maker-scaffold_3007_ref0030806-exonerate_est2genome-gene-0.1-mRNA-1	triose phosphate phosphate translocator
	maker-scaffold_1013_ref0032516-exonerate_est2genome-gene-0.2-mRNA-1	triosephosphate cytosolic-like
	maker-scaffold_5722_ref0018710-exonerate_est2genome-gene-0.0-mRNA-1	Tropinone reductase
	maker-scaffold_313_ref0002703-exonerate_est2genome-gene-1.0-mRNA-1	TSS
	maker-scaffold_7035_ref0037717-exonerate_est2genome-gene-0.0-mRNA-1	tubby-like F-box 7
	maker-scaffold_7287_ref0019346-exonerate_est2genome-gene-0.1-mRNA-1	Tumor D53
	maker-scaffold_4587_ref0024320-exonerate_est2genome-gene-0.3-mRNA-1	two-component response regulator-like APRR3
	maker-scaffold_6244_ref0025893-exonerate_est2genome-gene-0.2-mRNA-1	Two-component response regulator-like PRR1
	maker-scaffold_2926_ref0025544-exonerate_est2genome-gene-0.0-mRNA-1	Two-component response regulator-like PRR95
	maker-scaffold_12948_ref0040030-exonerate_est2genome-gene-0.0-mRNA-1	type 1 non specific lipid transfer precursor
	maker-scaffold_5670_ref0034278-exonerate_est2genome-gene-0.0-mRNA-1	type IV inositol polyphosphate 5-phosphatase 9-like
	maker-scaffold_13418_ref0037505-exonerate_est2genome-gene-0.1-mRNA-1	ubiquinol oxidase chloroplastic chromoplastic
	maker-scaffold_14105_ref0015516-exonerate_est2genome-gene-0.0-mRNA-1	ubiquitin carboxyl-terminal hydrolase 51
	maker-scaffold_12777_ref0033761-exonerate_est2genome-gene-0.0-mRNA-1	UDP-glycosyltransferase 82A1-like
	maker-scaffold_12968_ref0027586-exonerate_est2genome-gene-0.0-mRNA-1	uncharacterized aarF domain-containing kinase chloroplastic
	maker-scaffold_7265_ref0030139-exonerate_est2genome-gene-0.1-mRNA-1	uncharacterized oxidoreductase chloroplastic-like
	maker-scaffold_13475_ref0026757-exonerate_est2genome-gene-0.0-mRNA-1	Universal stress A
	maker-scaffold_13475_ref0026757-exonerate_est2genome-gene-0.1-mRNA-1	Universal stress A
	maker-scaffold_19592_ref0025930-exonerate_est2genome-gene-0.0-mRNA-1	universal stress A isoform X4
	maker-scaffold_1250_ref0026326-exonerate_est2genome-gene-0.0-mRNA-1	UPF0603 chloroplastic
	maker-scaffold_5290_ref0031770-exonerate_est2genome-gene-0.0-mRNA-1	Wall-associated receptor kinase 2
	maker-scaffold_100_ref0001926-exonerate_est2genome-gene-0.3-mRNA-1	wall-associated receptor kinase 2-like
	maker-scaffold_6557_ref0011466-exonerate_est2genome-gene-0.0-mRNA-1	Wall-associated receptor kinase 3
	maker-scaffold_779_ref0042895-exonerate_est2genome-gene-0.3-mRNA-1	Wall-associated receptor kinase 3
	maker-scaffold_779_ref0042895-exonerate_est2genome-gene-0.4-mRNA-1	Wall-associated receptor kinase 3
	maker-scaffold_3492_ref0018843-exonerate_est2genome-gene-0.3-mRNA-1	Wall-associated receptor kinase 5
	maker-scaffold_7683_ref0014946-exonerate_est2genome-gene-0.0-mRNA-1	wall-associated receptor kinase-like 20
	maker-scaffold_7514_ref0016297-exonerate_est2genome-gene-0.1-mRNA-1	wall-associated serine threonine kinase
	maker-scaffold_7138_ref0014896-exonerate_est2genome-gene-0.0-mRNA-1	wiskott-Aldrich syndrome homolog
	maker-scaffold_7138_ref0014896-exonerate_est2genome-gene-0.1-mRNA-1	wiskott-Aldrich syndrome homolog
	maker-scaffold_6432_ref0018061-exonerate_est2genome-gene-0.0-mRNA-1	WRKY transcription factor 40
	maker-scaffold_224_ref0023185-exonerate_est2genome-gene-0.1-mRNA-1	WRKY transcription factor 70
	maker-scaffold_7925_ref0032956-exonerate_est2genome-gene-0.0-mRNA-1	WRKY transcription factor 70
	maker-scaffold_1927_ref0013956-exonerate_est2genome-gene-0.1-mRNA-1	WRKY transcription factor 72
	maker-scaffold_10652_ref0041277-exonerate_est2genome-gene-0.0-mRNA-1	xyloglucan endotransglucosylase hydrolase 23
	maker-scaffold_3145_ref0022395-exonerate_est2genome-gene-0.0-mRNA-1	xyloglucan endotransglucosylase hydrolase 24-like
	maker-scaffold_1712_ref0000672-exonerate_est2genome-gene-0.3-mRNA-1	xylulose kinase isoform X1
	maker-scaffold_799_ref0008792-exonerate_est2genome-gene-0.2-mRNA-1	zinc finger CONSTANS-LIKE 16
	maker-scaffold_2645_ref0017739-exonerate_est2genome-gene-0.0-mRNA-1	Zinc finger CONSTANS-LIKE 9
	maker-scaffold_4172_ref0027178-exonerate_est2genome-gene-0.1-mRNA-1	zinc finger CONSTANS-LIKE 9 isoform X1
	maker-scaffold_158_ref0007456-exonerate_est2genome-gene-0.2-mRNA-1	zinc- peroxisomal-like

## Sheet: Root (Early_Middle_Late)
Supplementary Table S4C. Gene models and annotations associated with enrichment of GO terms from root Early_Middle_Late expression categories
	Gene i.d.	Annotation	Associated GO terms
Group 1 AR-ns_up_ns AR-ns_up_up AR-ns_ns_up TC-ns_ns_up	maker-scaffold_17743_ref0001278-exonerate_est2genome-gene-0.0-mRNA-1	11-beta-hydroxysteroid dehydrogenase 1B-like	GO:0008152	BP	2	metabolic process
	maker-scaffold_369_ref0009962-exonerate_est2genome-gene-0.0-mRNA-1	11-beta-hydroxysteroid dehydrogenase 1B-like	GO:0050896	BP	2	response to stimulus
	maker-scaffold_7721_ref0001648-exonerate_est2genome-gene-0.1-mRNA-1	12-oxophytodienoate reductase 1	GO:0009719	BP	3	response to endogenous stimulus
	maker-scaffold_3235_ref0030072-exonerate_est2genome-gene-0.0-mRNA-1	12-oxophytodienoate reductase 13	GO:0006950	BP	3	response to stress
	maker-scaffold_1373_ref0016004-exonerate_est2genome-gene-0.2-mRNA-1	1-Cys peroxiredoxin PER1	GO:0080134	BP	5	regulation of response to stress
	maker-scaffold_9488_ref0026021-exonerate_est2genome-gene-0.0-mRNA-1	1-deoxy-D-xylulose 5-phosphate chloroplastic	GO:0031347	BP	6	regulation of defense response
	maker-scaffold_697_ref0011191-exonerate_est2genome-gene-0.0-mRNA-1	1-deoxy-D-xylulose-5-phosphate synthase chloroplastic	GO:0019748	BP	3	secondary metabolic process
	maker-scaffold_3494_ref0018849-exonerate_est2genome-gene-0.1-mRNA-1	1-phosphatidylinositol 4,5-bisphosphate phosphodiesterase beta-1	GO:0065008	BP	3	regulation of biological quality
	maker-scaffold_7747_ref0004842-exonerate_est2genome-gene-0.0-mRNA-1	1-phosphatidylinositol-3-phosphate 5-kinase FAB1B	GO:0009058	BP	3	biosynthetic process
	maker-scaffold_1091_ref0030911-exonerate_est2genome-gene-0.1-mRNA-1	2 -deoxymugineic-acid 2 -dioxygenase-like	GO:0009628	BP	3	response to abiotic stimulus
	maker-scaffold_381_ref0019072-exonerate_est2genome-gene-0.1-mRNA-1	2,3-bisphosphoglycerate-independent phosphoglycerate mutase	GO:0042592	BP	4	homeostatic process
	maker-scaffold_11364_ref0022756-exonerate_est2genome-gene-0.0-mRNA-1	2-alkenal reductase (NADP(+)-dependent)-like	GO:0019725	BP	5	cellular homeostasis
	maker-scaffold_10551_ref0025278-exonerate_est2genome-gene-0.0-mRNA-1	2-oxoglutarate-dependent dioxygenase	GO:0016020	CC	3	membrane
	maker-scaffold_7761_ref0017323-exonerate_est2genome-gene-0.1-mRNA-1	2-oxoisovalerate dehydrogenase subunit alpha mitochondrial isoform X1	GO:0071944	CC	4	cell periphery
	maker-scaffold_17046_ref0036666-exonerate_est2genome-gene-0.0-mRNA-1	3-hydroxy-3-methylglutaryl-coenzyme A reductase 3	GO:0005886	CC	5	plasma membrane
	maker-scaffold_3921_ref0017598-exonerate_est2genome-gene-0.0-mRNA-1	4-alpha-glucanotransferase chloroplastic amyloplastic	GO:0005215	MF	2	transporter activity
	maker-scaffold_3939_ref0035565-exonerate_est2genome-gene-0.1-mRNA-1	4-diphosphocytidyl-2-C-methyl-D-erythritol chloroplastic	GO:0003677	MF	5	DNA binding
	maker-scaffold_2922_ref0025540-exonerate_est2genome-gene-0.0-mRNA-1	50S ribosomal	GO:0140110	MF	6	transcription regulator activity
	maker-scaffold_12586_ref0046990-exonerate_est2genome-gene-0.0-mRNA-1	60S acidic ribosomal P0	GO:0003700	MF	11	DNA-binding transcription factor activity
	maker-scaffold_1711_ref0000673-exonerate_est2genome-gene-0.3-mRNA-1	60S ribosomal L10
	maker-scaffold_7896_ref0014405-exonerate_est2genome-gene-0.0-mRNA-1	7-deoxyloganetin glucosyltransferase-like
	maker-scaffold_17005_ref0011494-exonerate_est2genome-gene-0.0-mRNA-1	7-deoxyloganetin glucosyltransferase-like
	maker-scaffold_1894_ref0018802-exonerate_est2genome-gene-0.3-mRNA-1	7-deoxyloganetin glucosyltransferase-like
	maker-scaffold_460_ref0008786-exonerate_est2genome-gene-0.5-mRNA-1	7-deoxyloganetin glucosyltransferase-like
	maker-scaffold_161_ref0012851-exonerate_est2genome-gene-0.0-mRNA-1	7-deoxyloganetin glucosyltransferase-like
	maker-scaffold_17040_ref0036660-exonerate_est2genome-gene-0.0-mRNA-1	AAA-ATPase At3g28580-like isoform X1
	maker-scaffold_18255_ref0007883-exonerate_est2genome-gene-0.0-mRNA-1	AAA-ATPase At3g50940-like isoform X1
	maker-scaffold_767_ref0012406-exonerate_est2genome-gene-0.0-mRNA-1	ABA 8 -hydroxylase
	maker-scaffold_11848_ref0010003-exonerate_est2genome-gene-0.0-mRNA-1	ABA responsive element binding factor 1
	maker-scaffold_14262_ref0006657-exonerate_est2genome-gene-0.0-mRNA-1	ABA responsive element binding factor 1
	maker-scaffold_2359_ref0030729-exonerate_est2genome-gene-0.2-mRNA-1	ABC transporter A family member 7-like
	maker-scaffold_138_ref0020070-exonerate_est2genome-gene-1.0-mRNA-1	ABC transporter C family member 10-like
	maker-scaffold_88_ref0023179-exonerate_est2genome-gene-0.3-mRNA-1	ABC transporter C family member 14
	maker-scaffold_88_ref0023179-exonerate_est2genome-gene-0.0-mRNA-1	ABC transporter C family member 14-like
	maker-scaffold_546_ref0031509-exonerate_est2genome-gene-0.1-mRNA-1	ABC transporter C family member 15
	maker-scaffold_15476_ref0044038-exonerate_est2genome-gene-0.1-mRNA-1	ABC transporter C family member 3
	maker-scaffold_13443_ref0044540-exonerate_est2genome-gene-0.0-mRNA-1	ABC transporter C family member 3
	maker-scaffold_88_ref0023179-exonerate_est2genome-gene-0.1-mRNA-1	ABC transporter C family member 4
	maker-scaffold_88_ref0023179-exonerate_est2genome-gene-0.2-mRNA-1	ABC transporter C family member 4
	maker-scaffold_5685_ref0018056-exonerate_est2genome-gene-0.2-mRNA-1	ABC transporter C family member 5
	maker-scaffold_6171_ref0005112-exonerate_est2genome-gene-0.0-mRNA-1	ABC transporter G family member 11-like
	maker-scaffold_565_ref0019021-exonerate_est2genome-gene-0.3-mRNA-1	ABC transporter G family member 25
	maker-scaffold_7596_ref0018036-exonerate_est2genome-gene-0.1-mRNA-1	ABC transporter G family member 41-like
	maker-scaffold_714_ref0006965-exonerate_est2genome-gene-0.2-mRNA-1	ABC transporter G family member 53
	maker-scaffold_13134_ref0026994-exonerate_est2genome-gene-0.1-mRNA-1	abscisic acid 8 -hydroxylase 3
	maker-scaffold_8685_ref0008864-exonerate_est2genome-gene-0.0-mRNA-1	abscisic acid 8 -hydroxylase 3
	maker-scaffold_12191_ref0024467-exonerate_est2genome-gene-0.0-mRNA-1	abscisic acid-inducible kinase
	maker-scaffold_8636_ref0033684-exonerate_est2genome-gene-0.0-mRNA-1	ABSCISIC ACID-INSENSITIVE 5 2
	maker-scaffold_423_ref0033813-exonerate_est2genome-gene-0.0-mRNA-1	ABSCISIC ACID-INSENSITIVE 5 2
	maker-scaffold_1273_ref0038684-exonerate_est2genome-gene-0.5-mRNA-1	Abscisic stress-ripening 1
	maker-scaffold_283_ref0033868-exonerate_est2genome-gene-0.4-mRNA-1	Abscisic stress-ripening 2
	maker-scaffold_4241_ref0027249-exonerate_est2genome-gene-0.0-mRNA-1	AC078948_18 serine protease
	maker-scaffold_5293_ref0013392-exonerate_est2genome-gene-0.0-mRNA-1	AC078948_18 serine protease
	maker-scaffold_12163_ref0018953-exonerate_est2genome-gene-0.0-mRNA-1	ACC oxidase
	maker-scaffold_769_ref0012399-exonerate_est2genome-gene-0.3-mRNA-1	ACCELERATED CELL DEATH 6-like isoform X1
	maker-scaffold_10459_ref0024595-exonerate_est2genome-gene-0.0-mRNA-1	ACD11 homolog
	maker-scaffold_16225_ref0046554-exonerate_est2genome-gene-0.1-mRNA-1	acid phosphatase 1
	maker-scaffold_8502_ref0006878-exonerate_est2genome-gene-0.0-mRNA-1	ACT domain-containing ACR10
	maker-scaffold_2672_ref0023276-exonerate_est2genome-gene-0.1-mRNA-1	ACT domain-containing ACR8
	maker-scaffold_5222_ref0045642-exonerate_est2genome-gene-0.0-mRNA-1	Actin-related 2 3 complex subunit 3
	maker-scaffold_4530_ref0020502-exonerate_est2genome-gene-0.1-mRNA-1	acyl- thioesterase 1
	maker-scaffold_8938_ref0030193-exonerate_est2genome-gene-0.2-mRNA-1	acyl- thioesterase 1 homolog 1-like
	maker-scaffold_3855_ref0022459-exonerate_est2genome-gene-0.1-mRNA-1	adenine guanine permease AZG1
	maker-scaffold_16522_ref0021795-exonerate_est2genome-gene-0.1-mRNA-1	Adenine nucleotide transporter chloroplastic mitochondrial
	maker-scaffold_9848_ref0020689-exonerate_est2genome-gene-0.1-mRNA-1	AF378856_1 AT4g19390 T5K18_170
	maker-scaffold_2061_ref0002056-exonerate_est2genome-gene-0.0-mRNA-1	agamous-like MADS-box AGL12
	maker-scaffold_610_ref0009434-exonerate_est2genome-gene-0.1-mRNA-1	alcohol
	maker-scaffold_1254_ref0026322-exonerate_est2genome-gene-0.3-mRNA-1	aldo-keto reductase family 4 member C10-like
	maker-scaffold_4672_ref0001297-exonerate_est2genome-gene-0.0-mRNA-1	Aldose reductase
	maker-scaffold_1636_ref0011038-exonerate_est2genome-gene-0.0-mRNA-1	alkaline phosphatase D
	maker-scaffold_8955_ref0013698-exonerate_est2genome-gene-0.1-mRNA-1	alliin lyase precursor
	maker-scaffold_8515_ref0037484-exonerate_est2genome-gene-0.2-mRNA-1	ALMT1
	maker-scaffold_1390_ref0006788-exonerate_est2genome-gene-0.0-mRNA-1	alpha
	maker-scaffold_1390_ref0006788-exonerate_est2genome-gene-0.1-mRNA-1	alpha
	maker-scaffold_14756_ref0000806-exonerate_est2genome-gene-0.0-mRNA-1	alpha beta hydrolase domain-containing 17C
	maker-scaffold_19220_ref0042300-exonerate_est2genome-gene-0.0-mRNA-1	alpha carbonic anhydrase chloroplastic-like
	maker-scaffold_554_ref0013552-snap-gene-0.30-mRNA-1	alpha expansin
	maker-scaffold_5128_ref0013887-exonerate_est2genome-gene-0.0-mRNA-1	alpha,alpha-trehalose-phosphate synthase [UDP-forming] 6-like isoform X1
	maker-scaffold_554_ref0013552-snap-gene-0.28-mRNA-1	Alpha-expansin 11 expressed
	maker-scaffold_3058_ref0037941-exonerate_est2genome-gene-0.2-mRNA-1	alpha-galactosidase
	maker-scaffold_11555_ref0031563-exonerate_est2genome-gene-0.2-mRNA-1	alpha-galactosidase
	maker-scaffold_2794_ref0011584-exonerate_est2genome-gene-0.1-mRNA-1	alpha-galactosidase 1-like
	maker-scaffold_4727_ref0043122-exonerate_est2genome-gene-0.0-mRNA-1	aluminum-activated malate transporter 10
	maker-scaffold_9114_ref0012825-exonerate_est2genome-gene-0.0-mRNA-1	ALWAYS EARLY 2 isoform X3
	maker-scaffold_4102_ref0009159-exonerate_est2genome-gene-0.1-mRNA-1	Amino acid permease 1
	maker-scaffold_9860_ref0008097-exonerate_est2genome-gene-0.0-mRNA-1	amino acid permease 3-like
	maker-scaffold_1386_ref0037375-exonerate_est2genome-gene-0.0-mRNA-1	amino acid permease 3-like
	maker-scaffold_275_ref0017643-exonerate_est2genome-gene-0.0-mRNA-1	amino acid permease 3-like isoform X2
	maker-scaffold_1008_ref0001983-exonerate_est2genome-gene-0.1-mRNA-1	amino acid transporter ANT1
	maker-scaffold_18329_ref0002995-exonerate_est2genome-gene-0.0-mRNA-1	amino-acid permease BAT1 homolog
	maker-scaffold_1557_ref0000368-exonerate_est2genome-gene-0.4-mRNA-1	ammonium transporter
	maker-scaffold_2700_ref0027942-exonerate_est2genome-gene-0.0-mRNA-1	Ammonium transporter 3 member 1
	maker-scaffold_2758_ref0033251-exonerate_est2genome-gene-0.1-mRNA-1	ankyrin repeat-containing At5g02620-like
	maker-scaffold_8395_ref0012760-exonerate_est2genome-gene-0.0-mRNA-1	Anthocyanin 5-O-glucosyltransferase
	maker-scaffold_2056_ref0007591-exonerate_est2genome-gene-0.0-mRNA-1	AP2-like ethylene-responsive transcription factor AIL1
	maker-scaffold_7953_ref0038466-exonerate_est2genome-gene-0.2-mRNA-1	AP2-like ethylene-responsive transcription factor AIL5
	maker-scaffold_2448_ref0047436-exonerate_est2genome-gene-0.0-mRNA-1	aquaporin NIP1-1
	maker-scaffold_11680_ref0015555-exonerate_est2genome-gene-0.0-mRNA-1	aquaporin NIP2-2
	maker-scaffold_2083_ref0014662-exonerate_est2genome-gene-0.2-mRNA-1	Aquaporin PIP1-5
	maker-scaffold_6798_ref0008476-exonerate_est2genome-gene-0.0-mRNA-1	Aquaporin PIP1-5
	maker-scaffold_9656_ref0001324-exonerate_est2genome-gene-0.0-mRNA-1	Aquaporin PIP2-5
	maker-scaffold_12092_ref0022002-exonerate_est2genome-gene-0.0-mRNA-1	aquaporin TIP3-1
	maker-scaffold_12092_ref0022002-exonerate_est2genome-gene-0.1-mRNA-1	aquaporin TIP3-1
	maker-scaffold_3122_ref0033066-exonerate_est2genome-gene-0.0-mRNA-1	arginase mitochondrial
	maker-scaffold_133_ref0020071-exonerate_est2genome-gene-1.0-mRNA-1	argonaute 1D
	maker-scaffold_5697_ref0000059-exonerate_est2genome-gene-0.0-mRNA-1	argonaute 4A
	maker-scaffold_5697_ref0000059-exonerate_est2genome-gene-0.1-mRNA-1	argonaute 4b
	maker-scaffold_18052_ref0035989-exonerate_est2genome-gene-0.0-mRNA-1	ascorbate peroxidase
	maker-scaffold_1545_ref0030923-exonerate_est2genome-gene-0.2-mRNA-1	aspartic ase 1
	maker-scaffold_10796_ref0022120-exonerate_est2genome-gene-0.1-mRNA-1	aspartic ase oryzasin-1-like
	maker-scaffold_4692_ref0013844-exonerate_est2genome-gene-0.0-mRNA-1	ASPARTIC PROTEASE IN GUARD CELL 1
	maker-scaffold_12566_ref0009443-exonerate_est2genome-gene-0.1-mRNA-1	AT-hook motif nuclear-localized 10-like
	maker-scaffold_19_ref0042668-exonerate_est2genome-gene-0.1-mRNA-1	ATP-dependent 6-phosphofructokinase 2
	maker-scaffold_12512_ref0014815-exonerate_est2genome-gene-0.1-mRNA-1	ATP-dependent zinc metalloprotease FTSH chloroplastic
	maker-scaffold_242_ref0012157-exonerate_est2genome-gene-1.0-mRNA-1	ATP-dependent zinc metalloprotease FTSH chloroplastic
	maker-scaffold_5029_ref0001770-exonerate_est2genome-gene-0.1-mRNA-1	auxin efflux carrier component 3-like isoform X1
	maker-scaffold_5430_ref0045179-exonerate_est2genome-gene-0.3-mRNA-1	auxin response factor 15-like
	maker-scaffold_5430_ref0045179-exonerate_est2genome-gene-0.4-mRNA-1	auxin response factor 15-like
	maker-scaffold_173_ref0043342-exonerate_est2genome-gene-1.1-mRNA-1	Auxin response factor 19
	maker-scaffold_21891_ref0000888-exonerate_est2genome-gene-0.0-mRNA-1	Auxin-induced 5NG4
	maker-scaffold_3880_ref0016941-exonerate_est2genome-gene-0.1-mRNA-1	auxin-responsive GH3
	maker-scaffold_5524_ref0025314-exonerate_est2genome-gene-0.3-mRNA-1	auxin-responsive IAA17
	maker-scaffold_213_ref0005182-exonerate_est2genome-gene-0.1-mRNA-1	Auxin-responsive IAA4
	maker-scaffold_3870_ref0034872-exonerate_est2genome-gene-0.1-mRNA-1	auxin-responsive IAA9
	maker-scaffold_19960_ref0028276-exonerate_est2genome-gene-0.0-mRNA-1	auxin-responsive SAUR36-like
	maker-scaffold_8107_ref0002601-exonerate_est2genome-gene-0.0-mRNA-1	B2 -like
	maker-scaffold_1441_ref0021157-exonerate_est2genome-gene-0.2-mRNA-1	B3 domain-containing
	maker-scaffold_5743_ref0006119-exonerate_est2genome-gene-0.0-mRNA-1	B3 domain-containing LFL1-like
	maker-scaffold_5464_ref0010309-exonerate_est2genome-gene-0.1-mRNA-1	B3 domain-containing Os01g0723500-like
	maker-scaffold_61_ref0037359-exonerate_est2genome-gene-1.5-mRNA-1	B3 domain-containing Os08g0325100 isoform X1
	maker-scaffold_17790_ref0012564-exonerate_est2genome-gene-0.0-mRNA-1	basic leucine zipper 9-like isoform X2
	maker-scaffold_1861_ref0047449-exonerate_est2genome-gene-0.1-mRNA-1	B-box zinc finger 20-like
	maker-scaffold_4007_ref0047187-exonerate_est2genome-gene-0.0-mRNA-1	B-box zinc finger 22
	maker-scaffold_1884_ref0036816-exonerate_est2genome-gene-0.0-mRNA-1	B-cell receptor-associated
	maker-scaffold_3539_ref0006873-exonerate_est2genome-gene-0.0-mRNA-1	B-cell receptor-associated 31-like
	maker-scaffold_8525_ref0019592-exonerate_est2genome-gene-0.0-mRNA-1	Beta- insoluble isoenzyme 2
	maker-scaffold_8525_ref0019592-exonerate_est2genome-gene-0.1-mRNA-1	Beta- insoluble isoenzyme 2
	maker-scaffold_9463_ref0034934-exonerate_est2genome-gene-0.0-mRNA-1	Beta- insoluble isoenzyme 2
	maker-scaffold_1334_ref0041029-exonerate_est2genome-gene-0.0-mRNA-1	Beta- insoluble isoenzyme 3
	maker-scaffold_1371_ref0016002-exonerate_est2genome-gene-0.0-mRNA-1	Beta-1,3-galactosyltransferase 7
	maker-scaffold_1697_ref0045135-exonerate_est2genome-gene-0.1-mRNA-1	beta-1,4-mannosyl-glyco 4-beta-N-acetylglucosaminyltransferase
	maker-scaffold_1952_ref0042706-exonerate_est2genome-gene-0.4-mRNA-1	beta-amylase
	maker-scaffold_1007_ref0001977-exonerate_est2genome-gene-0.0-mRNA-1	beta-amylase chloroplastic
	maker-scaffold_15915_ref0035087-exonerate_est2genome-gene-0.0-mRNA-1	beta-carotene 3- chloroplastic-like
	maker-scaffold_8846_ref0027170-exonerate_est2genome-gene-0.0-mRNA-1	beta-expansin 4 precursor
	maker-scaffold_15025_ref0039936-exonerate_est2genome-gene-0.0-mRNA-1	beta-glucosidase 31
	maker-scaffold_2608_ref0042723-exonerate_est2genome-gene-0.0-mRNA-1	Beta-glucosidase 31
	maker-scaffold_9038_ref0046440-exonerate_est2genome-gene-0.1-mRNA-1	beta-glucosidase 31
	maker-scaffold_2644_ref0017738-exonerate_est2genome-gene-0.1-mRNA-1	beta-glucosidase 31-like
	maker-scaffold_9038_ref0046440-exonerate_est2genome-gene-0.2-mRNA-1	Beta-glucosidase 32
	maker-scaffold_3678_ref0011076-exonerate_est2genome-gene-0.2-mRNA-1	beta-glucuronosyltransferase 14A
	maker-scaffold_2360_ref0012731-exonerate_est2genome-gene-0.4-mRNA-1	beta-glucuronosyltransferase 14A-like
	maker-scaffold_14344_ref0009104-exonerate_est2genome-gene-0.0-mRNA-1	beta-glucuronosyltransferase 14B-like
	maker-scaffold_3094_ref0011121-exonerate_est2genome-gene-0.5-mRNA-1	betaine aldehyde dehydrogenase
	maker-scaffold_7309_ref0032452-exonerate_est2genome-gene-0.1-mRNA-1	BI1
	maker-scaffold_1276_ref0038679-exonerate_est2genome-gene-0.0-mRNA-1	bidirectional sugar transporter SWEET12-like
	maker-scaffold_7323_ref0045039-exonerate_est2genome-gene-0.0-mRNA-1	bidirectional sugar transporter SWEET13
	maker-scaffold_5672_ref0034280-exonerate_est2genome-gene-0.0-mRNA-1	bidirectional sugar transporter SWEET15
	maker-scaffold_10789_ref0004111-exonerate_est2genome-gene-0.1-mRNA-1	bidirectional sugar transporter SWEET16
	maker-scaffold_4204_ref0032296-exonerate_est2genome-gene-0.0-mRNA-1	bidirectional sugar transporter SWEET1a
	maker-scaffold_4372_ref0033465-exonerate_est2genome-gene-0.0-mRNA-1	bidirectional sugar transporter SWEET2a-like isoform X1
	maker-scaffold_16711_ref0047786-exonerate_est2genome-gene-0.1-mRNA-1	Bidirectional sugar transporter SWEET4
	maker-scaffold_3607_ref0016454-exonerate_est2genome-gene-0.1-mRNA-1	Bidirectional sugar transporter SWEET4
	maker-scaffold_41_ref0001313-exonerate_est2genome-gene-1.2-mRNA-1	Bifunctional monodehydroascorbate reductase and carbonic anhydrase nectarin-3
	maker-scaffold_41413_ref0045513-exonerate_est2genome-gene-0.0-mRNA-1	bisdemethoxycurcumin synthase-like
	maker-scaffold_10855_ref0002761-exonerate_est2genome-gene-0.0-mRNA-1	bisdemethoxycurcumin synthase-like
	maker-scaffold_10597_ref0048327-exonerate_est2genome-gene-0.1-mRNA-1	blue copper -like
	maker-scaffold_1323_ref0023227-exonerate_est2genome-gene-0.1-mRNA-1	blue copper -like
	maker-scaffold_917_ref0038170-exonerate_est2genome-gene-0.2-mRNA-1	blue copper -like
	maker-scaffold_269_ref0048050-exonerate_est2genome-gene-1.0-mRNA-1	boron transporter
	maker-scaffold_121_ref0038021-exonerate_est2genome-gene-1.1-mRNA-1	boron transporter 4-like
	maker-scaffold_1582_ref0007521-exonerate_est2genome-gene-0.0-mRNA-1	Bowman-Birk type trypsin inhibitor
	maker-scaffold_171_ref0043344-exonerate_est2genome-gene-1.1-mRNA-1	Bowman-Birk type trypsin inhibitor
	maker-scaffold_1047_ref0027203-exonerate_est2genome-gene-0.0-mRNA-1	Bowman-Birk type wound-induced protease inhibitor
	maker-scaffold_439_ref0003337-exonerate_est2genome-gene-0.1-mRNA-1	bZIP transcription factor 17-like
	maker-scaffold_7533_ref0003761-exonerate_est2genome-gene-0.2-mRNA-1	BZR1 homolog 2
	maker-scaffold_462_ref0008788-exonerate_est2genome-gene-0.2-mRNA-1	C2 and GRAM domain-containing At5g50170-like
	maker-scaffold_477_ref0026822-exonerate_est2genome-gene-0.3-mRNA-1	caffeic acid 3-O-methyltransferase
	maker-scaffold_196_ref0030888-exonerate_est2genome-gene-0.8-mRNA-1	calcium permeable stress-gated cation channel 1
	maker-scaffold_800_ref0022605-exonerate_est2genome-gene-0.0-mRNA-1	Calcium-dependent kinase 32
	maker-scaffold_10142_ref0046078-exonerate_est2genome-gene-0.0-mRNA-1	calcium-transporting ATPase plasma membrane-type
	maker-scaffold_1497_ref0026669-exonerate_est2genome-gene-0.2-mRNA-1	callose synthase 12-like
	maker-scaffold_5021_ref0001772-exonerate_est2genome-gene-0.1-mRNA-1	Callose synthase 3
	maker-scaffold_5933_ref0044262-snap-gene-0.11-mRNA-1	Calmodulin
	maker-scaffold_15281_ref0032125-exonerate_est2genome-gene-0.2-mRNA-1	calmodulin-binding heat-shock
	maker-scaffold_40_ref0001312-exonerate_est2genome-gene-1.5-mRNA-1	carboxyl-terminal ase
	maker-scaffold_12006_ref0041597-exonerate_est2genome-gene-0.0-mRNA-1	carotenoid hydroxylase
	maker-scaffold_1360_ref0046530-exonerate_est2genome-gene-0.2-mRNA-1	casein kinase
	maker-scaffold_7005_ref0043022-exonerate_est2genome-gene-0.2-mRNA-1	Casein kinase I isoform delta
	maker-scaffold_6832_ref0001692-exonerate_est2genome-gene-0.1-mRNA-1	CASP 2A1
	maker-scaffold_4110_ref0039624-exonerate_est2genome-gene-0.0-mRNA-1	CASP 2D1
	maker-scaffold_10183_ref0022844-exonerate_est2genome-gene-0.0-mRNA-1	CASP 4A2
	maker-scaffold_42127_ref0026076-exonerate_est2genome-gene-0.0-mRNA-1	CASP 4B1
	maker-scaffold_749_ref0048285-exonerate_est2genome-gene-0.1-mRNA-1	CASP 4C1
	maker-scaffold_2199_ref0033660-exonerate_est2genome-gene-0.3-mRNA-1	CASP 4D1
	maker-scaffold_175_ref0043340-exonerate_est2genome-gene-1.0-mRNA-1	CASP 5A1
	maker-scaffold_19649_ref0014837-exonerate_est2genome-gene-0.0-mRNA-1	CASP 5A2
	maker-scaffold_3296_ref0040848-exonerate_est2genome-gene-0.2-mRNA-1	CASP 5C1
	maker-scaffold_1074_ref0045098-exonerate_est2genome-gene-0.0-mRNA-1	catalase
	maker-scaffold_13554_ref0010107-exonerate_est2genome-gene-0.0-mRNA-1	catalytic hydrolase
	maker-scaffold_15404_ref0015203-exonerate_est2genome-gene-0.0-mRNA-1	catalytic hydrolase
	maker-scaffold_337_ref0015260-exonerate_est2genome-gene-0.1-mRNA-1	catalytic hydrolase
	maker-scaffold_9490_ref0007895-exonerate_est2genome-gene-0.0-mRNA-1	cation calcium exchanger 5
	maker-scaffold_1239_ref0015290-exonerate_est2genome-gene-0.2-mRNA-1	cation H(+) antiporter 18-like
	maker-scaffold_580_ref0004691-exonerate_est2genome-gene-0.1-mRNA-1	cation H(+) antiporter 19-like
	maker-scaffold_1059_ref0009188-exonerate_est2genome-gene-0.1-mRNA-1	Cation H(+) antiporter 20
	maker-scaffold_412_ref0039280-exonerate_est2genome-gene-0.1-mRNA-1	cationic amino acid transporter 5
	maker-scaffold_2795_ref0011585-exonerate_est2genome-gene-0.0-mRNA-1	CBL-interacting kinase 19
	maker-scaffold_5933_ref0044262-exonerate_est2genome-gene-0.0-mRNA-1	CBL-interacting kinase 31
	maker-scaffold_441_ref0044603-exonerate_est2genome-gene-0.0-mRNA-1	CBL-interacting kinase 7
	maker-scaffold_1498_ref0026659-exonerate_est2genome-gene-0.0-mRNA-1	CCT motif family
	maker-scaffold_5156_ref0044427-exonerate_est2genome-gene-0.4-mRNA-1	CDGSH iron-sulfur domain-containing NEET
	maker-scaffold_1111_ref0034918-exonerate_est2genome-gene-0.1-mRNA-1	cell division control 48 homolog B
	maker-scaffold_14263_ref0006658-exonerate_est2genome-gene-0.2-mRNA-1	Cell number regulator 2
	maker-scaffold_3203_ref0012051-exonerate_est2genome-gene-0.0-mRNA-1	cell number regulator 2
	maker-scaffold_6065_ref0028084-exonerate_est2genome-gene-0.0-mRNA-1	cell number regulator 6-like
	maker-scaffold_18112_ref0014899-exonerate_est2genome-gene-0.0-mRNA-1	cellulose synthase D2
	maker-scaffold_18463_ref0026409-exonerate_est2genome-gene-0.0-mRNA-1	chalcone synthase
	maker-scaffold_16995_ref0020958-exonerate_est2genome-gene-0.0-mRNA-1	chalcone synthase
	maker-scaffold_2767_ref0015320-exonerate_est2genome-gene-0.0-mRNA-1	chalcone-flavanone isomerase
	maker-scaffold_6045_ref0000267-exonerate_est2genome-gene-0.0-mRNA-1	chaperone 1
	maker-scaffold_1466_ref0008575-exonerate_est2genome-gene-0.3-mRNA-1	chaperone 1
	maker-scaffold_4354_ref0046079-exonerate_est2genome-gene-0.2-mRNA-1	chaperone chloroplastic
	maker-scaffold_7020_ref0007126-exonerate_est2genome-gene-0.0-mRNA-1	chemocyanin precursor
	maker-scaffold_1983_ref0003140-exonerate_est2genome-gene-0.1-mRNA-1	chitinase
	maker-scaffold_10159_ref0015572-exonerate_est2genome-gene-0.0-mRNA-1	chitinase
	maker-scaffold_25915_ref0013866-exonerate_est2genome-gene-0.0-mRNA-1	chitinase
	maker-scaffold_19574_ref0013162-exonerate_est2genome-gene-0.0-mRNA-1	Chitinase 8
	maker-scaffold_1048_ref0027212-exonerate_est2genome-gene-0.3-mRNA-1	chitin-inducible gibberellin-responsive 2
	maker-scaffold_5241_ref0009758-exonerate_est2genome-gene-0.2-mRNA-1	chitin-inducible gibberellin-responsive 2
	maker-scaffold_11356_ref0017234-exonerate_est2genome-gene-0.0-mRNA-1	chlorophyll a-b binding of LHCII type 1
	maker-scaffold_11194_ref0012482-exonerate_est2genome-gene-0.0-mRNA-1	chloroplastic
	maker-scaffold_1187_ref0015283-exonerate_est2genome-gene-0.4-mRNA-1	chloroplastic
	maker-scaffold_15354_ref0024549-exonerate_est2genome-gene-0.0-mRNA-1	chloroplastic-like
	maker-scaffold_4305_ref0038959-exonerate_est2genome-gene-0.0-mRNA-1	choline ethanolaminephosphotransferase 1
	maker-scaffold_1937_ref0031964-exonerate_est2genome-gene-0.1-mRNA-1	CHROMATIN REMODELING 24
	maker-scaffold_13803_ref0039380-exonerate_est2genome-gene-0.1-mRNA-1	cinnamoyl- reductase
	maker-scaffold_3786_ref0029602-exonerate_est2genome-gene-0.1-mRNA-1	cinnamoyl- reductase
	maker-scaffold_10589_ref0030443-exonerate_est2genome-gene-0.0-mRNA-1	cinnamoyl- reductase 1-like
	maker-scaffold_4018_ref0041943-exonerate_est2genome-gene-0.0-mRNA-1	cinnamoyl- reductase 1-like
	maker-scaffold_1030_ref0020117-exonerate_est2genome-gene-0.1-mRNA-1	cinnamoyl- reductase 2
	maker-scaffold_4055_ref0016970-exonerate_est2genome-gene-0.1-mRNA-1	cinnamyl alcohol dehydrogenase
	maker-scaffold_4055_ref0016970-exonerate_est2genome-gene-0.2-mRNA-1	cinnamyl alcohol dehydrogenase
	maker-scaffold_6259_ref0043612-exonerate_est2genome-gene-0.2-mRNA-1	clavaminate synthase At3g21360
	maker-scaffold_9601_ref0042687-exonerate_est2genome-gene-0.1-mRNA-1	CO(2)-response secreted protease-like
	maker-scaffold_2515_ref0039698-exonerate_est2genome-gene-0.1-mRNA-1	COBRA 1
	maker-scaffold_2515_ref0039698-exonerate_est2genome-gene-0.0-mRNA-1	COBRA 6
	maker-scaffold_1391_ref0006787-exonerate_est2genome-gene-0.4-mRNA-1	Cobyric acid synthase
	maker-scaffold_10432_ref0035261-exonerate_est2genome-gene-0.0-mRNA-1	cold acclimation
	maker-scaffold_3296_ref0040848-exonerate_est2genome-gene-0.0-mRNA-1	cold acclimation isoform
	maker-scaffold_3296_ref0040848-exonerate_est2genome-gene-0.1-mRNA-1	cold-regulated 413 plasma membrane 1
	maker-scaffold_15285_ref0032121-exonerate_est2genome-gene-0.0-mRNA-1	conserved hypothetical protein, expressed
	maker-scaffold_1502_ref0005850-exonerate_est2genome-gene-0.1-mRNA-1	CONSTANS CO6
	maker-scaffold_2993_ref0021677-exonerate_est2genome-gene-0.1-mRNA-1	copper transport ATX1
	maker-scaffold_10719_ref0020376-exonerate_est2genome-gene-0.0-mRNA-1	crocetin glucosyltransferase 2
	maker-scaffold_4452_ref0035376-exonerate_est2genome-gene-0.1-mRNA-1	crocetin glucosyltransferase 2-like
	maker-scaffold_2214_ref0008010-exonerate_est2genome-gene-0.2-mRNA-1	cryptochrome 1a
	maker-scaffold_2523_ref0045160-exonerate_est2genome-gene-0.1-mRNA-1	CSC1 At3g54510
	maker-scaffold_1061_ref0014572-exonerate_est2genome-gene-0.0-mRNA-1	CSC1 HYP1
	maker-scaffold_6_ref0040996-exonerate_est2genome-gene-2.2-mRNA-1	CSC1 RXW8
	maker-scaffold_5007_ref0014409-exonerate_est2genome-gene-0.0-mRNA-1	CTP synthase
	maker-scaffold_2388_ref0041164-snap-gene-0.16-mRNA-1	Cu Zn superoxide dismutase (chloroplast)
	maker-scaffold_6570_ref0047306-exonerate_est2genome-gene-0.1-mRNA-1	cyclic nucleotide gated channel 2
	maker-scaffold_8393_ref0012758-exonerate_est2genome-gene-0.0-mRNA-1	cyclin dependent kinase inhibitor
	maker-scaffold_7957_ref0038470-exonerate_est2genome-gene-0.0-mRNA-1	cyclin-dependent kinase B2-1
	maker-scaffold_6080_ref0027105-exonerate_est2genome-gene-0.0-mRNA-1	cycloartenol synthase
	maker-scaffold_3210_ref0042499-exonerate_est2genome-gene-0.0-mRNA-1	Cysteine ase 1
	maker-scaffold_2071_ref0020178-exonerate_est2genome-gene-0.0-mRNA-1	cysteine ase inhibitor 12
	maker-scaffold_16105_ref0044166-exonerate_est2genome-gene-0.0-mRNA-1	cysteine mitochondrial
	maker-scaffold_14509_ref0004396-exonerate_est2genome-gene-0.0-mRNA-1	cysteine-rich receptor kinase 10
	maker-scaffold_18399_ref0035298-exonerate_est2genome-gene-0.0-mRNA-1	Cysteine-rich receptor kinase 10
	maker-scaffold_4128_ref0033024-exonerate_est2genome-gene-0.0-mRNA-1	cysteine-rich receptor kinase 10
	maker-scaffold_855_ref0005438-exonerate_est2genome-gene-0.0-mRNA-1	Cysteine-rich receptor kinase 10
	maker-scaffold_12449_ref0006980-exonerate_est2genome-gene-0.0-mRNA-1	cysteine-rich receptor kinase 10 isoform X1
	maker-scaffold_6777_ref0044368-exonerate_est2genome-gene-0.0-mRNA-1	cysteine-rich receptor kinase 2
	maker-scaffold_13668_ref0002154-exonerate_est2genome-gene-0.0-mRNA-1	cysteine-rich receptor kinase 20
	maker-scaffold_8441_ref0045231-exonerate_est2genome-gene-0.0-mRNA-1	cysteine-rich receptor kinase 20
	maker-scaffold_4226_ref0017958-exonerate_est2genome-gene-0.2-mRNA-1	cysteine-rich receptor kinase 25
	maker-scaffold_855_ref0005438-exonerate_est2genome-gene-0.1-mRNA-1	Cysteine-rich receptor kinase 25
	maker-scaffold_10822_ref0033269-exonerate_est2genome-gene-0.0-mRNA-1	cysteine-rich receptor kinase 35
	maker-scaffold_182_ref0000331-exonerate_est2genome-gene-0.1-mRNA-1	Cytochrome b5
	maker-scaffold_1603_ref0016430-exonerate_est2genome-gene-0.0-mRNA-1	cytochrome b561
	maker-scaffold_1887_ref0036813-exonerate_est2genome-gene-0.3-mRNA-1	Cytochrome b561 and DOMON domain-containing
	maker-scaffold_16122_ref0031619-exonerate_est2genome-gene-0.0-mRNA-1	cytochrome b561 and DOMON domain-containing At5g47530-like
	maker-scaffold_1287_ref0022523-exonerate_est2genome-gene-0.0-mRNA-1	cytochrome P450
	maker-scaffold_3846_ref0040296-exonerate_est2genome-gene-0.3-mRNA-1	cytochrome P450
	maker-scaffold_4675_ref0001294-exonerate_est2genome-gene-0.1-mRNA-1	cytochrome P450
	maker-scaffold_7941_ref0026041-exonerate_est2genome-gene-0.1-mRNA-1	cytochrome P450
	maker-scaffold_6087_ref0027108-exonerate_est2genome-gene-0.3-mRNA-1	cytochrome P450
	maker-scaffold_16225_ref0046554-exonerate_est2genome-gene-0.0-mRNA-1	Cytochrome P450 714B1
	maker-scaffold_4396_ref0019374-exonerate_est2genome-gene-0.0-mRNA-1	cytochrome P450 71A1-like
	maker-scaffold_7171_ref0038338-exonerate_est2genome-gene-0.0-mRNA-1	cytochrome P450 71A1-like
	maker-scaffold_8235_ref0022638-exonerate_est2genome-gene-0.0-mRNA-1	cytochrome P450 71A1-like
	maker-scaffold_13417_ref0037497-exonerate_est2genome-gene-0.1-mRNA-1	cytochrome P450 71A1-like
	maker-scaffold_19465_ref0040365-exonerate_est2genome-gene-0.0-mRNA-1	cytochrome P450 71A1-like
	maker-scaffold_2955_ref0043229-exonerate_est2genome-gene-0.0-mRNA-1	cytochrome P450 71A1-like
	maker-scaffold_3439_ref0029635-exonerate_est2genome-gene-0.0-mRNA-1	Cytochrome P450 71D7
	maker-scaffold_14023_ref0036539-exonerate_est2genome-gene-0.0-mRNA-1	Cytochrome P450 81D11
	maker-scaffold_4379_ref0033460-exonerate_est2genome-gene-0.4-mRNA-1	cytochrome P450 86B1-like
	maker-scaffold_539_ref0024485-exonerate_est2genome-gene-0.0-mRNA-1	cytochrome P450 90D2-like
	maker-scaffold_5292_ref0013391-exonerate_est2genome-gene-0.0-mRNA-1	Cytochrome P450 99A2
	maker-scaffold_1868_ref0047458-exonerate_est2genome-gene-0.4-mRNA-1	Cytochrome P450 99A2
	maker-scaffold_4530_ref0020502-exonerate_est2genome-gene-0.2-mRNA-1	Cytochrome P450 99A2
	maker-scaffold_4720_ref0043117-exonerate_est2genome-gene-0.0-mRNA-1	cytochrome P450 monooxygenase
	maker-scaffold_220_ref0023189-exonerate_est2genome-gene-0.2-mRNA-1	cytokinin riboside 5 -monophosphate phosphoribohydrolase LOG1-like
	maker-scaffold_6535_ref0046910-exonerate_est2genome-gene-0.0-mRNA-1	cytokinin riboside 5 -monophosphate phosphoribohydrolase LOG-like
	maker-scaffold_1944_ref0024986-exonerate_est2genome-gene-0.3-mRNA-1	Cytokinin-O-glucosyltransferase 2
	maker-scaffold_21174_ref0004587-exonerate_est2genome-gene-0.0-mRNA-1	Cytokinin-O-glucosyltransferase 2
	maker-scaffold_2343_ref0000206-exonerate_est2genome-gene-0.0-mRNA-1	cytoplasmic 2
	maker-scaffold_3736_ref0013337-exonerate_est2genome-gene-0.3-mRNA-1	cytoplasmic membrane
	maker-scaffold_11696_ref0033446-exonerate_est2genome-gene-0.0-mRNA-1	dachshund homolog 1
	maker-scaffold_6539_ref0024166-exonerate_est2genome-gene-0.1-mRNA-1	DEAD-box ATP-dependent RNA helicase 37-like
	maker-scaffold_436_ref0003328-exonerate_est2genome-gene-0.9-mRNA-1	DEAD-box ATP-dependent RNA helicase 40-like isoform X1
	maker-scaffold_329_ref0033190-exonerate_est2genome-gene-0.3-mRNA-1	dehydrin
	maker-scaffold_5639_ref0010971-exonerate_est2genome-gene-0.3-mRNA-1	dehydrin
	maker-scaffold_12536_ref0002230-exonerate_est2genome-gene-0.0-mRNA-1	dehydrin 7
	maker-scaffold_4766_ref0018122-exonerate_est2genome-gene-0.1-mRNA-1	dehydrin 7
	maker-scaffold_4766_ref0018122-exonerate_est2genome-gene-0.2-mRNA-1	dehydrin 7
	maker-scaffold_4566_ref0015013-exonerate_est2genome-gene-0.6-mRNA-1	dehydrin DHN4-like
	maker-scaffold_12364_ref0018471-exonerate_est2genome-gene-0.0-mRNA-1	dehydroascorbate reductase
	maker-scaffold_3781_ref0029601-exonerate_est2genome-gene-0.3-mRNA-1	dehydrodolichyl diphosphate syntase complex subunit nus1-like isoform X1
	maker-scaffold_6761_ref0013824-exonerate_est2genome-gene-0.0-mRNA-1	DEK-like isoform X1
	maker-scaffold_10246_ref0008207-exonerate_est2genome-gene-0.1-mRNA-1	delta-1-pyrroline-5-carboxylate synthase
	maker-scaffold_7245_ref0042597-exonerate_est2genome-gene-0.1-mRNA-1	delta-1-pyrroline-5-carboxylate synthase
	maker-scaffold_4075_ref0004435-exonerate_est2genome-gene-0.2-mRNA-1	DETOXIFICATION 16
	maker-scaffold_12480_ref0032076-exonerate_est2genome-gene-0.0-mRNA-1	DETOXIFICATION 16-like
	maker-scaffold_26645_ref0046839-exonerate_est2genome-gene-0.0-mRNA-1	DETOXIFICATION 16-like
	maker-scaffold_5197_ref0021120-exonerate_est2genome-gene-0.0-mRNA-1	DETOXIFICATION 16-like
	maker-scaffold_25598_ref0032055-exonerate_est2genome-gene-0.0-mRNA-1	DETOXIFICATION 19-like
	maker-scaffold_895_ref0038725-exonerate_est2genome-gene-0.3-mRNA-1	DETOXIFICATION 27-like
	maker-scaffold_2239_ref0043880-exonerate_est2genome-gene-0.1-mRNA-1	DETOXIFICATION 29
	maker-scaffold_10307_ref0046537-exonerate_est2genome-gene-0.0-mRNA-1	DETOXIFICATION 48
	maker-scaffold_10815_ref0027962-exonerate_est2genome-gene-0.1-mRNA-1	Diacylglycerol kinase 1
	maker-scaffold_10248_ref0008201-exonerate_est2genome-gene-0.2-mRNA-1	diacylglycerol kinase 5-like isoform X2
	maker-scaffold_5575_ref0018014-exonerate_est2genome-gene-0.1-mRNA-1	diacylglycerol O-acyltransferase 1-like
	maker-scaffold_7339_ref0014523-exonerate_est2genome-gene-0.1-mRNA-1	dicarboxylate transporter chloroplastic-like
	maker-scaffold_108_ref0001929-exonerate_est2genome-gene-1.0-mRNA-1	digalactosyldiacylglycerol synthase chloroplastic-like
	maker-scaffold_543_ref0031514-exonerate_est2genome-gene-0.0-mRNA-1	DIMBOA UDP-glucosyltransferase BX9-like
	maker-scaffold_15664_ref0025831-exonerate_est2genome-gene-0.0-mRNA-1	disulfide isomerase
	maker-scaffold_2012_ref0030962-exonerate_est2genome-gene-0.2-mRNA-1	disulfide isomerase-like 1-4
	maker-scaffold_8151_ref0009927-exonerate_est2genome-gene-0.0-mRNA-1	disulfide oxidoreductase monooxygenase oxidoreductase
	maker-scaffold_927_ref0043449-exonerate_est2genome-gene-0.0-mRNA-1	DJ-1 homolog A
	maker-scaffold_974_ref0000436-exonerate_est2genome-gene-0.1-mRNA-1	DJ-1 homolog A-like
	maker-scaffold_6683_ref0041293-exonerate_est2genome-gene-0.1-mRNA-1	DJ-1 homolog B-like
	maker-scaffold_1590_ref0025680-exonerate_est2genome-gene-0.3-mRNA-1	DJ-1 homolog D
	maker-scaffold_12214_ref0046589-exonerate_est2genome-gene-0.0-mRNA-1	DNA excision repair ERCC-1
	maker-scaffold_16522_ref0021795-exonerate_est2genome-gene-0.0-mRNA-1	DNA RNA-binding Alba
	maker-scaffold_9764_ref0021785-exonerate_est2genome-gene-0.0-mRNA-1	DNA-binding EMBP-1
	maker-scaffold_14727_ref0017259-exonerate_est2genome-gene-0.0-mRNA-1	DNA-binding EMBP-1-like
	maker-scaffold_1139_ref0047384-exonerate_est2genome-gene-0.1-mRNA-1	DNA-directed RNA polymerase I subunit RPA2
	maker-scaffold_5076_ref0007290-exonerate_est2genome-gene-0.0-mRNA-1	DNA-directed RNA polymerase II subunit 1
	maker-scaffold_7184_ref0007843-exonerate_est2genome-gene-0.0-mRNA-1	DNA-directed RNA polymerase V subunit 7-like
	maker-scaffold_13805_ref0039382-exonerate_est2genome-gene-0.0-mRNA-1	DNA-directed RNA polymerases and III subunit RPABC5
	maker-scaffold_3831_ref0009939-exonerate_est2genome-gene-0.2-mRNA-1	dnaJ ERDJ3A
	maker-scaffold_44_ref0001308-exonerate_est2genome-gene-1.2-mRNA-1	DNAse I-like superfamily
	maker-scaffold_12368_ref0018480-exonerate_est2genome-gene-0.0-mRNA-1	dof zinc finger
	maker-scaffold_13626_ref0025822-exonerate_est2genome-gene-0.0-mRNA-1	Dof zinc finger
	maker-scaffold_9591_ref0006772-exonerate_est2genome-gene-0.0-mRNA-1	dof zinc finger
	maker-scaffold_15580_ref0047029-exonerate_est2genome-gene-0.0-mRNA-1	dof zinc finger -like isoform X2
	maker-scaffold_14056_ref0007797-exonerate_est2genome-gene-0.0-mRNA-1	drought-induced RDI
	maker-scaffold_5277_ref0004288-exonerate_est2genome-gene-0.0-mRNA-1	DUF1230 family
	maker-scaffold_4277_ref0010880-exonerate_est2genome-gene-0.0-mRNA-1	DUF21 domain-containing At2g14520
	maker-scaffold_17437_ref0004801-exonerate_est2genome-gene-0.0-mRNA-1	DUF21 domain-containing At4g14240
	maker-scaffold_4385_ref0037320-exonerate_est2genome-gene-0.1-mRNA-1	DUF604-domain containing glycosyltransferase-related family
	maker-scaffold_3333_ref0002102-exonerate_est2genome-gene-0.0-mRNA-1	E3 ubiquitin- ligase ARI1
	maker-scaffold_950_ref0012942-exonerate_est2genome-gene-0.3-mRNA-1	E3 ubiquitin- ligase MARCH6
	maker-scaffold_4738_ref0025405-exonerate_est2genome-gene-0.0-mRNA-1	E3 ubiquitin- ligase Os04g0590900
	maker-scaffold_319_ref0002707-exonerate_est2genome-gene-1.1-mRNA-1	E3 ubiquitin- ligase RDUF2-like
	maker-scaffold_1583_ref0007522-exonerate_est2genome-gene-0.0-mRNA-1	E3 ubiquitin- ligase RGLG2
	maker-scaffold_2928_ref0025546-exonerate_est2genome-gene-0.1-mRNA-1	E3 ubiquitin- ligase RING1-like
	maker-scaffold_3956_ref0024840-exonerate_est2genome-gene-0.2-mRNA-1	E3 ubiquitin- ligase SINA-like 10
	maker-scaffold_1237_ref0015299-exonerate_est2genome-gene-0.4-mRNA-1	E3 ubiquitin- ligase SINA-like 10
	maker-scaffold_6152_ref0017539-exonerate_est2genome-gene-0.0-mRNA-1	E3 ubiquitin- ligase SINA-like 10
	maker-scaffold_1354_ref0028603-exonerate_est2genome-gene-0.0-mRNA-1	E3 ubiquitin- ligase SINA-like 11
	maker-scaffold_2790_ref0011580-exonerate_est2genome-gene-0.5-mRNA-1	E3 ubiquitin- ligase SINA-like 6
	maker-scaffold_13160_ref0021549-exonerate_est2genome-gene-0.0-mRNA-1	E3 ubiquitin- ligase SINAT5-like
	maker-scaffold_322_ref0033181-exonerate_est2genome-gene-0.0-mRNA-1	E3 ubiquitin- ligase XB3
	maker-scaffold_16737_ref0011889-exonerate_est2genome-gene-0.1-mRNA-1	E3 ubiquitin- ligase XB3
	maker-scaffold_19925_ref0004890-exonerate_est2genome-gene-0.0-mRNA-1	early light-induced
	maker-scaffold_11921_ref0032530-snap-gene-0.6-mRNA-1	early nodulin 1
	maker-scaffold_1865_ref0047453-exonerate_est2genome-gene-0.5-mRNA-1	early nodulin 3
	maker-scaffold_4538_ref0020496-exonerate_est2genome-gene-0.0-mRNA-1	early nodulin-75
	maker-scaffold_26051_ref0000347-exonerate_est2genome-gene-0.0-mRNA-1	Early-methionine-labelled polypeptide
	maker-scaffold_4006_ref0047185-exonerate_est2genome-gene-0.1-mRNA-1	Early-methionine-labelled polypeptide
	maker-scaffold_5976_ref0028608-exonerate_est2genome-gene-0.0-mRNA-1	electron carrier electron transporter iron ion binding
	maker-scaffold_3697_ref0045219-exonerate_est2genome-gene-0.1-mRNA-1	elicitor-responsive 1-like
	maker-scaffold_4006_ref0047185-exonerate_est2genome-gene-0.0-mRNA-1	em GEA1
	maker-scaffold_3278_ref0005069-exonerate_est2genome-gene-0.0-mRNA-1	embryonic DC-8
	maker-scaffold_2427_ref0036720-exonerate_est2genome-gene-0.2-mRNA-1	endo-1,3(4)-beta-glucanase 2
	maker-scaffold_1670_ref0036114-exonerate_est2genome-gene-0.0-mRNA-1	Endo-1,4-beta-xylanase Z
	maker-scaffold_6258_ref0043613-exonerate_est2genome-gene-0.0-mRNA-1	Endoglucanase 7
	maker-scaffold_2415_ref0041990-exonerate_est2genome-gene-0.0-mRNA-1	Enolase 1
	maker-scaffold_3184_ref0043884-exonerate_est2genome-gene-0.3-mRNA-1	ent-isokaurene C2-hydroxylase-like
	maker-scaffold_10807_ref0045873-exonerate_est2genome-gene-0.1-mRNA-1	ethanolamine-phosphate cytidylyltransferase-like
	maker-scaffold_7602_ref0030935-exonerate_est2genome-gene-0.0-mRNA-1	ETHYLENE INSENSITIVE 3-like 1
	maker-scaffold_10934_ref0042770-exonerate_est2genome-gene-0.0-mRNA-1	ethylene-responsive element binding 2
	maker-scaffold_3505_ref0001442-exonerate_est2genome-gene-0.2-mRNA-1	Ethylene-responsive transcription factor 1
	maker-scaffold_11273_ref0030427-exonerate_est2genome-gene-0.0-mRNA-1	ethylene-responsive transcription factor ERF027-like
	maker-scaffold_4352_ref0046077-exonerate_est2genome-gene-0.5-mRNA-1	ethylene-responsive transcription factor ERF105-like
	maker-scaffold_13610_ref0007693-exonerate_est2genome-gene-0.1-mRNA-1	ethylene-responsive transcription factor ERF118
	maker-scaffold_5106_ref0001328-exonerate_est2genome-gene-0.3-mRNA-1	Eukaryotic translation initiation factor 3 subunit
	maker-scaffold_2053_ref0007586-exonerate_est2genome-gene-0.2-mRNA-1	eukaryotic translation initiation factor 6-2
	maker-scaffold_10917_ref0030268-exonerate_est2genome-gene-0.1-mRNA-1	exocyst complex component SEC3A-like
	snap_masked-scaffold_25_ref0012211-processed-gene-1.24-mRNA-1	EXPA9_ORYSJ ame: Full=Expansin-A9 ame: Full=Alpha-expansin-9 ame: Full= 9 ame: Full= 9 ame: Full= Flags: Precursor
	maker-scaffold_9409_ref0024239-exonerate_est2genome-gene-0.0-mRNA-1	expansin EXPB3
	snap_masked-scaffold_1642_ref0041456-processed-gene-0.12-mRNA-1	expansin Os-EXPA3
	maker-scaffold_2558_ref0016388-exonerate_est2genome-gene-0.2-mRNA-1	expansin-like A1
	maker-scaffold_554_ref0013552-exonerate_est2genome-gene-0.2-mRNA-1	FAD-dependent urate hydroxylase-like
	maker-scaffold_2079_ref0020170-exonerate_est2genome-gene-0.1-mRNA-1	farnesyl pyrophosphate synthase
	maker-scaffold_2379_ref0043197-exonerate_est2genome-gene-0.0-mRNA-1	FBD-associated F-box At5g38590-like
	maker-scaffold_2739_ref0022587-exonerate_est2genome-gene-0.2-mRNA-1	F-box At1g60400-like
	maker-scaffold_6881_ref0011261-exonerate_est2genome-gene-0.0-mRNA-1	F-box At2g32560-like
	maker-scaffold_8339_ref0001879-exonerate_est2genome-gene-0.0-mRNA-1	F-box At5g07610-like
	maker-scaffold_16882_ref0036555-exonerate_est2genome-gene-0.0-mRNA-1	F-box At5g49610-like
	maker-scaffold_4511_ref0047327-exonerate_est2genome-gene-0.3-mRNA-1	F-box At5g49610-like
	maker-scaffold_9090_ref0012191-exonerate_est2genome-gene-0.0-mRNA-1	F-box domain containing
	maker-scaffold_927_ref0043449-exonerate_est2genome-gene-0.3-mRNA-1	F-box family -like
	maker-scaffold_8583_ref0008719-exonerate_est2genome-gene-0.2-mRNA-1	F-box family -like
	maker-scaffold_3074_ref0001865-exonerate_est2genome-gene-0.1-mRNA-1	F-box FBD LRR-repeat At2g04230-like
	maker-scaffold_17640_ref0016267-exonerate_est2genome-gene-0.0-mRNA-1	F-box FBD LRR-repeat At4g03220
	maker-scaffold_3608_ref0016459-exonerate_est2genome-gene-0.2-mRNA-1	F-box FBD LRR-repeat At4g03220
	maker-scaffold_20062_ref0000249-exonerate_est2genome-gene-0.0-mRNA-1	F-box FBD LRR-repeat At4g03220
	maker-scaffold_8229_ref0004594-exonerate_est2genome-gene-0.1-mRNA-1	F-box FBD LRR-repeat At5g22660-like
	maker-scaffold_12573_ref0027446-exonerate_est2genome-gene-0.0-mRNA-1	F-box LRR-repeat 10
	maker-scaffold_11216_ref0042942-exonerate_est2genome-gene-0.2-mRNA-1	F-box SKIP5
	maker-scaffold_7750_ref0022831-exonerate_est2genome-gene-0.1-mRNA-1	ferredoxin-thioredoxin reductase catalytic chloroplastic
	maker-scaffold_20274_ref0024756-exonerate_est2genome-gene-0.0-mRNA-1	ferric reduction oxidase 2-like
	maker-scaffold_16362_ref0009021-exonerate_est2genome-gene-0.0-mRNA-1	ferritin 1A
	maker-scaffold_896_ref0038726-exonerate_est2genome-gene-0.3-mRNA-1	fiber Fb19
	maker-scaffold_5918_ref0031778-exonerate_est2genome-gene-0.0-mRNA-1	fiber Fb34
	maker-scaffold_16407_ref0033531-exonerate_est2genome-gene-0.0-mRNA-1	fiber Fb34
	maker-scaffold_582_ref0004689-exonerate_est2genome-gene-0.0-mRNA-1	fiber Fb34
	maker-scaffold_7892_ref0014401-exonerate_est2genome-gene-0.2-mRNA-1	FIP1[V]
	maker-scaffold_25134_ref0035130-exonerate_est2genome-gene-0.0-mRNA-1	Flavo wrbA
	maker-scaffold_4211_ref0043078-exonerate_est2genome-gene-0.0-mRNA-1	flavonoid 3 -hydroxylase
	maker-scaffold_4481_ref0040498-exonerate_est2genome-gene-0.3-mRNA-1	Flavonoid 3 -monooxygenase
	maker-scaffold_4481_ref0040498-exonerate_est2genome-gene-0.1-mRNA-1	Flavonoid 3 -monooxygenase
	maker-scaffold_4390_ref0019376-exonerate_est2genome-gene-0.1-mRNA-1	flavonol synthase flavanone 3-hydroxylase-like
	maker-scaffold_283_ref0033868-exonerate_est2genome-gene-0.3-mRNA-1	forkhead box H1-like
	maker-scaffold_13057_ref0016718-exonerate_est2genome-gene-0.0-mRNA-1	formin 16
	maker-scaffold_3659_ref0023713-exonerate_est2genome-gene-0.2-mRNA-1	formin 5
	maker-scaffold_6858_ref0012602-exonerate_est2genome-gene-0.1-mRNA-1	fringe expressed
	maker-scaffold_2369_ref0012738-exonerate_est2genome-gene-0.3-mRNA-1	FT-interacting 1-like
	maker-scaffold_12821_ref0014362-exonerate_est2genome-gene-0.1-mRNA-1	FTSH protease 4-
	maker-scaffold_4405_ref0040743-exonerate_est2genome-gene-0.0-mRNA-1	GABA transporter 1
	maker-scaffold_4538_ref0020496-exonerate_est2genome-gene-0.2-mRNA-1	Galactan beta-1,4-galactosyltransferase GALS1
	maker-scaffold_2827_ref0004190-exonerate_est2genome-gene-0.0-mRNA-1	galactinol synthase 1
	maker-scaffold_13039_ref0005884-exonerate_est2genome-gene-0.1-mRNA-1	galactinol synthase 2
	maker-scaffold_9076_ref0023146-exonerate_est2genome-gene-0.1-mRNA-1	galactinol synthase 2-like
	maker-scaffold_16017_ref0019216-exonerate_est2genome-gene-0.0-mRNA-1	galactinol--sucrose galactosyltransferase
	maker-scaffold_2410_ref0041987-exonerate_est2genome-gene-0.5-mRNA-1	gamma-glutamylcyclotransferase At3g02910
	maker-scaffold_15260_ref0023129-exonerate_est2genome-gene-0.1-mRNA-1	GATA transcription factor 1-like
	maker-scaffold_7519_ref0016284-exonerate_est2genome-gene-0.3-mRNA-1	GATA transcription factor family
	maker-scaffold_1396_ref0006782-exonerate_est2genome-gene-0.0-mRNA-1	G-box-binding factor 1
	maker-scaffold_7973_ref0026101-exonerate_est2genome-gene-0.1-mRNA-1	G-box-binding factor 3-like
	maker-scaffold_4901_ref0021606-exonerate_est2genome-gene-0.0-mRNA-1	G-box-binding factor 4
	maker-scaffold_2777_ref0045861-exonerate_est2genome-gene-0.0-mRNA-1	GDSL esterase lipase
	maker-scaffold_2777_ref0045861-exonerate_est2genome-gene-0.1-mRNA-1	GDSL esterase lipase
	maker-scaffold_1822_ref0022575-exonerate_est2genome-gene-0.0-mRNA-1	GDT1 4
	maker-scaffold_18264_ref0038378-exonerate_est2genome-gene-0.0-mRNA-1	GEM 5
	maker-scaffold_12432_ref0025169-exonerate_est2genome-gene-0.1-mRNA-1	geraniol 8-hydroxylase-like
	maker-scaffold_7540_ref0023568-exonerate_est2genome-gene-0.0-mRNA-1	geraniol 8-hydroxylase-like
	maker-scaffold_5374_ref0030002-exonerate_est2genome-gene-0.0-mRNA-1	Gibberellin 2-beta-dioxygenase
	maker-scaffold_7191_ref0025967-exonerate_est2genome-gene-0.1-mRNA-1	gibberellin 2-beta-dioxygenase
	maker-scaffold_15740_ref0047604-exonerate_est2genome-gene-0.0-mRNA-1	gibberellin 2-beta-dioxygenase 1
	maker-scaffold_10163_ref0012562-exonerate_est2genome-gene-0.0-mRNA-1	Globulin-1 S allele
	maker-scaffold_310_ref0002706-exonerate_est2genome-gene-1.4-mRNA-1	Globulin-1 S allele
	snap_masked-scaffold_21788_ref0011742-processed-gene-0.0-mRNA-1	glucan endo-1,3-beta-D-glucosidase
	maker-scaffold_3392_ref0039788-exonerate_est2genome-gene-0.1-mRNA-1	Glucan endo-1,3-beta-glucosidase
	maker-scaffold_2088_ref0014665-exonerate_est2genome-gene-0.3-mRNA-1	glucan endo-1,3-beta-glucosidase 1
	maker-scaffold_10725_ref0038306-exonerate_est2genome-gene-0.0-mRNA-1	Glucan endo-1,3-beta-glucosidase 14
	maker-scaffold_13286_ref0047560-exonerate_est2genome-gene-0.1-mRNA-1	Glucan endo-1,3-beta-glucosidase 14
	snap_masked-scaffold_3448_ref0010058-processed-gene-0.2-mRNA-1	glucan endo-1,3-beta-glucosidase 5
	snap_masked-scaffold_18500_ref0028760-processed-gene-0.1-mRNA-1	glucan endo-1,3-beta-glucosidase 6-like
	maker-scaffold_2973_ref0030799-exonerate_est2genome-gene-0.0-mRNA-1	glucan endo-1,3-beta-glucosidase 6-like
	maker-scaffold_7839_ref0025449-exonerate_est2genome-gene-0.3-mRNA-1	glucan endo-1,3-beta-glucosidase 7
	snap_masked-scaffold_2175_ref0046287-processed-gene-0.12-mRNA-1	glucan endo-1,3-beta-glucosidase 7-like isoform X1
	maker-scaffold_723_ref0037575-exonerate_est2genome-gene-0.1-mRNA-1	glucan endo-1,3-beta-glucosidase 8
	maker-scaffold_9620_ref0006798-exonerate_est2genome-gene-0.2-mRNA-1	glucan endo-1,3-beta-glucosidase 8
	maker-scaffold_4060_ref0034900-exonerate_est2genome-gene-0.0-mRNA-1	glucan endo-1,3-beta-glucosidase 8-like
	maker-scaffold_2248_ref0015100-exonerate_est2genome-gene-0.0-mRNA-1	glucose and ribitol dehydrogenase homolog
	maker-scaffold_3027_ref0043252-exonerate_est2genome-gene-0.0-mRNA-1	glucuronosyltransferase PGSIP8
	maker-scaffold_2145_ref0024453-exonerate_est2genome-gene-0.2-mRNA-1	Glutamate decarboxylase
	maker-scaffold_2512_ref0039703-exonerate_est2genome-gene-0.2-mRNA-1	Glutamate receptor
	maker-scaffold_2512_ref0039703-exonerate_est2genome-gene-0.3-mRNA-1	Glutamate receptor
	maker-scaffold_12373_ref0036458-exonerate_est2genome-gene-0.0-mRNA-1	glutamate receptor -like
	maker-scaffold_9226_ref0017993-exonerate_est2genome-gene-0.1-mRNA-1	glutamine amidotransferase
	maker-scaffold_7812_ref0012675-exonerate_est2genome-gene-0.0-mRNA-1	glutamine synthetase
	maker-scaffold_2343_ref0000206-exonerate_est2genome-gene-0.1-mRNA-1	Glutamine synthetase cytosolic isozyme 1-3
	maker-scaffold_3864_ref0004422-exonerate_est2genome-gene-0.2-mRNA-1	glutathione chloroplastic
	maker-scaffold_21214_ref0033325-exonerate_est2genome-gene-0.0-mRNA-1	glutathione S-transferase
	maker-scaffold_309_ref0020776-exonerate_est2genome-gene-0.0-mRNA-1	Glutathione S-transferase 3
	maker-scaffold_18784_ref0025270-exonerate_est2genome-gene-0.0-mRNA-1	glutathione S-transferase GSTU6
	maker-scaffold_844_ref0047495-exonerate_est2genome-gene-0.0-mRNA-1	glutathione S-transferase T3-like
	maker-scaffold_1555_ref0000366-exonerate_est2genome-gene-0.1-mRNA-1	glutathione S-transferase U17-like
	maker-scaffold_17511_ref0038348-exonerate_est2genome-gene-0.0-mRNA-1	glutathione transferase
	maker-scaffold_4704_ref0007237-exonerate_est2genome-gene-0.3-mRNA-1	glutathione transferase
	maker-scaffold_4774_ref0000119-exonerate_est2genome-gene-0.1-mRNA-1	glutathione transferase
	maker-scaffold_662_ref0002225-exonerate_est2genome-gene-0.6-mRNA-1	glyceraldehyde-3-phosphate dehydrogenase cytosolic
	maker-scaffold_3248_ref0035500-exonerate_est2genome-gene-0.0-mRNA-1	glycerol-3-phosphate acyltransferase 1
	maker-scaffold_222_ref0023187-exonerate_est2genome-gene-1.1-mRNA-1	glycerol-3-phosphate transporter 1
	maker-scaffold_3668_ref0028973-exonerate_est2genome-gene-0.0-mRNA-1	glycerol-3-phosphate transporter 1
	maker-scaffold_16367_ref0007907-exonerate_est2genome-gene-0.0-mRNA-1	glycerophosphodiester phosphodiesterase chloroplastic-like
	maker-scaffold_16011_ref0019224-exonerate_est2genome-gene-0.1-mRNA-1	glycolipid transfer 3
	maker-scaffold_1440_ref0021158-exonerate_est2genome-gene-0.0-mRNA-1	Glycosyl hydrolase family 10 expressed
	maker-scaffold_1952_ref0042706-exonerate_est2genome-gene-0.2-mRNA-1	GPI inositol-deacylase (DUF1218)
	maker-scaffold_2742_ref0002755-exonerate_est2genome-gene-0.4-mRNA-1	GPI mannosyltransferase 3
	maker-scaffold_12654_ref0017182-exonerate_est2genome-gene-0.0-mRNA-1	GTP-binding SAR1A
	maker-scaffold_11720_ref0041672-exonerate_est2genome-gene-0.0-mRNA-1	G-type lectin S-receptor-like serine threonine- kinase At1g34300
	maker-scaffold_13174_ref0003537-exonerate_est2genome-gene-0.0-mRNA-1	G-type lectin S-receptor-like serine threonine- kinase B120
	maker-scaffold_2422_ref0036715-exonerate_est2genome-gene-0.1-mRNA-1	harpin binding 1
	maker-scaffold_8522_ref0019595-exonerate_est2genome-gene-0.2-mRNA-1	heat shock 70 kDa 8
	maker-scaffold_8139_ref0045759-exonerate_est2genome-gene-0.1-mRNA-1	heat shock 90
	maker-scaffold_3304_ref0020202-exonerate_est2genome-gene-0.0-mRNA-1	heat shock factor
	maker-scaffold_4363_ref0002971-exonerate_est2genome-gene-0.0-mRNA-1	heat shock transcription factor A2
	maker-scaffold_2446_ref0047428-exonerate_est2genome-gene-0.2-mRNA-1	Heat stress transcription factor A-2b
	maker-scaffold_5674_ref0034274-exonerate_est2genome-gene-0.1-mRNA-1	heat stress transcription factor A-2c-like
	maker-scaffold_679_ref0020295-exonerate_est2genome-gene-0.0-mRNA-1	heat stress transcription factor A-4d-like
	maker-scaffold_4386_ref0037319-exonerate_est2genome-gene-0.4-mRNA-1	heat stress transcription factor B-2b-like
	maker-scaffold_39234_ref0027345-exonerate_est2genome-gene-0.0-mRNA-1	Heat stress transcription factor C-1a
	maker-scaffold_22587_ref0038257-exonerate_est2genome-gene-0.0-mRNA-1	heat stress transcription factor C-1b-like
	maker-scaffold_10734_ref0046517-exonerate_est2genome-gene-0.1-mRNA-1	Heat stress transcription factor C-2b
	maker-scaffold_3846_ref0040296-exonerate_est2genome-gene-0.0-mRNA-1	HEAT-STRESS-ASSOCIATED 32
	maker-scaffold_665_ref0002222-exonerate_est2genome-gene-0.4-mRNA-1	heavy metal-associated domain containing
	maker-scaffold_7587_ref0000035-exonerate_est2genome-gene-0.0-mRNA-1	heavy metal-associated domain containing expressed
	maker-scaffold_8066_ref0030112-exonerate_est2genome-gene-0.0-mRNA-1	heavy metal-associated domain containing expressed
	maker-scaffold_2577_ref0003848-exonerate_est2genome-gene-0.0-mRNA-1	heavy metal-associated isoprenylated plant 21
	maker-scaffold_30_ref0030220-exonerate_est2genome-gene-0.1-mRNA-1	heavy metal-associated isoprenylated plant 26-like
	maker-scaffold_6433_ref0002945-exonerate_est2genome-gene-0.3-mRNA-1	heavy metal-associated isoprenylated plant 26-like
	maker-scaffold_2151_ref0010420-exonerate_est2genome-gene-0.5-mRNA-1	heavy-metal-associated domain-containing family
	maker-scaffold_12594_ref0016567-exonerate_est2genome-gene-0.0-mRNA-1	heptahelical transmembrane ADIPOR2-like
	maker-scaffold_15078_ref0034529-exonerate_est2genome-gene-0.0-mRNA-1	heptahelical transmembrane ADIPOR2-like
	maker-scaffold_7835_ref0025455-exonerate_est2genome-gene-0.1-mRNA-1	Hexokinase-6
	maker-scaffold_6199_ref0042523-exonerate_est2genome-gene-0.0-mRNA-1	hexose carrier HEX6-like
	maker-scaffold_7034_ref0037716-exonerate_est2genome-gene-0.0-mRNA-1	hexuronate transporter
	maker-scaffold_19446_ref0033443-exonerate_est2genome-gene-0.1-mRNA-1	HGA- ,expressed
	maker-scaffold_14872_ref0028208-exonerate_est2genome-gene-0.1-mRNA-1	High molecular mass early light-inducible chloroplastic
	maker-scaffold_4670_ref0001299-exonerate_est2genome-gene-0.3-mRNA-1	High molecular mass early light-inducible chloroplastic
	maker-scaffold_5181_ref0003069-exonerate_est2genome-gene-0.1-mRNA-1	high-affinity potassium transporter
	maker-scaffold_990_ref0044737-exonerate_est2genome-gene-0.0-mRNA-1	high-affinity potassium transporter
	maker-scaffold_2180_ref0003188-exonerate_est2genome-gene-0.1-mRNA-1	HIPL1 -like isoform X1
	maker-scaffold_7409_ref0031847-exonerate_est2genome-gene-0.1-mRNA-1	Hippocampus abundant transcript 1
	maker-scaffold_20_ref0012206-exonerate_est2genome-gene-2.3-mRNA-1	histidine-containing phosphotransfer 4
	maker-scaffold_4261_ref0005558-exonerate_est2genome-gene-0.0-mRNA-1	histone H1
	maker-scaffold_1851_ref0042052-exonerate_est2genome-gene-0.7-mRNA-1	histone-lysine N-methyltransferase ASHR2
	maker-scaffold_9073_ref0023143-exonerate_est2genome-gene-0.0-mRNA-1	HLH DNA-binding domain superfamily
	maker-scaffold_92_ref0040974-exonerate_est2genome-gene-0.0-mRNA-1	HLH DNA-binding domain superfamily
	maker-scaffold_1610_ref0046847-exonerate_est2genome-gene-0.1-mRNA-1	homeobox BEL1 homolog
	maker-scaffold_2722_ref0040404-exonerate_est2genome-gene-0.1-mRNA-1	homeobox knotted-1-like 1
	maker-scaffold_25586_ref0014048-exonerate_est2genome-gene-0.0-mRNA-1	Homeobox-leucine zipper HAT4
	maker-scaffold_10865_ref0008247-exonerate_est2genome-gene-0.0-mRNA-1	Homeobox-leucine zipper HOX10
	maker-scaffold_10865_ref0008247-exonerate_est2genome-gene-0.1-mRNA-1	Homeobox-leucine zipper HOX10
	maker-scaffold_7887_ref0032346-exonerate_est2genome-gene-0.2-mRNA-1	homeobox-leucine zipper HOX20
	maker-scaffold_29_ref0012215-exonerate_est2genome-gene-2.3-mRNA-1	homeobox-leucine zipper HOX22-like
	maker-scaffold_2427_ref0036720-exonerate_est2genome-gene-0.1-mRNA-1	homeobox-leucine zipper HOX25
	maker-scaffold_8060_ref0030110-exonerate_est2genome-gene-0.0-mRNA-1	homeobox-leucine zipper HOX29
	maker-scaffold_11239_ref0007025-exonerate_est2genome-gene-0.0-mRNA-1	homeobox-leucine zipper HOX32
	maker-scaffold_11433_ref0026116-exonerate_est2genome-gene-0.0-mRNA-1	homeobox-leucine zipper HOX4
	maker-scaffold_2830_ref0029283-exonerate_est2genome-gene-0.2-mRNA-1	homeodomain-like transcription factor superfamily
	maker-scaffold_6955_ref0011933-exonerate_est2genome-gene-0.1-mRNA-1	HORMA domain-containing 1 isoform X1
	maker-scaffold_11596_ref0004790-exonerate_est2genome-gene-0.1-mRNA-1	hsp20 alpha crystallin family
	maker-scaffold_4721_ref0043116-exonerate_est2genome-gene-0.1-mRNA-1	HTH-type transcriptional regulator
	maker-scaffold_4987_ref0019886-exonerate_est2genome-gene-0.0-mRNA-1	HVA22 e
	maker-scaffold_2969_ref0000236-exonerate_est2genome-gene-0.0-mRNA-1	HVA22-like isoform X1
	maker-scaffold_1493_ref0026665-exonerate_est2genome-gene-0.2-mRNA-1	hydrolyzing O-glycosyl compound precursor
	maker-scaffold_10620_ref0048412-exonerate_est2genome-gene-0.2-mRNA-1	hydroxyproline-rich glyco
	maker-scaffold_675_ref0020299-exonerate_est2genome-gene-0.6-mRNA-1	hypothetical protein
	maker-scaffold_2414_ref0041991-exonerate_est2genome-gene-0.1-mRNA-1	hypothetical protein BRADI_4g14580
	maker-scaffold_1384_ref0037373-exonerate_est2genome-gene-0.0-mRNA-1	hypothetical protein F775_00944
	maker-scaffold_20474_ref0027740-exonerate_est2genome-gene-0.1-mRNA-1	hypothetical protein F775_01888
	maker-scaffold_2933_ref0043948-exonerate_est2genome-gene-0.3-mRNA-1	hypothetical protein F775_04196
	maker-scaffold_7320_ref0045036-exonerate_est2genome-gene-0.0-mRNA-1	hypothetical protein F775_08721
	maker-scaffold_6036_ref0044028-exonerate_est2genome-gene-0.3-mRNA-1	hypothetical protein F775_12614
	maker-scaffold_9487_ref0026006-exonerate_est2genome-gene-0.0-mRNA-1	hypothetical protein F775_12894
	maker-scaffold_14809_ref0033494-exonerate_est2genome-gene-0.0-mRNA-1	hypothetical protein F775_16685
	maker-scaffold_724_ref0037572-exonerate_est2genome-gene-0.0-mRNA-1	hypothetical protein F775_21329
	maker-scaffold_2111_ref0018533-exonerate_est2genome-gene-0.1-mRNA-1	hypothetical protein F775_22201
	maker-scaffold_8168_ref0040287-exonerate_est2genome-gene-0.1-mRNA-1	hypothetical protein F775_22732
	maker-scaffold_7601_ref0013242-exonerate_est2genome-gene-0.0-mRNA-1	hypothetical protein F775_24397
	maker-scaffold_14201_ref0019300-exonerate_est2genome-gene-0.1-mRNA-1	hypothetical protein F775_24479
	maker-scaffold_11484_ref0037655-exonerate_est2genome-gene-0.0-mRNA-1	hypothetical protein F775_26234
	maker-scaffold_10793_ref0022125-exonerate_est2genome-gene-0.0-mRNA-1	hypothetical protein F775_26974
	maker-scaffold_8363_ref0043218-exonerate_est2genome-gene-0.1-mRNA-1	hypothetical protein F775_27489
	maker-scaffold_2111_ref0018533-exonerate_est2genome-gene-0.2-mRNA-1	hypothetical protein F775_27498
	maker-scaffold_8054_ref0012098-exonerate_est2genome-gene-0.0-mRNA-1	hypothetical protein F775_29621
	maker-scaffold_5190_ref0021123-exonerate_est2genome-gene-0.0-mRNA-1	hypothetical protein F775_30998
	maker-scaffold_7069_ref0037711-exonerate_est2genome-gene-0.2-mRNA-1	hypothetical protein MP_TR23491_c0_g1_i1_g.68307, partial
	maker-scaffold_893_ref0038731-exonerate_est2genome-gene-0.5-mRNA-1	hypothetical protein SORBI_003G286800
	maker-scaffold_6913_ref0012420-exonerate_est2genome-gene-0.0-mRNA-1	hypothetical protein SORBIDRAFT_03g006230
	maker-scaffold_10325_ref0033922-exonerate_est2genome-gene-0.0-mRNA-1	hypothetical protein TRIUR3_02696
	maker-scaffold_791_ref0008798-exonerate_est2genome-gene-0.1-mRNA-1	hypothetical protein TRIUR3_12786
	maker-scaffold_5021_ref0001772-exonerate_est2genome-gene-0.0-mRNA-1	hypothetical protein TRIUR3_13487
	maker-scaffold_16094_ref0009662-exonerate_est2genome-gene-0.0-mRNA-1	hypothetical protein TRIUR3_20746
	maker-scaffold_5302_ref0047903-exonerate_est2genome-gene-0.0-mRNA-1	hypothetical protein TRIUR3_25679
	maker-scaffold_25817_ref0011539-exonerate_est2genome-gene-0.0-mRNA-1	hypothetical protein TRIUR3_34766
	maker-scaffold_4765_ref0018119-exonerate_est2genome-gene-0.3-mRNA-1	IMPACT family member in pol 5 region
	maker-scaffold_13735_ref0017826-exonerate_est2genome-gene-0.0-mRNA-1	importin-11 isoform X1
	maker-scaffold_15453_ref0008137-exonerate_est2genome-gene-0.1-mRNA-1	indole-2-monooxygenase-like
	maker-scaffold_13163_ref0021548-exonerate_est2genome-gene-0.0-mRNA-1	Indole-3-glycerol phosphate chloroplastic
	maker-scaffold_16191_ref0011943-exonerate_est2genome-gene-0.1-mRNA-1	indole-3-glycerol phosphate chloroplastic-like
	maker-scaffold_2735_ref0022593-exonerate_est2genome-gene-0.1-mRNA-1	indole-3-pyruvate monooxygenase YUCCA2-like
	maker-scaffold_5342_ref0024728-exonerate_est2genome-gene-0.0-mRNA-1	Inorganic pyrophosphatase 2
	maker-scaffold_498_ref0037562-exonerate_est2genome-gene-0.0-mRNA-1	inorganic pyrophosphatase 3
	maker-scaffold_7301_ref0032444-exonerate_est2genome-gene-0.3-mRNA-1	integral membrane
	maker-scaffold_5470_ref0040663-exonerate_est2genome-gene-0.1-mRNA-1	Internal alternative NAD(P)H-ubiquinone oxidoreductase mitochondrial
	maker-scaffold_6079_ref0024354-exonerate_est2genome-gene-0.2-mRNA-1	internal alternative NAD(P)H-ubiquinone oxidoreductase mitochondrial-like
	maker-scaffold_8760_ref0000789-exonerate_est2genome-gene-0.0-mRNA-1	inverted formin-2-like
	maker-scaffold_328_ref0033189-exonerate_est2genome-gene-0.0-mRNA-1	iron-sulfur cluster assembly 1-like
	maker-scaffold_328_ref0033189-exonerate_est2genome-gene-0.1-mRNA-1	iron-sulfur cluster assembly 1-like
	maker-scaffold_14118_ref0033408-exonerate_est2genome-gene-0.0-mRNA-1	kDa class I heat shock
	maker-scaffold_5322_ref0035437-exonerate_est2genome-gene-0.2-mRNA-1	kDa class III heat shock
	maker-scaffold_6161_ref0023081-exonerate_est2genome-gene-0.1-mRNA-1	kDa heat shock mitochondrial
	maker-scaffold_11652_ref0008383-exonerate_est2genome-gene-0.0-mRNA-1	kDa heat-shock
	maker-scaffold_7970_ref0026100-exonerate_est2genome-gene-0.1-mRNA-1	ketohexokinase-like isoform X1
	maker-scaffold_12125_ref0043969-exonerate_est2genome-gene-0.0-mRNA-1	kinase and PP2C-like domain-containing
	maker-scaffold_1903_ref0001342-exonerate_est2genome-gene-0.5-mRNA-1	kinase chloroplastic
	maker-scaffold_371_ref0040301-exonerate_est2genome-gene-0.3-mRNA-1	kynurenine formamidase isoform X3
	maker-scaffold_4505_ref0009893-exonerate_est2genome-gene-0.0-mRNA-1	laccase-15-like
	maker-scaffold_7096_ref0023492-exonerate_est2genome-gene-0.1-mRNA-1	lactoylglutathione lyase
	maker-scaffold_10018_ref0043405-exonerate_est2genome-gene-0.1-mRNA-1	lactoylglutathione lyase
	maker-scaffold_484_ref0019636-exonerate_est2genome-gene-0.2-mRNA-1	L-ascorbate oxidase
	maker-scaffold_2937_ref0007375-exonerate_est2genome-gene-0.0-mRNA-1	late blight resistance homolog R1B-19
	maker-scaffold_733_ref0019654-exonerate_est2genome-gene-0.2-mRNA-1	late embryogenesis abundant 1-like
	maker-scaffold_392_ref0000953-exonerate_est2genome-gene-0.5-mRNA-1	late embryogenesis abundant D-34-like
	maker-scaffold_2032_ref0043421-exonerate_est2genome-gene-0.1-mRNA-1	late embryogenesis abundant Lea14-A-like
	maker-scaffold_1672_ref0036116-exonerate_est2genome-gene-0.0-mRNA-1	LAZ1 homolog 2
	maker-scaffold_2410_ref0041987-exonerate_est2genome-gene-0.2-mRNA-1	leucine-rich repeat receptor kinase PEPR2
	maker-scaffold_6910_ref0018070-exonerate_est2genome-gene-0.0-mRNA-1	leucine-rich repeat receptor kinase TDR
	maker-scaffold_491_ref0037555-exonerate_est2genome-gene-0.6-mRNA-1	leucine-rich repeat receptor-like kinase FLORAL ORGAN NUMBER1
	maker-scaffold_320_ref0033183-exonerate_est2genome-gene-0.0-mRNA-1	Light-sensor kinase
	maker-scaffold_2221_ref0010170-exonerate_est2genome-gene-0.2-mRNA-1	limonoid UDP-glucosyltransferase
	maker-scaffold_8309_ref0032427-exonerate_est2genome-gene-0.1-mRNA-1	lipase PLAT LH2
	maker-scaffold_15875_ref0001525-exonerate_est2genome-gene-0.1-mRNA-1	lipase precursor
	maker-scaffold_11574_ref0044122-exonerate_est2genome-gene-0.0-mRNA-1	lipase-like PAD4
	maker-scaffold_457_ref0014072-exonerate_est2genome-gene-0.0-mRNA-1	lipid phosphate phosphatase chloroplastic
	maker-scaffold_1378_ref0015995-exonerate_est2genome-gene-0.2-mRNA-1	lipid phosphate phosphatase delta
	maker-scaffold_3280_ref0010482-exonerate_est2genome-gene-0.0-mRNA-1	Lipoate- ligase A
	maker-scaffold_3107_ref0045699-exonerate_est2genome-gene-0.0-mRNA-1	lipopolysaccharide-induced tumor necrosis factor-alpha factor homolog
	maker-scaffold_14669_ref0004090-exonerate_est2genome-gene-0.0-mRNA-1	lipoxygenase 5
	maker-scaffold_195_ref0030885-exonerate_est2genome-gene-1.1-mRNA-1	L-lactate dehydrogenase
	maker-scaffold_5058_ref0019897-exonerate_est2genome-gene-0.3-mRNA-1	L-lactate dehydrogenase
	maker-scaffold_36_ref0030222-exonerate_est2genome-gene-1.5-mRNA-1	long chain acyl- synthetase 8
	maker-scaffold_9398_ref0036672-exonerate_est2genome-gene-0.0-mRNA-1	LOV domain-containing
	maker-scaffold_11849_ref0010002-exonerate_est2genome-gene-0.0-mRNA-1	low affinity sulfate transporter 3-like
	maker-scaffold_484_ref0019636-exonerate_est2genome-gene-0.4-mRNA-1	LRR receptor-like serine threonine- kinase
	maker-scaffold_3632_ref0034393-exonerate_est2genome-gene-0.1-mRNA-1	LRR receptor-like serine threonine- kinase
	maker-scaffold_5871_ref0040214-exonerate_est2genome-gene-0.0-mRNA-1	L-type lectin-domain containing receptor kinase
	maker-scaffold_2247_ref0015099-exonerate_est2genome-gene-0.0-mRNA-1	L-type lectin-domain containing receptor kinase -like
	maker-scaffold_8548_ref0030290-exonerate_est2genome-gene-0.0-mRNA-1	L-type lectin-domain containing receptor kinase -like
	maker-scaffold_2357_ref0030739-exonerate_est2genome-gene-0.0-mRNA-1	L-type lectin-domain containing receptor kinase -like
	maker-scaffold_4446_ref0017404-exonerate_est2genome-gene-0.0-mRNA-1	L-type lectin-domain containing receptor kinase -like
	maker-scaffold_13949_ref0001019-exonerate_est2genome-gene-0.1-mRNA-1	lysine histidine transporter 1-like
	maker-scaffold_16060_ref0018405-exonerate_est2genome-gene-0.0-mRNA-1	lysine histidine transporter 1-like
	maker-scaffold_6013_ref0042820-exonerate_est2genome-gene-0.3-mRNA-1	lysine histidine transporter-like 6
	maker-scaffold_914_ref0038169-exonerate_est2genome-gene-0.0-mRNA-1	lysine histidine transporter-like 8
	maker-scaffold_10768_ref0013133-exonerate_est2genome-gene-0.0-mRNA-1	lysine ketoglutarate reductase trans-splicing 1
	maker-scaffold_10367_ref0010654-exonerate_est2genome-gene-0.1-mRNA-1	lysine ketoglutarate reductase trans-splicing related 1
	maker-scaffold_8067_ref0030113-exonerate_est2genome-gene-0.0-mRNA-1	Lysine-specific demethylase 3B
	maker-scaffold_1828_ref0022567-exonerate_est2genome-gene-0.2-mRNA-1	lysophospholipid acyltransferase LPEAT2
	maker-scaffold_327_ref0033186-exonerate_est2genome-gene-0.9-mRNA-1	MACPF domain-containing NSL1
	maker-scaffold_6002_ref0025562-exonerate_est2genome-gene-0.0-mRNA-1	MADS-box SOC1-like isoform X1
	maker-scaffold_7524_ref0034213-exonerate_est2genome-gene-0.0-mRNA-1	MADS-box transcription factor 26
	maker-scaffold_1280_ref0022518-exonerate_est2genome-gene-0.1-mRNA-1	MADS-box transcription factor 32
	maker-scaffold_2702_ref0027944-exonerate_est2genome-gene-0.3-mRNA-1	major facilitator superfamily domain-containing 12-like
	maker-scaffold_5240_ref0009759-exonerate_est2genome-gene-0.1-mRNA-1	manganese superoxide dismutase
	maker-scaffold_580_ref0004691-exonerate_est2genome-gene-0.0-mRNA-1	mannan endo-1,4-beta-mannosidase 7
	maker-scaffold_845_ref0047494-exonerate_est2genome-gene-0.0-mRNA-1	mavicyanin isoform X2
	maker-scaffold_9200_ref0005499-exonerate_est2genome-gene-0.2-mRNA-1	MDR-like ABC transporter
	maker-scaffold_830_ref0004553-exonerate_est2genome-gene-0.3-mRNA-1	mechanosensitive ion channel 10-like
	maker-scaffold_3021_ref0043250-exonerate_est2genome-gene-0.0-mRNA-1	mechanosensitive ion channel 6-like
	maker-scaffold_4651_ref0037337-exonerate_est2genome-gene-0.2-mRNA-1	membrane CH1-like
	maker-scaffold_579_ref0000894-exonerate_est2genome-gene-0.3-mRNA-1	membrane -like
	maker-scaffold_1629_ref0028955-exonerate_est2genome-gene-0.5-mRNA-1	membrane related
	maker-scaffold_6364_ref0023479-exonerate_est2genome-gene-0.0-mRNA-1	Metacaspase-1
	maker-scaffold_10637_ref0030544-exonerate_est2genome-gene-0.2-mRNA-1	Metal tolerance 1
	maker-scaffold_8523_ref0019594-exonerate_est2genome-gene-0.3-mRNA-1	Metal tolerance 3
	maker-scaffold_4953_ref0016354-exonerate_est2genome-gene-0.0-mRNA-1	metal tolerance 7 isoform X1
	maker-scaffold_6573_ref0047305-exonerate_est2genome-gene-0.2-mRNA-1	methionine gamma-lyase
	maker-scaffold_10023_ref0000387-exonerate_est2genome-gene-0.0-mRNA-1	methyltransferase DDB_G0268948
	maker-scaffold_11402_ref0039360-exonerate_est2genome-gene-0.0-mRNA-1	microtubule organizer 1 isoform X2
	maker-scaffold_6818_ref0032200-exonerate_est2genome-gene-0.1-mRNA-1	mitochondrial carrier MTM1-like
	maker-scaffold_15489_ref0013536-exonerate_est2genome-gene-0.1-mRNA-1	mitochondrial import inner membrane translocase subunit TIM17-2-like
	maker-scaffold_1542_ref0030916-exonerate_est2genome-gene-0.0-mRNA-1	Mitochondrial inner membrane protease subunit 2
	maker-scaffold_17177_ref0044769-exonerate_est2genome-gene-0.0-mRNA-1	mitochondrial transcription termination factor family
	maker-scaffold_4990_ref0001756-exonerate_est2genome-gene-0.0-mRNA-1	mitogen-activated kinase 4
	maker-scaffold_4990_ref0001756-exonerate_est2genome-gene-0.1-mRNA-1	mitogen-activated kinase 4
	maker-scaffold_7164_ref0037936-exonerate_est2genome-gene-0.0-mRNA-1	mitogen-activated kinase 4
	maker-scaffold_93_ref0040973-exonerate_est2genome-gene-1.2-mRNA-1	mitogen-activated kinase 4
	maker-scaffold_12427_ref0042907-exonerate_est2genome-gene-0.0-mRNA-1	mitogen-activated kinase kinase 3-like
	maker-scaffold_5459_ref0004854-exonerate_est2genome-gene-0.1-mRNA-1	mitogen-activated kinase kinase kinase YODA-like isoform X2
	maker-scaffold_24435_ref0024893-exonerate_est2genome-gene-0.0-mRNA-1	MLO
	maker-scaffold_3250_ref0017509-exonerate_est2genome-gene-0.0-mRNA-1	MLO
	maker-scaffold_9547_ref0015626-exonerate_est2genome-gene-0.1-mRNA-1	MLO 1
	maker-scaffold_9992_ref0026759-exonerate_est2genome-gene-0.0-mRNA-1	momilactone A synthase-like
	maker-scaffold_2413_ref0041988-exonerate_est2genome-gene-0.3-mRNA-1	monocopper oxidase SKU5
	maker-scaffold_5670_ref0034278-exonerate_est2genome-gene-0.1-mRNA-1	monoglyceride lipase
	maker-scaffold_6610_ref0009117-exonerate_est2genome-gene-0.1-mRNA-1	monoglyceride lipase-like
	maker-scaffold_151_ref0007461-exonerate_est2genome-gene-0.0-mRNA-1	monosaccharide-sensing 2-like
	maker-scaffold_245_ref0012158-exonerate_est2genome-gene-1.0-mRNA-1	monosaccharide-sensing 2-like
	maker-scaffold_8537_ref0001492-exonerate_est2genome-gene-0.0-mRNA-1	monosaccharide-sensing 2-like
	maker-scaffold_3301_ref0020207-exonerate_est2genome-gene-0.1-mRNA-1	MOTHER of FT and TF 1-like
	maker-scaffold_6947_ref0029925-exonerate_est2genome-gene-0.2-mRNA-1	mRNA-decapping enzyme
	maker-scaffold_830_ref0004553-exonerate_est2genome-gene-0.5-mRNA-1	MYB C1
	maker-scaffold_6515_ref0036640-exonerate_est2genome-gene-0.0-mRNA-1	Myb family transcription factor
	maker-scaffold_13685_ref0039823-exonerate_est2genome-gene-0.0-mRNA-1	Myb family transcription factor APL
	maker-scaffold_5355_ref0042433-exonerate_est2genome-gene-0.0-mRNA-1	Myb family transcription factor APL
	maker-scaffold_1296_ref0004484-exonerate_est2genome-gene-0.0-mRNA-1	Myb family transcription factor EFM
	maker-scaffold_1643_ref0041455-exonerate_est2genome-gene-0.1-mRNA-1	MYB transcription
	maker-scaffold_54_ref0019424-exonerate_est2genome-gene-0.0-mRNA-1	myb-related 305-like
	maker-scaffold_11110_ref0010828-exonerate_est2genome-gene-0.0-mRNA-1	myb-related 308
	maker-scaffold_7525_ref0034214-exonerate_est2genome-gene-0.0-mRNA-1	myb-related 340
	maker-scaffold_514_ref0037020-exonerate_est2genome-gene-0.4-mRNA-1	myb-related Myb4-like
	maker-scaffold_749_ref0048285-exonerate_est2genome-gene-0.4-mRNA-1	myb-related MYBAS2 isoform X1
	maker-scaffold_16204_ref0010656-exonerate_est2genome-gene-0.0-mRNA-1	Myosin heavy chain kinase B
	maker-scaffold_556_ref0013554-exonerate_est2genome-gene-0.4-mRNA-1	myosin-binding 7
	maker-scaffold_529_ref0042161-exonerate_est2genome-gene-0.1-mRNA-1	Myrcene chloroplastic
	maker-scaffold_3084_ref0029021-exonerate_est2genome-gene-0.4-mRNA-1	Na+ H+ antiporter
	maker-scaffold_16771_ref0035267-exonerate_est2genome-gene-0.0-mRNA-1	NAC domain transcription factor superfamily
	maker-scaffold_124_ref0038024-exonerate_est2genome-gene-0.3-mRNA-1	NAC domain-containing 100-like
	maker-scaffold_2247_ref0015099-exonerate_est2genome-gene-0.2-mRNA-1	NAC domain-containing 21 22
	maker-scaffold_2502_ref0009237-exonerate_est2genome-gene-0.1-mRNA-1	NAC domain-containing 43
	maker-scaffold_3134_ref0015419-exonerate_est2genome-gene-0.0-mRNA-1	NAC domain-containing 48
	maker-scaffold_5004_ref0014412-exonerate_est2genome-gene-0.0-mRNA-1	NAC domain-containing 48
	maker-scaffold_1215_ref0002722-exonerate_est2genome-gene-0.0-mRNA-1	NAC domain-containing 7
	maker-scaffold_6862_ref0043049-exonerate_est2genome-gene-0.0-mRNA-1	NAC domain-containing 86-like isoform X1
	maker-scaffold_873_ref0029587-exonerate_est2genome-gene-0.0-mRNA-1	NAC domain-containing 90-like
	maker-scaffold_13206_ref0000775-exonerate_est2genome-gene-0.1-mRNA-1	NAC domain-containing 92
	maker-scaffold_10002_ref0012907-exonerate_est2genome-gene-0.0-mRNA-1	NAC domain-containing 94
	maker-scaffold_9794_ref0027706-exonerate_est2genome-gene-0.0-mRNA-1	NAC transcription factor 29-like
	maker-scaffold_8907_ref0035638-exonerate_est2genome-gene-0.0-mRNA-1	NAD dependent epimerase dehydratase family
[truncated: 4,925 more rows]
