# Supplementary material for: Differential gene expression and gene ontologies associated with increasing water-stress in leaf and root transcriptomes of perennial ryegrass (Lolium perenne)
Source: PLoS One. 2019 Jul 30;14(7):e0220518. doi: 10.1371/journal.pone.0220518 (PMC6667212; doi:10.1371/journal.pone.0220518)
Supplement: S5 Table — (XLSX) [file pone.0220518.s005.xlsx]

## Sheet: Supplementary Table S5
Supplementary Table S5. GO terms associated with different expression categories for root DEGs using Early, Middle and Late expression comparisons
	Enriched GO term				Expression category3
Group	i.d.	Category1	Position2	Description	AR-nun	AR- nuu	TC- nun	TC- nuu	AR-nnu	TC-nnu	AR-nnd	TC-nnd	AR-ndn	AR-ndd	TC-ndn	TC-ndd
1	GO:0008152	BP	2	metabolic process	-	-	-	-	J3,D	-	J1,J3,D,E,L	J1,J3,D,E,L	-	J1,D	J1,D	-
1	GO:0050896	BP	2	response to stimulus	-	-	-	-	-	J1,J3,D,E	J1,J3,D,E,L	J1,J3,D,E,L	J1,D	J1,D	J1,D	-
1	GO:0009719	BP	3	response to endogenous stimulus	-	-	-	-	J3,D,E	J1,J3,D,E,L	-	-	-	-	-	-
1	GO:0006950	BP	3	response to stress	-	-	-	-	-	D,E	J1,J3,D,E,L	J1,J3,D,E,L	-	-	-	-
1	GO:0080134	BP	5	regulation of response to stress	-	J1,D	-	-	-	-	-	-	-	-	-	-
1	GO:0031347	BP	6	regulation of defense response	-	J1,D	-	-	-	-	-	-	-	-	-	-
1	GO:0019748	BP	3	secondary metabolic process	-	-	-	-	J1,J3,D,E,L	J1,D	-	-	J1,D	-	-	-
1	GO:0065008	BP	3	regulation of biological quality	-	-	-	-	J1,J3,D,E,L	J1,J3,D,E,L	-	J1,D	-	-	-	-
1	GO:0009058	BP	3	biosynthetic process	-	-	-	-	J3,D	-	J1,D	J1	-	-	J1,D	-
1	GO:0009628	BP	3	response to abiotic stimulus	-	-	-	-	J3,E	J1,J3,D,E,L	-	-	-	J1,D	J1,D	-
1	GO:0042592	BP	4	homeostatic process	-	-	-	-	J1,J3,D,E,L	J1,J3,D,E,L	-	J1,D	-	-	-	-
1	GO:0019725	BP	5	cellular homeostasis	-	-	-	-	J1,J3,D,E,L	J1,J3,D,E,L	J3	J1,D	-	-	-	-
1	GO:0016020	CC	3	membrane	-	J1,D	-	-	J1,J3,D,E,L	J1,J3,D,E,L	J1,D	J1,D,E	-	J1,D	-	-
1	GO:0071944	CC	4	cell periphery	J1,D	J1,D	-	-	J1,J3,D,E,L	J3,D,E	J1,J3,D,E,L	J1,J3,D,E,L	J1,D	J1,D	-	-
1	GO:0005886	CC	5	plasma membrane	-	J1,D	-	-	J1,J3,D,E,L	J1,J3,D,E	J1,J3,D,E,L	J1,D	-	-	-	-
1	GO:0005215	MF	2	transporter activity	-	J1,D	-	-	J1,J3,D,E,L	J1,J3,D,E,L	-	-	-	-	-	-
1	GO:0003677	MF	5	DNA binding	-	-	-	-	J1,J3,D,E,L	-	J1,J3,D,E,L	J1,D,E,L	-	-	-	-
1	GO:0140110	MF	6	transcription regulator activity	-	J1,D	-	-	J1,J3,D,E,L	J1,J3,D,E,L	J1,D	-	-	-	-	-
1	GO:0003700	MF	11	DNA-binding transcription factor activity	-	J1,D	-	-	J1,J3,D,E,L	J1,J3,D,E,L	J1,D	-	-	-	-	-
2	GO:0009987	BP	2	cellular process	-	-	-	-	-	-	J1,J3,D,E,L	J1,J3,D,E,L	-	J1,D	J1,D	-
2	GO:0071840	BP	2	cellular component organization or biogenesis	-	-	-	-	-	-	J1,J3,D,E,L	J1,J3,D,E,L	-	-	-	-
2	GO:0065007	BP	2	biological regulation	-	-	-	-	-	-	J3,D,E,L	J1,D,E	-	-	-	-
2	GO:0009056	BP	3	catabolic process	-	-	-	-	-	-	J1,J3,D,E,L	J1,J3,D,E,L	J1,D	J1,D	J1,D	-
2	GO:0071704	BP	3	organic substance metabolic process	-	-	-	-	-	-	J1,J3,D,E,L	J1,J3,D,E,L	-	J1,D	J1,D	-
2	GO:0006807	BP	3	nitrogen compound metabolic process	-	-	-	-	-	-	J1,J3,D,E,L	J1,E	-	-	-	-
2	GO:0016043	BP	3	cellular component organization	-	-	-	-	-	-	J1,J3,D,E,L	J1,J3,D,E,L	-	-	-	-
2	GO:0007049	BP	3	cell cycle	-	-	-	-	-	-	J1,J3,D,E,L	J1,J3,D,E,L	-	-	-	-
2	GO:0065009	BP	3	regulation of molecular function	-	-	-	-	-	-	J1,J3,D,E,L	J1,J3,D,E,L	-	-	-	-
2	GO:0023052	BP	3	signaling	-	-	-	-	-	-	J3,E	-	-	-	-	-
2	GO:0050789	BP	3	regulation of biological process	-	-	-	-	-	-	J3,E	-	-	-	-	-
2	GO:0005975	BP	4	carbohydrate metabolic process	-	-	-	-	-	D	J1,J3,D,E,L	J1,J3,D,E,L	-	J1,D	J1,D	-
2	GO:0006091	BP	4	generation of precursor metabolites and energy	-	-	-	-	-	-	J1,J3,D,E,L	J3,E,L	J1,D	J1,D	J1,D	-
2	GO:0044237	BP	4	cellular metabolic process	-	-	-	-	-	-	J1,J3,D,E,L	J1,J3,D,E	-	J1,D	J1,D	-
2	GO:0044238	BP	4	primary metabolic process	-	-	-	-	-	-	J1,J3,D,E,L	J1,J3,D,E,L	-	J1,D	J1,D	-
2	GO:1901564	BP	4	organonitrogen compound metabolic process	-	-	-	-	-	-	J3,D,E,L	J1,E	D	J1,D	-	-
2	GO:0043170	BP	4	macromolecule metabolic process	-	-	-	-	-	-	J1,J3,D,E,L	J1,D,E	-	-	-	-
2	GO:0050790	BP	4	regulation of catalytic activity	-	-	-	-	-	-	J1,J3,D,E,L	J1,J3,D,E,L	-	-	-	-
2	GO:0006725	BP	4	cellular aromatic compound metabolic process	-	-	-	-	-	-	J1,D	-	-	-	-	-
2	GO:1901360	BP	4	organic cyclic compound metabolic process	-	-	-	-	-	-	J1,D	-	-	-	-	-
2	GO:0046483	BP	4	heterocycle metabolic process	-	-	-	-	-	-	J1,D	-	-	-	-	-
2	GO:0034641	BP	4	cellular nitrogen compound metabolic process	-	-	-	-	-	-	J1,D	-	-	-	-	-
2	GO:0007154	BP	4	cell communication	-	-	-	-	-	-	J3,D	D	-	-	-	-
2	GO:0019538	BP	5	protein metabolic process	-	-	-	-	-	-	J3,D,E,L	J1,D,E	-	J1,D	-	-
2	GO:0043412	BP	5	macromolecule modification	-	-	-	-	-	-	J1,J3,D,E,L	J1,J3,D,E	-	J1,D	-	-
2	GO:0044260	BP	5	cellular macromolecule metabolic process	-	-	-	-	-	-	J1,J3,D,E,L	J1,D,E	-	J1	-	-
2	GO:0009698	BP	5	phenylpropanoid metabolic process	-	-	-	-	-	-	J1,J3,D,E,L	J1,J3,D,E,L	-	-	-	-
2	GO:0044550	BP	5	secondary metabolite biosynthetic process	-	-	-	-	-	-	J1,J3,D,E,L	J1,J3,D,E,L	-	-	-	-
2	GO:0006139	BP	5	nucleobase-containing compound metabolic process	-	-	-	-	-	-	J1,D	-	-	-	-	-
2	GO:0007165	BP	5	signal transduction	-	-	-	-	-	-	J3	-	-	-	-	-
2	GO:0036211	BP	6	protein modification process	-	-	-	-	-	-	J1,J3,D,E,L	J1,J3,D,E,L	-	J1,D	-	-
2	GO:0044267	BP	6	cellular protein metabolic process	-	-	-	-	-	-	J1,J3,D,E,L	J1,D,E	-	J1,D	-	-
2	GO:0009699	BP	6	phenylpropanoid biosynthetic process	-	-	-	-	-	-	J1,J3,D,E,L	J1,J3,D,E,L	-	-	-	-
2	GO:0090304	BP	6	nucleic acid metabolic process	-	-	-	-	-	-	J1,D	J1,D,E	-	-	-	-
2	GO:0006464	BP	7	cellular protein modification process	-	-	-	-	-	-	J1,J3,D,E,L	J1,J3,D,E,L	-	J1,D	-	-
2	GO:0006259	BP	7	DNA metabolic process	-	-	-	-	-	-	J1,D,E,L	J1,D,E,L	-	-	-	-
2	GO:0005623	CC	2	cell	-	-	-	-	-	-	J1,J3,D,E,L	J1,J3,D,E,L	J1,D	J1,D	J1,D	-
2	GO:0005576	CC	2	extracellular region	J1,D	-	-	-	-	-	J1,J3,D,E,L	J1,J3,D,E,L	J1,D	J1,D	J1,D	J1,D
2	GO:0044464	CC	3	cell part	-	-	-	-	-	-	J1,J3,D,E,L	J1,J3,D,E,L	J1,D	J1,D	J1,D	-
2	GO:0005622	CC	4	intracellular	-	-	-	-	-	-	J1,J3,D,E,L	-	J1,D	-	J1,D	-
2	GO:0044424	CC	5	intracellular part	-	-	-	-	-	-	J1,J3,D,E,L	-	-	-	J1,D	-
2	GO:0043228	CC	5	non-membrane-bounded organelle	-	-	-	-	-	-	J1,J3,D,E,L	J1,J3,D,E,L	-	-	-	-
2	GO:0030312	CC	5	external encapsulating structure	J1,D	-	-	-	-	-	J1,J3,D,E,L	J1,J3,D,E,L	J1,D	J1,D	J1,D	-
2	GO:0005618	CC	6	cell wall	J1,D	-	-	-	-	-	J1,J3,D,E,L	J1,J3,D,E,L	J1,D	J1,D	J1,D	-
2	GO:0005856	CC	7	cytoskeleton	-	-	-	-	-	-	J1,J3,D,E,L	J1,J3,D,E,L	-	-	-	-
2	GO:0043232	CC	7	intracellular non-membrane-bounded organelle	-	-	-	-	-	-	J1,J3,D,E,L	J1,J3,D,E,L	-	-	-	-
2	GO:0005634	CC	8	nucleus	-	-	-	-	-	-	J1,D	-	-	-	-	-
2	GO:0003824	MF	2	catalytic activity	J1,D	-	-	-	-	-	J1,J3,D,E,L	J1,J3,D,E,L	-	J1,D	J1,D	-
2	GO:0005488	MF	2	binding	-	-	-	-	-	-	J1,J3,D,E,L	J1,J3,D,E,L	-	J1,D	J1,D	-
2	GO:0060089	MF	2	molecular transducer activity	-	-	-	-	-	-	J1,J3,D,E,L	J1,D,E	-	-	-	-
2	GO:0030246	MF	3	carbohydrate binding	-	-	-	-	-	-	J3,D,E,L	-	-	J1,D	-	-
2	GO:0097159	MF	3	organic cyclic compound binding	-	-	-	-	-	-	J1,J3,D,E,L	J1,J3,D,E,L	-	-	-	-
2	GO:1901363	MF	3	heterocyclic compound binding	-	-	-	-	-	-	J1,J3,D,E,L	J1,J3,D,E,L	-	-	-	-
2	GO:0016740	MF	3	transferase activity	-	-	-	-	-	-	J1,J3,D,E,L	J1,J3,D,E,L	-	-	-	-
2	GO:0016787	MF	3	hydrolase activity	-	-	-	-	-	-	J1,J3,D,E,L	J1,J3,D,E,L	-	-	-	-
2	GO:0005515	MF	3	protein binding	-	-	-	-	-	-	J1,J3,D,E,L	J1,J3,D,E,L	-	-	-	-
2	GO:0038023	MF	3	signaling receptor activity	-	-	-	-	-	-	J1,J3,D,E,L	J1,D,E	-	-	-	-
2	GO:0016772	MF	4	transferase activity, transferring phosphorus-containing groups	-	-	-	-	-	-	J1,J3,D,E,L	J1,J3,D,E,L	-	J1,D	-	-
2	GO:0036094	MF	4	small molecule binding	-	-	-	-	-	-	J1,J3,D,E,L	J1,J3,D,E,L	-	J1,D	-	-
2	GO:1901265	MF	4	nucleoside phosphate binding	-	-	-	-	-	-	J1,J3,D,E,L	J1,J3,D,E,L	-	J1,D	-	-
2	GO:0016817	MF	4	hydrolase activity, acting on acid anhydrides	-	-	-	-	-	-	J1,J3,D,E,L	J1,J3,D,E,L	-	-	-	-
2	GO:0098772	MF	4	molecular function regulator	-	-	-	-	-	-	J3,E,L	-	-	-	-	-
2	GO:0000166	MF	5	nucleotide binding	-	-	-	-	-	-	J1,J3,D,E,L	J1,J3,D,E,L	-	J1,D	-	-
2	GO:0016301	MF	5	kinase activity	-	-	-	-	-	-	J1,J3,D,E,L	J1,J3,D,E,L	-	J1,D	-	-
2	GO:0016818	MF	5	hydrolase activity, acting on acid anhydrides, in phosphorus-containing anhydrides	-	-	-	-	-	-	J1,J3,D,E,L	J1,J3,D,E,L	-	-	-	-
2	GO:0097367	MF	5	carbohydrate derivative binding	-	-	-	-	-	-	J1,D	-	-	-	-	-
2	GO:0030234	MF	5	enzyme regulator activity	-	-	-	-	-	-	J3,E,L	-	-	-	-	-
2	GO:0016462	MF	6	pyrophosphatase activity	-	-	-	-	-	-	J1,J3,D,E,L	J1,J3,D,E,L	-	-	-	-
2	GO:0042349	MF	6	guiding stereospecific synthesis activity	-	-	-	-	-	-	J1,J3,D,E,L	J1,J3,D,E,L	-	-	-	-
2	GO:0017076	MF	6	purine nucleotide binding	-	-	-	-	-	-	J1,D	-	-	-	-	-
2	GO:0032553	MF	6	ribonucleotide binding	-	-	-	-	-	-	J1,D	-	-	-	-	-
2	GO:0043168	MF	6	anion binding	-	-	-	-	-	-	J1,D	-	-	-	-	-
2	GO:0017111	MF	7	nucleoside-triphosphatase activity	-	-	-	-	-	-	J1,J3,D,E,L	J1,J3,D,E,L	-	-	-	-
2	GO:0030554	MF	7	adenyl nucleotide binding	-	-	-	-	-	-	J1,D	-	-	-	-	-
2	GO:0032555	MF	7	purine ribonucleotide binding	-	-	-	-	-	-	J1,D	-	-	-	-	-
2	GO:0003774	MF	8	motor activity	-	-	-	-	-	-	J1,J3,D,E,L	J1,J3,D,E,L	-	-	-	-
2	GO:0032559	MF	8	adenyl ribonucleotide binding	-	-	-	-	-	-	J1,D	-	-	-	-	-
2	GO:0043531	MF	9	ADP binding	-	-	-	-	-	-	J1,D	J1,D,E	-	-	-	-
3	GO:0015979	BP	4	photosynthesis	-	-	-	-	-	-	-	-	J1,D	J1,D	J1,D	-
3	GO:0006629	BP	4	lipid metabolic process	-	-	-	-	-	-	-	-	-	-	J1,D	-
3	GO:0043226	CC	2	organelle	-	-	-	-	-	-	-	-	-	-	J1,D	-
3	GO:0043227	CC	5	membrane-bounded organelle	-	-	-	-	-	-	-	-	-	-	J1,D	-
3	GO:0009579	CC	6	thylakoid	-	-	-	-	-	-	-	-	J1,D	J1,D	J1,D	-
3	GO:0005737	CC	6	cytoplasm	-	-	-	-	-	-	-	-	J1,D	-	J1,D	-
3	GO:0043229	CC	6	intracellular organelle	-	-	-	-	-	-	-	-	-	-	J1,D	-
3	GO:0044444	CC	7	cytoplasmic part	-	-	-	-	-	-	-	-	J1,D	-	J1,D	-
3	GO:0043231	CC	7	intracellular membrane-bounded organelle	-	-	-	-	-	-	-	-	-	-	J1,D	-
3	GO:0009536	CC	8	plastid	-	-	-	-	-	-	-	-	J1,D	J1,D	J1,D	-
4	GO:0048583	BP	4	regulation of response to stimulus	-	D	-	-	-	-	-	-	-	-	-	-
4	GO:0009653	BP	4	anatomical structure morphogenesis	-	-	-	-	-	-	-	J1,J3,D	-	-	-	-
4	GO:0003682	MF	3	chromatin binding	-	-	-	-	-	-	-	J3,L	-	-	-	-
	1MF - Molecular Function; BP = Biological Process; CC = Cellular component. 2Position. Ascending numbers indicate a more specific category in the GO terms hierarchy. 3Abbreviated expression categories. u = up; d = down; n = ns.
