# Supplementary material for: Differential gene expression and gene ontologies associated with increasing water-stress in leaf and root transcriptomes of perennial ryegrass (Lolium perenne)
Source: PLoS One. 2019 Jul 30;14(7):e0220518. doi: 10.1371/journal.pone.0220518 (PMC6667212; doi:10.1371/journal.pone.0220518)
Supplement: S6 Table — (XLSX) [file pone.0220518.s006.xlsx]

## Sheet: Supplementary Table S6
Supplementary Table S6. The number of shoot DEGs and their contribution to enriched GO terms for each analysis method arranged according to 'mirror-image' pairs.
		Analysis Method
		J1				J3				DESeq2				edgeR				limma
		DEGs			Number of enriched GO terms	DEGs			Number of enriched GO terms	DEGs			Number of enriched GO terms	DEGs			Number of enriched GO terms	DEGs			Number of enriched GO terms
Comparison	Expression category Early_Middle_Late	Total	Present in enriched GO terms	%		Total	Present in enriched GO terms	%		Total	Present in enriched GO terms	%		Total	Present in enriched GO terms	%		Total	Present in enriched GO terms	%
AR	down_down_down	166	145	87.3494	40	91	60	67.033	5	139	115	82.7338	31	104	83	79.8077	16	122	99	81.1475	26
	up_up_up	105	0	-	0	41	0	-	0	81	0	-	0	63	0	-	0	64	0	-	0
	down_down_ns	34	17	50	4	8	0	-	0	32	16	50	3	15	0	-	0	12	0	-	0
	up_up_ns	29	0	-	0	20	0	-	0	26	0	-	0	21	0	-	0	23	0	-	0
	down_ns_down	187	149	79.6791	11	128	112	87.5	11	184	151	82.0652	14	152	133	87.5	14	129	94	72.8682	6
	up_ns_up	122	0	-	0	92	9	9.78261	3	109	0	-	0	98	0	-	0	109	0	-	0
	down_ns_ns	116	0	-	0	63	0	-	0	109	0	-	0	82	0	-	0	74	0	-	0
	up_ns_ns	201	153	76.1194	53	145	111	76.5517	41	170	115	67.6471	42	157	114	72.6115	42	181	141	77.9006	35
	down_up_ns	15	0	-	0	9	0	-	0	15	0	-	0	11	0	-	0	9	0	-	0
	up_down_ns	23	0	-	0	21	0	-	0	24	0	-	0	19	0	-	0	23	0	-	0
	down_ns_up	13	0	-	0	6	0	-	0	12	0	-	0	8	0	-	0	6	0	-	0
	up_ns_down	11	0	-	0	5	0	-	0	10	0	-	0	7	0	-	0	6	0	-	0
	down_up_up	5	0	-	0	2	0	-	0	5	0	-	0	4	0	-	0	2	0	-	0
	up_down_down	6	0	-	0	4	0	-	0	4	0	-	0	5	0	-	0	5	0	-	0
	down_up_down	4	0	-	0	2	0	-	0	4	0	-	0	2	0	-	0	2	0	-	0
	up_down_up	6	0	-	0	4	0	-	0	5	0	-	0	5	0	-	0	5	0	-	0
	down_down_up	5	0	-	0	0	-	-	-	4	0	-	0	0	-	-	0	1	0	-	0
	up_up_down	2	0	-	0	1	0	-	0	1	0	-	0	1	0	-	0	1	0	-	0
	ns_down_down	352	286	81.25	19	220	89	40.4545	3	273	235	86.0806	16	273	222	81.3187	26	300	214	71.3333	10
	ns_up_up	337	0	-	0	250	0	-	0	299	0	-	0	298	0	-	0	292	17	5.82192	2
	ns_down_ns	404	215	53.2178	2	260	180	69.2308	2	342	251	73.3918	8	309	230	74.4337	9	333	170	51.0511	1
	ns_up_ns	319	0	-	0	253	0	-	0	285	0	-	0	300	0	-	0	290	0	-	0
	ns_ns_down	1276	1107	86.7555	37	1153	1018	88.2914	49	1160	1027	88.5345	44	1228	1077	87.7036	38	1276	1103	86.442	41
	ns_ns_up	1139	0	-	0	1016	39	3.83858	1	996	39	3.91566	1	1084	38	3.50554	1	1167	0	-	0
	ns_up_down	15	0	-	0	6	0	-	0	15	0	-	0	13	0	-	0	6	0	-	0
	ns_down_up	11	0	-	0	3	0	-	0	10	0	-	0	7	0	-	0	4	0	-	0
TC	down_down_down	0	-	-	-	0	-	-	-	0	-	-	-	0	-	-	-	0	-	-	-
	up_up_up	2	0	-	0	0	-	-	-	2	0	-	0	1	0	-	0	0	-	-	-
	down_down_ns	4	0	-	0	2	0	-	0	2	0	-	0	2	0	-	0	4	0	-	0
	up_up_ns	1	0	-	0	0	-	-	-	1	0	-	0	1	0	-	0	0	-	-	-
	down_ns_down	113	94	83.1858	18	69	0	-	0	110	99	90	18	78	48	61.5385	3	75	50	66.6667	3
	up_ns_up	55	0	-	0	28	23	82.1429	1	52	0	-	0	38	0	-	0	33	27	78.7879	1
	down_ns_ns	212	157	74.0566	11	135	107	79.2593	11	186	141	75.8065	10	159	123	77.3585	12	165	128	77.5758	11
	up_ns_ns	216	0	-	0	153	0	-	0	188	0	-	0	166	0	-	0	181	0	-	0
	down_up_ns	69	0	-	0	30	0	-	0	68	0	-	0	47	0	-	0	34	0	-	0
	up_down_ns	106	0	-	0	63	0	-	0	78	47	60.2564	3	69	0	-	0	94	0	-	-
	down_ns_up	33	0	-	0	6	0	-	0	31	0	-	0	10	0	-	0	7	0	-	0
	up_ns_down	23	0	-	0	16	0	-	0	20	0	-	0	21	0	-	0	19	0	-	0
	down_up_up	8	0	-	0	4	0	-	0	6	0	-	0	5	0	-	0	5	0	-	0
	up_down_down	11	0	-	0	4	0	-	0	10	0	-	0	7	0	-	0	4	0	-	0
	down_up_down	103	0	-	0	62	0	-	0	98	0	-	0	76	0	-	0	66	0	-	0
	up_down_up	90	54	60	4	69	0	-	0	78	49	62.8205	4	73	48	65.7534	4	85	52	61.1765	4
	down_down_up	3	0	-	0	1	0	-	0	3	0	-	0	1	0	-	0	1	0	-	0
	up_up_down	1	0	-	0	0	-	-	-	1	0	-	0	0	-	-	-	0	-	-	-
	ns_down_down	52	44	84.6154	11	15	0	-	0	48	41	85.4167	12	32	12	37.5	3	20	0	-	-
	ns_up_up	63	0	-	0	35	0	-	0	53	0	-	0	48	0	-	0	39	0	-	0
	ns_down_ns	518	328	63.3205	8	381	308	80.8399	18	423	369	87.234	24	406	328	80.7882	13	490	315	64.2857	7
	ns_up_ns	423	18	4.25532	1	321	0	-	0	396	18	4.54545	1	381	0	-	0	357	44	12.3249	2
	ns_ns_down	872	674	77.2936	18	758	616	81.2665	23	817	660	80.7834	23	836	668	79.9043	21	819	645	78.7546	19
	ns_ns_up	866	24	2.77136	1	695	22	3.16547	1	713	22	3.08555	1	755	23	3.04636	1	875	26	2.97143	1
	ns_up_down	178	0	-	0	141	0	-	0	153	0	-	0	176	0	-	0	164	0	-	0
	ns_down_up	228	0	-	0	162	0	-	0	202	144	71.2871	12	177	125	70.6215	13	190	0	-	0
